# Supplementary material for: The ubiquitous P(o-tol)3 ligand promotes formation of catalytically-active higher order palladacyclic clusters
Source: Chem Sci. 2024 Oct 23;15(44):18627–33. doi: 10.1039/d4sc05346j (PMC11497114; doi:10.1039/d4sc05346j)
Supplement: SC-015-D4SC05346J-s003 [file SC-015-D4SC05346J-s003.cif]

# Supplementary Information (SI) for Chemical Science.
# This journal is © The Royal Society of Chemistry 2024

####################################################################### 
# 
# This file contains crystal structure data downloaded from the 
# Cambridge Structural Database (CSD) hosted by the Cambridge 
# Crystallographic Data Centre (CCDC).
# 
# Full information about CCDC data access policies and citation 
# guidelines are available at http://www.ccdc.cam.ac.uk/access/V1 
# 
# Audit and citation data items may have been added by the CCDC. 
# Please retain this information to preserve the provenance of 
# this file and to allow appropriate attribution of the data. 
# 
#######################################################################

data_ijsf21009
_database_code_depnum_ccdc_archive 'CCDC 2288572'
loop_
_audit_author_name
_audit_author_address
'Adrian Whitwood'
;University of York
United Kingdom
;
_audit_update_record             
;
2024-09-25 deposited with the CCDC.	2024-10-15 downloaded from the CCDC.
;
_audit_creation_date             2024-09-25
_audit_creation_method           
;
Olex2 1.5
(compiled 2024.02.16 svn.r378c4104 for OlexSys, GUI svn.r6928)
;
_shelx_SHELXL_version_number     2018/3
loop_
_audit_author_email
''
''
_chemical_name_common            ?
_chemical_name_systematic        ?
_chemical_formula_moiety         'C84 H82 O3 P4 Pd4'
_chemical_formula_sum            'C84 H82 O3 P4 Pd4'
_chemical_formula_weight         1688.97
_chemical_melting_point          ?
_chemical_oxdiff_formula         'C84 H82 O3 P4 Pd4'
_chemical_oxdiff_usercomment     'David Husbands DRH-01-131'
loop_
_atom_type_symbol
_atom_type_description
_atom_type_scat_dispersion_real
_atom_type_scat_dispersion_imag
_atom_type_scat_source
C C 0.0181 0.0091 'International Tables Vol C Tables 4.2.6.8 and 6.1.1.4'
H H 0.0000 0.0000 'International Tables Vol C Tables 4.2.6.8 and 6.1.1.4'
O O 0.0492 0.0322 'International Tables Vol C Tables 4.2.6.8 and 6.1.1.4'
P P 0.2955 0.4335 'International Tables Vol C Tables 4.2.6.8 and 6.1.1.4'
Pd Pd 0.1215 3.9337 'International Tables Vol C Tables 4.2.6.8 and 6.1.1.4'

_shelx_space_group_comment       
;
The symmetry employed for this shelxl refinement is uniquely defined
by the following loop, which should always be used as a source of
symmetry information in preference to the above space-group names.
They are only intended as comments.
;
_space_group_crystal_system      triclinic
_space_group_IT_number           2
_space_group_name_H-M_alt        'P -1'
_space_group_name_Hall           '-P 1'
loop_
_space_group_symop_operation_xyz
'x, y, z'
'-x, -y, -z'

_cell_length_a                   13.6277(4)
_cell_length_b                   14.8406(4)
_cell_length_c                   20.3507(5)
_cell_angle_alpha                98.300(2)
_cell_angle_beta                 93.130(2)
_cell_angle_gamma                116.152(3)
_cell_volume                     3623.25(19)
_cell_formula_units_Z            2
_cell_measurement_reflns_used    14589
_cell_measurement_temperature    110.00(10)
_cell_measurement_theta_max      71.0130
_cell_measurement_theta_min      3.6760
_shelx_estimated_absorpt_T_max   0.712
_shelx_estimated_absorpt_T_min   0.384
_exptl_absorpt_coefficient_mu    9.099
_exptl_absorpt_correction_T_max  0.947
_exptl_absorpt_correction_T_min  0.705
_exptl_absorpt_correction_type   gaussian
_exptl_absorpt_process_details   
;
CrysAlisPro 1.171.41.93a (Rigaku Oxford Diffraction, 2020)
Numerical absorption correction based on gaussian integration over
a multifaceted crystal model
Empirical absorption correction using spherical harmonics,
implemented in SCALE3 ABSPACK scaling algorithm.
;
_exptl_absorpt_special_details   ?
_exptl_crystal_colour            'clear yellow'
_exptl_crystal_colour_lustre     clear
_exptl_crystal_colour_modifier   .
_exptl_crystal_colour_primary    yellow
_exptl_crystal_density_diffrn    1.548
_exptl_crystal_density_meas      ?
_exptl_crystal_density_method    ?
_exptl_crystal_description       irregular
_exptl_crystal_F_000             1708
loop_
_exptl_crystal_face_index_h
_exptl_crystal_face_index_k
_exptl_crystal_face_index_l
_exptl_crystal_face_perp_dist
0 0 1 0.0084
0 0 -1 0.0318
0 1 0 0.0381
0 -1 0 0.0283
1 1 0 0.0368
-1 1 0 0.0551
-1 0 0 0.0722
1 0 0 0.0492
2 -5 2 0.0052

_exptl_crystal_recrystallization_method 
'crystallisation from dichloromethane and pentane'
_exptl_crystal_size_max          0.13
_exptl_crystal_size_mid          0.07
_exptl_crystal_size_min          0.04
loop_
_exptl_oxdiff_crystal_face_indexfrac_h
_exptl_oxdiff_crystal_face_indexfrac_k
_exptl_oxdiff_crystal_face_indexfrac_l
_exptl_oxdiff_crystal_face_x
_exptl_oxdiff_crystal_face_y
_exptl_oxdiff_crystal_face_z
0.0140 0.0013 0.9958 0.0494 -0.0565 0.0178
-0.0140 -0.0013 -0.9958 -0.0494 0.0565 -0.0178
-0.0024 1.0029 -0.0192 0.0352 0.0343 0.1069
0.0024 -1.0029 0.0192 -0.0352 -0.0343 -0.1069
0.9978 1.0101 -0.0625 0.1404 0.1053 0.1129
-1.0026 0.9957 0.0240 -0.0700 -0.0367 0.1009
-1.0002 -0.0072 0.0433 -0.1052 -0.0710 -0.0060
1.0002 0.0072 -0.0433 0.1052 0.0710 0.0060
2.0405 -4.9975 2.0014 0.1331 -0.1427 -0.4870

_exptl_transmission_factor_max   ?
_exptl_transmission_factor_min   ?
_diffrn_reflns_av_R_equivalents  0.0291
_diffrn_reflns_av_unetI/netI     0.0404
_diffrn_reflns_Laue_measured_fraction_full 0.998
_diffrn_reflns_Laue_measured_fraction_max 0.998
_diffrn_reflns_limit_h_max       15
_diffrn_reflns_limit_h_min       -16
_diffrn_reflns_limit_k_max       17
_diffrn_reflns_limit_k_min       -14
_diffrn_reflns_limit_l_max       24
_diffrn_reflns_limit_l_min       -24
_diffrn_reflns_number            25088
_diffrn_reflns_point_group_measured_fraction_full 0.998
_diffrn_reflns_point_group_measured_fraction_max 0.998
_diffrn_reflns_theta_full        67.080
_diffrn_reflns_theta_max         67.080
_diffrn_reflns_theta_min         3.378
_diffrn_ambient_environment      N~2~
_diffrn_ambient_temperature      110.00(10)
_diffrn_detector                 'CCD plate'
_diffrn_detector_area_resol_mean 16.1450
_diffrn_detector_type            Eos
_diffrn_measured_fraction_theta_full 0.998
_diffrn_measured_fraction_theta_max 0.998
_diffrn_measurement_details      
;
List of Runs (angles in degrees, time in seconds):

  # Type    Start    End  Width  t~exp~   \w     \q     \k     \f   Frames
#--------------------------------------------------------------------------
  1  \w    -21.00   5.00   1.00    5.50    --    0.00 -77.00  90.00   26
  2  \w    -21.00  14.00   1.00    5.50    --    0.00 -77.00-150.00   35
  3  \w    -36.00  -8.00   1.00    5.50    --    0.00 -57.00 -30.00   28
  4  \w    -69.00 -39.00   1.00    5.50    --    0.00 -57.00 -30.00   30
  5  \w    -10.00  27.00   1.00    5.50    --    0.00 -77.00  60.00   37
  6  \w    -14.00  28.00   1.00    5.50    --    0.00 -77.00   0.00   42
  7  \w     46.00 109.00   1.00   22.00    --   54.00-125.00-150.00   63
  8  \w      1.00  78.00   1.00   22.00    --   54.00 -38.00 120.00   77
  9  \w     32.00 125.00   1.00   22.00    --   54.00  38.00  60.00   93
 10  \w     28.00  80.00   1.00   22.00    --   54.00-125.00 120.00   52
 11  \w     97.00 123.00   1.00   22.00    --   54.00  57.00 -60.00   26
 12  \w     18.00  71.00   1.00   22.00    --   54.00 -57.00 -90.00   53
 13  \w    -15.00  15.00   1.00   22.00    --   54.00 -57.00 120.00   30
 14  \w     37.00 123.00   1.00   22.00    --   54.00  57.00 -90.00   86
 15  \w    116.00 144.00   1.00   22.00    --  108.00 111.00-120.00   28
 16  \w     54.00 130.00   1.00   22.00    --  108.00 -63.00  60.00   76
 17  \w    107.00 133.00   1.00   22.00    --  108.00  77.00 -90.00   26
 18  \w     37.00  67.00   1.00   22.00    --  108.00 -91.00 -60.00   30
 19  \w    105.00 148.00   1.00   22.00    --  108.00 111.00  90.00   43
 20  \w    109.00 168.00   1.00   22.00    --  108.00  63.00  60.00   59
 21  \w     47.00 108.00   1.00   22.00    --  108.00-111.00-180.00   61
 22  \w    133.00 169.00   1.00   22.00    --  108.00  77.00  30.00   36
 23  \w     37.00 108.00   1.00   22.00    --  108.00-111.00-120.00   71
 24  \w    103.00 128.00   1.00   22.00    --  108.00  77.00  30.00   25
 25  \w     88.00 161.00   1.00   22.00    --  108.00  63.00-180.00   73
 26  \w     54.00 109.00   1.00   22.00    --  108.00-111.00 -60.00   55
 27  \w     48.00 129.00   1.00   22.00    --  108.00 -50.00 -30.00   81
 28  \w    143.00 177.00   1.00   22.00    --  108.00  77.00 120.00   34
 29  \w     48.00 104.00   1.00   22.00    --  108.00 -91.00 -30.00   56
 30  \w     60.00 109.00   1.00   22.00    --  108.00-108.00  82.00   49
 31  \w    103.00 129.00   1.00   22.00    --  108.00  77.00 120.00   26
 32  \w    109.00 165.00   1.00   22.00    --  108.00 111.00   0.00   56
 33  \w     87.00 174.00   1.00   22.00    --  108.00  38.00 150.00   87
;
_diffrn_measurement_device       'four-circle diffractometer'
_diffrn_measurement_device_type  'SuperNova, Dual, Cu at home/near, Eos'
_diffrn_measurement_method       '\w scans'
_diffrn_orient_matrix_type       
'CrysAlisPro convention (1999,Acta A55,543-557)'
_diffrn_orient_matrix_UB_11      0.1070219000
_diffrn_orient_matrix_UB_12      0.0363033000
_diffrn_orient_matrix_UB_13      0.0480578000
_diffrn_orient_matrix_UB_21      0.0682450000
_diffrn_orient_matrix_UB_22      0.0332767000
_diffrn_orient_matrix_UB_23      -0.0577728000
_diffrn_orient_matrix_UB_31      0.0059579000
_diffrn_orient_matrix_UB_32      0.1069495000
_diffrn_orient_matrix_UB_33      0.0176311000
_diffrn_radiation_monochromator  mirror
_diffrn_radiation_probe          x-ray
_diffrn_radiation_type           'Cu K\a'
_diffrn_radiation_wavelength     1.54184
_diffrn_source                   'micro-focus sealed X-ray tube'
_diffrn_source_type              'SuperNova (Cu) X-ray Source'
_reflns_Friedel_coverage         0.000
_reflns_Friedel_fraction_full    .
_reflns_Friedel_fraction_max     .
_reflns_number_gt                11265
_reflns_number_total             12912
_reflns_odcompleteness_completeness 99.85
_reflns_odcompleteness_iscentric 1
_reflns_odcompleteness_theta     66.97
_reflns_special_details          
;
 Reflections were merged by SHELXL according to the crystal
 class for the calculation of statistics and refinement.
 
 _reflns_Friedel_fraction is defined as the number of unique
 Friedel pairs measured divided by the number that would be
 possible theoretically, ignoring centric projections and
 systematic absences.
;
_reflns_threshold_expression     'I > 2\s(I)'
_computing_cell_refinement       'CrysAlisPro 1.171.41.93a (Rigaku OD, 2020)'
_computing_data_collection       'CrysAlisPro 1.171.41.93a (Rigaku OD, 2020)'
_computing_data_reduction        'CrysAlisPro 1.171.41.93a (Rigaku OD, 2020)'
_computing_molecular_graphics    'Olex2 1.5 (Dolomanov et al., 2009)'
_computing_publication_material  'Olex2 1.5 (Dolomanov et al., 2009)'
_computing_structure_refinement  'SHELXL 2018/3 (Sheldrick, 2015)'
_computing_structure_solution    'SHELXT  (Sheldrick, 2015)'
_refine_diff_density_max         1.055
_refine_diff_density_min         -0.681
_refine_diff_density_rms         0.088
_refine_ls_extinction_coef       .
_refine_ls_extinction_method     none
_refine_ls_goodness_of_fit_ref   1.025
_refine_ls_hydrogen_treatment    mixed
_refine_ls_matrix_type           full
_refine_ls_number_parameters     870
_refine_ls_number_reflns         12912
_refine_ls_number_restraints     6
_refine_ls_R_factor_all          0.0378
_refine_ls_R_factor_gt           0.0308
_refine_ls_restrained_S_all      1.025
_refine_ls_shift/su_max          0.002
_refine_ls_shift/su_mean         0.000
_refine_ls_structure_factor_coef Fsqd
_refine_ls_weighting_details     
'w=1/[\s^2^(Fo^2^)+(0.0341P)^2^+3.6378P] where P=(Fo^2^+2Fc^2^)/3'
_refine_ls_weighting_scheme      calc
_refine_ls_wR_factor_gt          0.0740
_refine_ls_wR_factor_ref         0.0777
_refine_special_details          
;
Hydroxyl hydrogens were restrained in position with an O-H bond length of 0.87 angstroms and an H-Pd
distance of 2.57 angstroms
;
_olex2_refinement_description    
;
1. Fixed Uiso
 At 1.2 times of:
  All C(H) groups, All C(H,H) groups, All O(H) groups
 At 1.5 times of:
  All C(H,H,H) groups
2. Restrained distances
 O3-H3A = O1-H1
 0.87 with sigma of 0.001
 Pd4-H3A = H3A-Pd3
 2.57 with sigma of 0.01
 Pd1-H1 = H1-Pd2
 2.57 with sigma of 0.01
3.a Secondary CH2 refined with riding coordinates:
 C1(H1A,H1B), C22(H22A,H22B), C43(H43A,H43B), C64(H64A,H64B)
3.b Aromatic/amide H refined with riding coordinates:
 C3(H3), C4(H4), C5(H5), C6(H6), C9(H9), C10(H10), C11(H11), C12(H12),
 C16(H16), C17(H17), C18(H18), C19(H19), C24(H24), C25(H25), C26(H26), C27(H27),
  C30(H30), C31(H31), C32(H32), C33(H33), C37(H37), C38(H38), C39(H39),
 C40(H40), C45(H45), C46(H46), C47(H47), C48(H48), C51(H51), C52(H52), C53(H53),
  C54(H54), C58(H58), C59(H59), C60(H60), C61(H61), C66(H66), C67(H67),
 C68(H68), C69(H69), C72(H72), C73(H73), C74(H74), C75(H75), C79(H79), C80(H80),
  C81(H81), C82(H82)
3.c Idealised Me refined as rotating group:
 C14(H14A,H14B,H14C), C21(H21A,H21B,H21C), C35(H35A,H35B,H35C), C42(H42A,H42B,
 H42C), C56(H56A,H56B,H56C), C63(H63A,H63B,H63C), C77(H77A,H77B,H77C), C84(H84A,
 H84B,H84C)
;
_atom_sites_solution_hydrogens   mixed
_atom_sites_solution_primary     dual
_atom_sites_solution_secondary   ?
loop_
_atom_site_label
_atom_site_type_symbol
_atom_site_fract_x
_atom_site_fract_y
_atom_site_fract_z
_atom_site_U_iso_or_equiv
_atom_site_adp_type
_atom_site_occupancy
_atom_site_site_symmetry_order
_atom_site_calc_flag
_atom_site_refinement_flags_posn
_atom_site_refinement_flags_adp
_atom_site_refinement_flags_occupancy
_atom_site_disorder_assembly
_atom_site_disorder_group
C1 C 0.2499(3) 0.5806(3) 0.57850(19) 0.0283(8) Uani 1 1 d . . . . .
H1A H 0.217310 0.508477 0.584228 0.034 Uiso 1 1 calc R U . . .
H1B H 0.199879 0.608718 0.594577 0.034 Uiso 1 1 calc R U . . .
C2 C 0.2510(3) 0.5818(3) 0.5046(2) 0.0286(8) Uani 1 1 d . . . . .
C3 C 0.1583(4) 0.5181(3) 0.4570(2) 0.0382(10) Uani 1 1 d . . . . .
H3 H 0.091617 0.473348 0.471202 0.046 Uiso 1 1 calc R U . . .
C4 C 0.1637(4) 0.5203(4) 0.3893(2) 0.0487(13) Uani 1 1 d . . . . .
H4 H 0.101117 0.475658 0.357466 0.058 Uiso 1 1 calc R U . . .
C5 C 0.2583(4) 0.5861(3) 0.3676(2) 0.0408(11) Uani 1 1 d . . . . .
H5 H 0.260359 0.588242 0.321259 0.049 Uiso 1 1 calc R U . . .
C6 C 0.3509(4) 0.6494(3) 0.4137(2) 0.0357(10) Uani 1 1 d . . . . .
H6 H 0.416873 0.694469 0.398982 0.043 Uiso 1 1 calc R U . . .
C7 C 0.3466(3) 0.6466(3) 0.48178(19) 0.0273(8) Uani 1 1 d . . . . .
C8 C 0.4794(4) 0.8508(3) 0.56354(19) 0.0331(9) Uani 1 1 d . . . . .
C9 C 0.3869(4) 0.8658(3) 0.5406(2) 0.0437(11) Uani 1 1 d . . . . .
H9 H 0.322973 0.810271 0.515093 0.052 Uiso 1 1 calc R U . . .
C10 C 0.3917(5) 0.9611(4) 0.5558(2) 0.0499(12) Uani 1 1 d . . . . .
H10 H 0.331505 0.972427 0.541006 0.060 Uiso 1 1 calc R U . . .
C11 C 0.4862(5) 1.0402(4) 0.5932(2) 0.0526(13) Uani 1 1 d . . . . .
H11 H 0.488997 1.105893 0.603326 0.063 Uiso 1 1 calc R U . . .
C12 C 0.5747(5) 1.0294(4) 0.6162(2) 0.0488(12) Uani 1 1 d . . . . .
H12 H 0.638343 1.086507 0.640760 0.059 Uiso 1 1 calc R U . . .
C13 C 0.5709(4) 0.9318(3) 0.6030(2) 0.0433(11) Uani 1 1 d . . . . .
C14 C 0.6652(4) 0.9201(4) 0.6318(3) 0.0502(12) Uani 1 1 d . . . . .
H14A H 0.638473 0.862902 0.655936 0.075 Uiso 1 1 calc R U . . .
H14B H 0.715413 0.983039 0.662916 0.075 Uiso 1 1 calc R U . . .
H14C H 0.704455 0.906434 0.595780 0.075 Uiso 1 1 calc R U . . .
C15 C 0.5798(3) 0.7203(3) 0.51333(18) 0.0275(8) Uani 1 1 d . . . . .
C16 C 0.6271(4) 0.7903(4) 0.4714(2) 0.0400(10) Uani 1 1 d . . . . .
H16 H 0.600460 0.838814 0.466967 0.048 Uiso 1 1 calc R U . . .
C17 C 0.7104(4) 0.7915(4) 0.4364(2) 0.0485(12) Uani 1 1 d . . . . .
H17 H 0.740777 0.839560 0.407897 0.058 Uiso 1 1 calc R U . . .
C18 C 0.7486(4) 0.7231(4) 0.4432(2) 0.0480(13) Uani 1 1 d . . . . .
H18 H 0.806390 0.723273 0.419119 0.058 Uiso 1 1 calc R U . . .
C19 C 0.7050(4) 0.6524(4) 0.4847(2) 0.0460(12) Uani 1 1 d . . . . .
H19 H 0.732786 0.604443 0.488051 0.055 Uiso 1 1 calc R U . . .
C20 C 0.6201(3) 0.6506(3) 0.5221(2) 0.0310(9) Uani 1 1 d . . . . .
C21 C 0.5824(4) 0.5777(3) 0.5707(2) 0.0407(10) Uani 1 1 d . . . . .
H21A H 0.618283 0.614490 0.616053 0.061 Uiso 1 1 calc R U . . .
H21B H 0.602385 0.522282 0.557954 0.061 Uiso 1 1 calc R U . . .
H21C H 0.502232 0.549049 0.569420 0.061 Uiso 1 1 calc R U . . .
C22 C 0.3674(3) 0.6455(3) 0.87053(18) 0.0245(8) Uani 1 1 d . . . . .
H22A H 0.294912 0.642007 0.856463 0.029 Uiso 1 1 calc R U . . .
H22B H 0.354382 0.577654 0.879627 0.029 Uiso 1 1 calc R U . . .
C23 C 0.4211(3) 0.7241(3) 0.93385(18) 0.0236(8) Uani 1 1 d . . . . .
C24 C 0.3647(3) 0.7584(3) 0.9773(2) 0.0307(9) Uani 1 1 d . . . . .
H24 H 0.286714 0.730158 0.968583 0.037 Uiso 1 1 calc R U . . .
C25 C 0.4211(3) 0.8336(3) 1.0334(2) 0.0335(9) Uani 1 1 d . . . . .
H25 H 0.381680 0.857814 1.062026 0.040 Uiso 1 1 calc R U . . .
C26 C 0.5354(3) 0.8740(3) 1.0482(2) 0.0337(9) Uani 1 1 d . . . . .
H26 H 0.573333 0.923547 1.087659 0.040 Uiso 1 1 calc R U . . .
C27 C 0.5930(3) 0.8414(3) 1.00489(18) 0.0274(8) Uani 1 1 d . . . . .
H27 H 0.671015 0.869668 1.013934 0.033 Uiso 1 1 calc R U . . .
C28 C 0.5364(3) 0.7674(3) 0.94821(18) 0.0220(7) Uani 1 1 d . . . . .
C29 C 0.6232(3) 0.6236(3) 0.89842(19) 0.0250(8) Uani 1 1 d . . . . .
C30 C 0.6140(3) 0.6015(3) 0.9618(2) 0.0353(9) Uani 1 1 d . . . . .
H30 H 0.592495 0.639569 0.994317 0.042 Uiso 1 1 calc R U . . .
C31 C 0.6358(4) 0.5234(4) 0.9790(3) 0.0448(11) Uani 1 1 d . . . . .
H31 H 0.630129 0.509421 1.023122 0.054 Uiso 1 1 calc R U . . .
C32 C 0.6654(4) 0.4673(3) 0.9323(3) 0.0416(11) Uani 1 1 d . . . . .
H32 H 0.680474 0.414433 0.943718 0.050 Uiso 1 1 calc R U . . .
C33 C 0.6731(3) 0.4882(3) 0.8683(2) 0.0356(10) Uani 1 1 d . . . . .
H33 H 0.693158 0.448555 0.836058 0.043 Uiso 1 1 calc R U . . .
C34 C 0.6525(3) 0.5658(3) 0.8494(2) 0.0291(9) Uani 1 1 d . . . . .
C35 C 0.6612(4) 0.5845(3) 0.7790(2) 0.0346(9) Uani 1 1 d . . . . .
H35A H 0.588117 0.567952 0.756773 0.052 Uiso 1 1 calc R U . . .
H35B H 0.689676 0.541211 0.754487 0.052 Uiso 1 1 calc R U . . .
H35C H 0.711476 0.656490 0.779775 0.052 Uiso 1 1 calc R U . . .
C36 C 0.7319(3) 0.8343(3) 0.88353(17) 0.0209(7) Uani 1 1 d . . . . .
C37 C 0.8243(3) 0.8286(3) 0.91263(19) 0.0256(8) Uani 1 1 d . . . . .
H37 H 0.814941 0.767535 0.927081 0.031 Uiso 1 1 calc R U . . .
C38 C 0.9277(3) 0.9092(3) 0.9206(2) 0.0312(9) Uani 1 1 d . . . . .
H38 H 0.988829 0.904875 0.941924 0.037 Uiso 1 1 calc R U . . .
C39 C 0.9425(3) 0.9963(3) 0.8978(2) 0.0357(10) Uani 1 1 d . . . . .
H39 H 1.014459 1.051412 0.901697 0.043 Uiso 1 1 calc R U . . .
C40 C 0.8526(3) 1.0039(3) 0.8689(2) 0.0338(9) Uani 1 1 d . . . . .
H40 H 0.863676 1.064602 0.853302 0.041 Uiso 1 1 calc R U . . .
C41 C 0.7459(3) 0.9239(3) 0.86226(18) 0.0254(8) Uani 1 1 d . . . . .
C42 C 0.6509(3) 0.9383(3) 0.8338(2) 0.0375(10) Uani 1 1 d . . . . .
H42A H 0.611556 0.885764 0.793688 0.056 Uiso 1 1 calc R U . . .
H42B H 0.678669 1.006110 0.821757 0.056 Uiso 1 1 calc R U . . .
H42C H 0.600380 0.932447 0.867220 0.056 Uiso 1 1 calc R U . . .
C43 C 0.3118(3) 0.4239(3) 0.73955(19) 0.0240(8) Uani 1 1 d . . . . .
H43A H 0.316087 0.386450 0.696325 0.029 Uiso 1 1 calc R U . . .
H43B H 0.385124 0.482949 0.755050 0.029 Uiso 1 1 calc R U . . .
C44 C 0.2846(3) 0.3550(3) 0.78964(18) 0.0242(8) Uani 1 1 d . . . . .
C45 C 0.3647(3) 0.3463(3) 0.8302(2) 0.0308(9) Uani 1 1 d . . . . .
H45 H 0.440597 0.386237 0.826987 0.037 Uiso 1 1 calc R U . . .
C46 C 0.3343(3) 0.2798(3) 0.8750(2) 0.0363(10) Uani 1 1 d . . . . .
H46 H 0.389530 0.273124 0.901469 0.044 Uiso 1 1 calc R U . . .
C47 C 0.2249(4) 0.2234(4) 0.8817(2) 0.0422(11) Uani 1 1 d . . . . .
H47 H 0.205017 0.179226 0.913399 0.051 Uiso 1 1 calc R U . . .
C48 C 0.1434(4) 0.2311(3) 0.8421(2) 0.0399(11) Uani 1 1 d . . . . .
H48 H 0.067779 0.191625 0.846011 0.048 Uiso 1 1 calc R U . . .
C49 C 0.1740(3) 0.2973(3) 0.7967(2) 0.0274(8) Uani 1 1 d . . . . .
C50 C -0.0344(3) 0.3079(3) 0.78650(19) 0.0242(8) Uani 1 1 d . . . . .
C51 C -0.1405(3) 0.2325(3) 0.7585(2) 0.0285(8) Uani 1 1 d . . . . .
H51 H -0.149859 0.187807 0.717577 0.034 Uiso 1 1 calc R U . . .
C52 C -0.2318(3) 0.2223(3) 0.7895(2) 0.0350(10) Uani 1 1 d . . . . .
H52 H -0.303277 0.171349 0.769623 0.042 Uiso 1 1 calc R U . . .
C53 C -0.2192(4) 0.2853(3) 0.8486(2) 0.0362(10) Uani 1 1 d . . . . .
H53 H -0.281859 0.278324 0.869917 0.043 Uiso 1 1 calc R U . . .
C54 C -0.1153(4) 0.3593(3) 0.8775(2) 0.0355(9) Uani 1 1 d . . . . .
H54 H -0.107588 0.401965 0.918972 0.043 Uiso 1 1 calc R U . . .
C55 C -0.0217(3) 0.3731(3) 0.8474(2) 0.0297(8) Uani 1 1 d . . . . .
C56 C 0.0893(4) 0.4557(4) 0.8807(2) 0.0431(11) Uani 1 1 d . . . . .
H56A H 0.135105 0.424569 0.894869 0.065 Uiso 1 1 calc R U . . .
H56B H 0.079798 0.496483 0.919927 0.065 Uiso 1 1 calc R U . . .
H56C H 0.125224 0.499924 0.848988 0.065 Uiso 1 1 calc R U . . .
C57 C 0.0265(3) 0.2155(3) 0.6712(2) 0.0249(8) Uani 1 1 d . . . . .
C58 C 0.0439(3) 0.1302(3) 0.6738(2) 0.0356(10) Uani 1 1 d . . . . .
H58 H 0.084483 0.128030 0.712519 0.043 Uiso 1 1 calc R U . . .
C59 C 0.0024(4) 0.0482(3) 0.6202(3) 0.0478(12) Uani 1 1 d . . . . .
H59 H 0.015201 -0.009323 0.622095 0.057 Uiso 1 1 calc R U . . .
C60 C -0.0573(4) 0.0508(3) 0.5646(2) 0.0460(12) Uani 1 1 d . . . . .
H60 H -0.087376 -0.005897 0.528397 0.055 Uiso 1 1 calc R U . . .
C61 C -0.0737(4) 0.1342(3) 0.5610(2) 0.0407(11) Uani 1 1 d . . . . .
H61 H -0.114508 0.134848 0.521835 0.049 Uiso 1 1 calc R U . . .
C62 C -0.0321(3) 0.2189(3) 0.6135(2) 0.0298(9) Uani 1 1 d . . . . .
C63 C -0.0523(4) 0.3086(3) 0.6064(2) 0.0375(10) Uani 1 1 d . . . . .
H63A H 0.017108 0.366408 0.601471 0.056 Uiso 1 1 calc R U . . .
H63B H -0.080975 0.327623 0.646397 0.056 Uiso 1 1 calc R U . . .
H63C H -0.106121 0.290458 0.566790 0.056 Uiso 1 1 calc R U . . .
C64 C 0.3646(3) 0.8361(3) 0.7668(2) 0.0260(8) Uani 1 1 d . . . . .
H64A H 0.395612 0.841493 0.813128 0.031 Uiso 1 1 calc R U . . .
H64B H 0.419892 0.835559 0.737274 0.031 Uiso 1 1 calc R U . . .
C65 C 0.3508(3) 0.9307(3) 0.76354(18) 0.0231(8) Uani 1 1 d . . . . .
C66 C 0.4368(3) 1.0242(3) 0.7582(2) 0.0313(9) Uani 1 1 d . . . . .
H66 H 0.509500 1.031070 0.758354 0.038 Uiso 1 1 calc R U . . .
C67 C 0.4181(4) 1.1066(3) 0.7528(2) 0.0409(11) Uani 1 1 d . . . . .
H67 H 0.477949 1.170165 0.749741 0.049 Uiso 1 1 calc R U . . .
C68 C 0.3123(4) 1.0976(3) 0.7519(2) 0.0414(11) Uani 1 1 d . . . . .
H68 H 0.299364 1.154163 0.746357 0.050 Uiso 1 1 calc R U . . .
C69 C 0.2255(3) 1.0064(3) 0.7590(2) 0.0340(9) Uani 1 1 d . . . . .
H69 H 0.153321 1.000512 0.760087 0.041 Uiso 1 1 calc R U . . .
C70 C 0.2457(3) 0.9235(3) 0.76438(19) 0.0240(8) Uani 1 1 d . . . . .
C71 C 0.0229(3) 0.7857(3) 0.71758(19) 0.0236(8) Uani 1 1 d . . . . .
C72 C -0.0538(3) 0.8077(3) 0.7495(2) 0.0309(9) Uani 1 1 d . . . . .
H72 H -0.046926 0.820178 0.797038 0.037 Uiso 1 1 calc R U . . .
C73 C -0.1404(3) 0.8117(3) 0.7127(2) 0.0346(9) Uani 1 1 d . . . . .
H73 H -0.191783 0.827776 0.734849 0.041 Uiso 1 1 calc R U . . .
C74 C -0.1506(3) 0.7921(3) 0.6442(2) 0.0361(10) Uani 1 1 d . . . . .
H74 H -0.210442 0.793132 0.618565 0.043 Uiso 1 1 calc R U . . .
C75 C -0.0743(4) 0.7708(3) 0.6120(2) 0.0356(10) Uani 1 1 d . . . . .
H75 H -0.082543 0.757483 0.564453 0.043 Uiso 1 1 calc R U . . .
C76 C 0.0136(3) 0.7686(3) 0.6476(2) 0.0285(8) Uani 1 1 d . . . . .
C77 C 0.0967(4) 0.7496(4) 0.6098(2) 0.0492(13) Uani 1 1 d . . . . .
H77A H 0.103075 0.690882 0.622381 0.074 Uiso 1 1 calc R U . . .
H77B H 0.168616 0.810224 0.620779 0.074 Uiso 1 1 calc R U . . .
H77C H 0.072606 0.735273 0.561519 0.074 Uiso 1 1 calc R U . . .
C78 C 0.1132(3) 0.7940(3) 0.85359(19) 0.0245(8) Uani 1 1 d . . . . .
C79 C 0.1837(3) 0.8773(3) 0.9034(2) 0.0320(9) Uani 1 1 d . . . . .
H79 H 0.239411 0.936001 0.890941 0.038 Uiso 1 1 calc R U . . .
C80 C 0.1733(4) 0.8754(4) 0.9708(2) 0.0393(10) Uani 1 1 d . . . . .
H80 H 0.221895 0.931993 1.004259 0.047 Uiso 1 1 calc R U . . .
C81 C 0.0912(4) 0.7897(4) 0.9886(2) 0.0446(12) Uani 1 1 d . . . . .
H81 H 0.082857 0.787647 1.034479 0.054 Uiso 1 1 calc R U . . .
C82 C 0.0220(4) 0.7080(4) 0.9399(2) 0.0419(11) Uani 1 1 d . . . . .
H82 H -0.034135 0.650176 0.953112 0.050 Uiso 1 1 calc R U . . .
C83 C 0.0309(3) 0.7066(3) 0.8719(2) 0.0315(9) Uani 1 1 d . . . . .
C84 C -0.0454(4) 0.6149(3) 0.8204(2) 0.0422(11) Uani 1 1 d . . . . .
H84A H -0.105895 0.626395 0.801801 0.063 Uiso 1 1 calc R U . . .
H84B H -0.075509 0.554585 0.841504 0.063 Uiso 1 1 calc R U . . .
H84C H -0.004692 0.603979 0.784455 0.063 Uiso 1 1 calc R U . . .
O1 O 0.5495(2) 0.72785(19) 0.71003(11) 0.0233(5) Uani 1 1 d D . . . .
H1 H 0.5812(9) 0.6889(8) 0.7003(6) 0.028 Uiso 1 1 d D U . . .
O2 O 0.32135(18) 0.62139(17) 0.72358(12) 0.0187(5) Uani 1 1 d . . . . .
O3 O 0.0906(2) 0.54589(16) 0.70932(12) 0.0219(5) Uani 1 1 d D . . . .
H3A H 0.0734(10) 0.5365(9) 0.66624(17) 0.026 Uiso 1 1 d D U . . .
P1 P 0.45942(8) 0.71835(7) 0.54998(4) 0.02189(19) Uani 1 1 d . . . . .
P2 P 0.59437(7) 0.72676(7) 0.87810(4) 0.01957(18) Uani 1 1 d . . . . .
P3 P 0.08416(7) 0.32343(6) 0.74213(5) 0.02024(18) Uani 1 1 d . . . . .
P4 P 0.14333(7) 0.79458(6) 0.76718(5) 0.02001(18) Uani 1 1 d . . . . .
Pd1 Pd 0.39652(2) 0.65817(2) 0.63892(2) 0.01874(6) Uani 1 1 d D . . . .
Pd2 Pd 0.46117(2) 0.67813(2) 0.79465(2) 0.01797(6) Uani 1 1 d D . . . .
Pd3 Pd 0.19858(2) 0.47627(2) 0.72490(2) 0.01701(6) Uani 1 1 d D . . . .
Pd4 Pd 0.22656(2) 0.69905(2) 0.74037(2) 0.01766(6) Uani 1 1 d D . . . .

loop_
_atom_site_aniso_label
_atom_site_aniso_U_11
_atom_site_aniso_U_22
_atom_site_aniso_U_33
_atom_site_aniso_U_23
_atom_site_aniso_U_13
_atom_site_aniso_U_12
C1 0.0174(18) 0.029(2) 0.034(2) -0.0006(16) 0.0011(16) 0.0096(16)
C2 0.027(2) 0.030(2) 0.034(2) -0.0010(16) -0.0038(16) 0.0199(17)
C3 0.034(2) 0.035(2) 0.041(2) -0.0038(19) -0.0106(19) 0.016(2)
C4 0.048(3) 0.045(3) 0.047(3) -0.009(2) -0.022(2) 0.023(2)
C5 0.052(3) 0.045(3) 0.031(2) -0.0016(19) -0.005(2) 0.030(2)
C6 0.045(3) 0.040(2) 0.031(2) 0.0050(18) 0.0022(19) 0.028(2)
C7 0.031(2) 0.0277(19) 0.0287(19) 0.0007(15) -0.0014(16) 0.0202(18)
C8 0.049(3) 0.0244(19) 0.027(2) 0.0074(16) 0.0115(18) 0.0163(19)
C9 0.065(3) 0.038(2) 0.042(2) 0.015(2) 0.014(2) 0.033(2)
C10 0.065(3) 0.054(3) 0.048(3) 0.013(2) 0.008(2) 0.041(3)
C11 0.071(4) 0.040(3) 0.043(3) 0.007(2) 0.012(3) 0.021(3)
C12 0.071(4) 0.047(3) 0.040(3) 0.004(2) 0.012(2) 0.037(3)
C13 0.053(3) 0.033(2) 0.040(2) 0.0075(19) 0.012(2) 0.014(2)
C14 0.038(3) 0.039(3) 0.070(3) 0.011(2) 0.013(2) 0.013(2)
C15 0.0224(19) 0.034(2) 0.0244(18) 0.0030(16) 0.0062(15) 0.0120(17)
C16 0.034(2) 0.047(3) 0.034(2) 0.0122(19) 0.0081(18) 0.012(2)
C17 0.033(3) 0.067(3) 0.040(3) 0.014(2) 0.014(2) 0.015(2)
C18 0.025(2) 0.081(4) 0.027(2) -0.003(2) 0.0082(18) 0.016(2)
C19 0.036(3) 0.057(3) 0.045(3) -0.013(2) -0.004(2) 0.029(2)
C20 0.026(2) 0.035(2) 0.031(2) -0.0032(17) 0.0024(16) 0.0160(18)
C21 0.044(3) 0.034(2) 0.050(3) 0.000(2) 0.001(2) 0.026(2)
C22 0.0167(18) 0.0260(19) 0.0286(19) 0.0077(15) 0.0034(15) 0.0069(15)
C23 0.0224(19) 0.0242(18) 0.0268(18) 0.0119(15) 0.0067(15) 0.0105(16)
C24 0.028(2) 0.035(2) 0.031(2) 0.0115(17) 0.0100(16) 0.0144(18)
C25 0.034(2) 0.032(2) 0.036(2) 0.0083(17) 0.0184(18) 0.0143(19)
C26 0.035(2) 0.029(2) 0.028(2) 0.0023(16) 0.0039(17) 0.0081(18)
C27 0.025(2) 0.029(2) 0.0262(19) 0.0055(15) -0.0005(15) 0.0112(17)
C28 0.0209(18) 0.0220(17) 0.0272(18) 0.0099(14) 0.0066(15) 0.0114(15)
C29 0.0137(17) 0.0233(18) 0.034(2) 0.0085(15) 0.0001(15) 0.0043(15)
C30 0.034(2) 0.036(2) 0.044(2) 0.0160(19) 0.0083(19) 0.0196(19)
C31 0.043(3) 0.046(3) 0.056(3) 0.029(2) 0.010(2) 0.023(2)
C32 0.030(2) 0.034(2) 0.073(3) 0.024(2) 0.012(2) 0.020(2)
C33 0.021(2) 0.027(2) 0.063(3) 0.0105(19) 0.0072(19) 0.0138(17)
C34 0.0141(18) 0.0218(18) 0.048(2) 0.0051(17) 0.0015(16) 0.0061(15)
C35 0.033(2) 0.035(2) 0.044(2) 0.0057(18) 0.0109(19) 0.0218(19)
C36 0.0159(17) 0.0226(18) 0.0220(17) 0.0030(14) 0.0044(14) 0.0067(15)
C37 0.0211(19) 0.0269(19) 0.032(2) 0.0060(16) 0.0050(15) 0.0132(16)
C38 0.0191(19) 0.033(2) 0.040(2) 0.0065(17) -0.0005(16) 0.0113(17)
C39 0.0144(19) 0.031(2) 0.054(3) 0.0109(19) 0.0026(18) 0.0030(17)
C40 0.025(2) 0.024(2) 0.048(2) 0.0107(18) 0.0030(18) 0.0066(17)
C41 0.0206(19) 0.0258(19) 0.0290(19) 0.0038(15) -0.0002(15) 0.0108(16)
C42 0.029(2) 0.027(2) 0.054(3) 0.0159(19) -0.0049(19) 0.0085(18)
C43 0.0189(18) 0.0190(17) 0.035(2) 0.0062(15) 0.0018(15) 0.0089(15)
C44 0.0239(19) 0.0173(17) 0.0294(19) 0.0010(14) -0.0018(15) 0.0094(15)
C45 0.023(2) 0.029(2) 0.038(2) 0.0047(17) -0.0028(17) 0.0106(17)
C46 0.029(2) 0.042(2) 0.041(2) 0.0118(19) -0.0012(18) 0.019(2)
C47 0.037(2) 0.045(3) 0.047(3) 0.028(2) 0.003(2) 0.016(2)
C48 0.025(2) 0.040(2) 0.053(3) 0.026(2) 0.0038(19) 0.0083(19)
C49 0.0228(19) 0.0219(18) 0.036(2) 0.0087(16) 0.0001(16) 0.0084(16)
C50 0.0211(19) 0.0221(18) 0.0325(19) 0.0123(15) 0.0050(15) 0.0102(15)
C51 0.0198(19) 0.0266(19) 0.039(2) 0.0096(17) 0.0057(16) 0.0095(16)
C52 0.019(2) 0.031(2) 0.055(3) 0.0164(19) 0.0099(18) 0.0081(17)
C53 0.031(2) 0.033(2) 0.054(3) 0.020(2) 0.025(2) 0.0171(19)
C54 0.037(2) 0.033(2) 0.037(2) 0.0123(18) 0.0170(19) 0.0135(19)
C55 0.027(2) 0.029(2) 0.033(2) 0.0118(16) 0.0083(16) 0.0100(17)
C56 0.032(2) 0.046(3) 0.033(2) -0.0045(19) 0.0071(19) 0.005(2)
C57 0.0158(18) 0.0158(17) 0.038(2) 0.0024(15) 0.0067(15) 0.0034(14)
C58 0.026(2) 0.0221(19) 0.059(3) 0.0094(18) 0.0116(19) 0.0097(17)
C59 0.039(3) 0.022(2) 0.077(4) 0.001(2) 0.022(3) 0.010(2)
C60 0.035(3) 0.031(2) 0.054(3) -0.013(2) 0.015(2) 0.004(2)
C61 0.033(2) 0.037(2) 0.036(2) -0.0030(19) 0.0065(19) 0.005(2)
C62 0.0207(19) 0.0250(19) 0.037(2) 0.0023(16) 0.0078(16) 0.0055(16)
C63 0.039(2) 0.037(2) 0.033(2) 0.0050(18) -0.0069(18) 0.016(2)
C64 0.0149(18) 0.0167(17) 0.043(2) 0.0022(15) 0.0026(16) 0.0048(15)
C65 0.0213(19) 0.0194(17) 0.0262(18) 0.0025(14) 0.0053(15) 0.0074(15)
C66 0.024(2) 0.0239(19) 0.043(2) 0.0043(17) 0.0087(17) 0.0078(17)
C67 0.034(2) 0.023(2) 0.061(3) 0.012(2) 0.013(2) 0.0064(18)
C68 0.046(3) 0.023(2) 0.058(3) 0.0118(19) 0.008(2) 0.017(2)
C69 0.029(2) 0.024(2) 0.050(3) 0.0077(18) 0.0078(19) 0.0134(18)
C70 0.0232(19) 0.0151(16) 0.0318(19) 0.0030(14) 0.0044(15) 0.0074(15)
C71 0.0200(18) 0.0199(17) 0.0326(19) 0.0046(15) 0.0017(15) 0.0108(15)
C72 0.026(2) 0.037(2) 0.036(2) 0.0118(18) 0.0056(17) 0.0184(18)
C73 0.023(2) 0.040(2) 0.049(3) 0.0143(19) 0.0062(18) 0.0193(19)
C74 0.030(2) 0.033(2) 0.047(2) 0.0085(19) -0.0072(19) 0.0158(19)
C75 0.043(3) 0.034(2) 0.035(2) 0.0047(18) -0.0032(19) 0.024(2)
C76 0.031(2) 0.0239(19) 0.034(2) 0.0040(16) 0.0023(17) 0.0163(17)
C77 0.066(3) 0.081(4) 0.026(2) 0.009(2) 0.007(2) 0.056(3)
C78 0.0188(18) 0.033(2) 0.033(2) 0.0100(16) 0.0069(15) 0.0205(16)
C79 0.025(2) 0.039(2) 0.034(2) 0.0051(18) 0.0029(17) 0.0169(18)
C80 0.037(2) 0.055(3) 0.034(2) 0.004(2) 0.0009(19) 0.030(2)
C81 0.063(3) 0.063(3) 0.036(2) 0.020(2) 0.013(2) 0.049(3)
C82 0.050(3) 0.044(3) 0.052(3) 0.025(2) 0.024(2) 0.033(2)
C83 0.028(2) 0.032(2) 0.045(2) 0.0156(18) 0.0120(18) 0.0200(18)
C84 0.029(2) 0.034(2) 0.064(3) 0.020(2) 0.017(2) 0.0101(19)
O1 0.0321(14) 0.0313(13) 0.0147(11) 0.0041(10) 0.0014(10) 0.0221(12)
O2 0.0119(11) 0.0154(11) 0.0290(13) 0.0039(9) 0.0034(9) 0.0063(9)
O3 0.0260(13) 0.0098(11) 0.0301(13) 0.0030(9) -0.0002(10) 0.0090(10)
P1 0.0226(5) 0.0212(4) 0.0242(4) 0.0049(3) 0.0036(4) 0.0118(4)
P2 0.0147(4) 0.0192(4) 0.0252(4) 0.0058(3) 0.0020(3) 0.0077(4)
P3 0.0139(4) 0.0153(4) 0.0298(5) 0.0062(3) 0.0025(3) 0.0045(3)
P4 0.0153(4) 0.0175(4) 0.0292(5) 0.0050(3) 0.0036(3) 0.0089(4)
Pd1 0.01459(13) 0.01800(12) 0.02367(13) 0.00347(10) 0.00262(10) 0.00755(10)
Pd2 0.01244(12) 0.01712(12) 0.02410(13) 0.00481(9) 0.00222(9) 0.00624(10)
Pd3 0.01228(12) 0.01373(12) 0.02463(13) 0.00364(9) 0.00301(9) 0.00549(10)
Pd4 0.01205(12) 0.01438(12) 0.02668(13) 0.00403(9) 0.00221(9) 0.00610(10)

_geom_special_details            
;
 All esds (except the esd in the dihedral angle between two l.s. planes)
 are estimated using the full covariance matrix.  The cell esds are taken
 into account individually in the estimation of esds in distances, angles
 and torsion angles; correlations between esds in cell parameters are only
 used when they are defined by crystal symmetry.  An approximate (isotropic)
 treatment of cell esds is used for estimating esds involving l.s. planes.
;
loop_
_geom_bond_atom_site_label_1
_geom_bond_atom_site_label_2
_geom_bond_distance
_geom_bond_site_symmetry_2
_geom_bond_publ_flag
C1 H1A 0.9900 . ?
C1 H1B 0.9900 . ?
C1 C2 1.507(5) . ?
C1 Pd1 2.031(4) . ?
C2 C3 1.408(5) . ?
C2 C7 1.388(6) . ?
C3 H3 0.9500 . ?
C3 C4 1.388(7) . ?
C4 H4 0.9500 . ?
C4 C5 1.374(7) . ?
C5 H5 0.9500 . ?
C5 C6 1.388(6) . ?
C6 H6 0.9500 . ?
C6 C7 1.396(5) . ?
C7 P1 1.822(4) . ?
C8 C9 1.439(6) . ?
C8 C13 1.391(6) . ?
C8 P1 1.838(4) . ?
C9 H9 0.9500 . ?
C9 C10 1.374(6) . ?
C10 H10 0.9500 . ?
C10 C11 1.385(7) . ?
C11 H11 0.9500 . ?
C11 C12 1.353(7) . ?
C12 H12 0.9500 . ?
C12 C13 1.412(6) . ?
C13 C14 1.474(7) . ?
C14 H14A 0.9800 . ?
C14 H14B 0.9800 . ?
C14 H14C 0.9800 . ?
C15 C16 1.397(6) . ?
C15 C20 1.395(6) . ?
C15 P1 1.830(4) . ?
C16 H16 0.9500 . ?
C16 C17 1.367(6) . ?
C17 H17 0.9500 . ?
C17 C18 1.348(7) . ?
C18 H18 0.9500 . ?
C18 C19 1.389(7) . ?
C19 H19 0.9500 . ?
C19 C20 1.412(6) . ?
C20 C21 1.511(6) . ?
C21 H21A 0.9800 . ?
C21 H21B 0.9800 . ?
C21 H21C 0.9800 . ?
C22 H22A 0.9900 . ?
C22 H22B 0.9900 . ?
C22 C23 1.506(5) . ?
C22 Pd2 2.034(4) . ?
C23 C24 1.386(5) . ?
C23 C28 1.404(5) . ?
C24 H24 0.9500 . ?
C24 C25 1.384(6) . ?
C25 H25 0.9500 . ?
C25 C26 1.396(6) . ?
C26 H26 0.9500 . ?
C26 C27 1.383(6) . ?
C27 H27 0.9500 . ?
C27 C28 1.387(5) . ?
C28 P2 1.821(4) . ?
C29 C30 1.375(5) . ?
C29 C34 1.411(6) . ?
C29 P2 1.834(4) . ?
C30 H30 0.9500 . ?
C30 C31 1.402(6) . ?
C31 H31 0.9500 . ?
C31 C32 1.366(7) . ?
C32 H32 0.9500 . ?
C32 C33 1.380(6) . ?
C33 H33 0.9500 . ?
C33 C34 1.397(5) . ?
C34 C35 1.500(6) . ?
C35 H35A 0.9800 . ?
C35 H35B 0.9800 . ?
C35 H35C 0.9800 . ?
C36 C37 1.403(5) . ?
C36 C41 1.395(5) . ?
C36 P2 1.834(3) . ?
C37 H37 0.9500 . ?
C37 C38 1.370(5) . ?
C38 H38 0.9500 . ?
C38 C39 1.371(6) . ?
C39 H39 0.9500 . ?
C39 C40 1.387(6) . ?
C40 H40 0.9500 . ?
C40 C41 1.396(5) . ?
C41 C42 1.503(5) . ?
C42 H42A 0.9800 . ?
C42 H42B 0.9800 . ?
C42 H42C 0.9800 . ?
C43 H43A 0.9900 . ?
C43 H43B 0.9900 . ?
C43 C44 1.494(5) . ?
C43 Pd3 2.036(3) . ?
C44 C45 1.394(5) . ?
C44 C49 1.395(5) . ?
C45 H45 0.9500 . ?
C45 C46 1.386(6) . ?
C46 H46 0.9500 . ?
C46 C47 1.378(6) . ?
C47 H47 0.9500 . ?
C47 C48 1.391(6) . ?
C48 H48 0.9500 . ?
C48 C49 1.392(5) . ?
C49 P3 1.810(4) . ?
C50 C51 1.403(5) . ?
C50 C55 1.410(5) . ?
C50 P3 1.836(4) . ?
C51 H51 0.9500 . ?
C51 C52 1.385(6) . ?
C52 H52 0.9500 . ?
C52 C53 1.365(6) . ?
C53 H53 0.9500 . ?
C53 C54 1.381(6) . ?
C54 H54 0.9500 . ?
C54 C55 1.390(6) . ?
C55 C56 1.505(6) . ?
C56 H56A 0.9800 . ?
C56 H56B 0.9800 . ?
C56 H56C 0.9800 . ?
C57 C58 1.396(5) . ?
C57 C62 1.403(6) . ?
C57 P3 1.835(4) . ?
C58 H58 0.9500 . ?
C58 C59 1.389(6) . ?
C59 H59 0.9500 . ?
C59 C60 1.373(7) . ?
C60 H60 0.9500 . ?
C60 C61 1.361(7) . ?
C61 H61 0.9500 . ?
C61 C62 1.401(6) . ?
C62 C63 1.497(6) . ?
C63 H63A 0.9800 . ?
C63 H63B 0.9800 . ?
C63 H63C 0.9800 . ?
C64 H64A 0.9900 . ?
C64 H64B 0.9900 . ?
C64 C65 1.507(5) . ?
C64 Pd4 2.041(3) . ?
C65 C66 1.390(5) . ?
C65 C70 1.389(5) . ?
C66 H66 0.9500 . ?
C66 C67 1.373(6) . ?
C67 H67 0.9500 . ?
C67 C68 1.387(6) . ?
C68 H68 0.9500 . ?
C68 C69 1.384(6) . ?
C69 H69 0.9500 . ?
C69 C70 1.392(5) . ?
C70 P4 1.816(4) . ?
C71 C72 1.391(5) . ?
C71 C76 1.398(5) . ?
C71 P4 1.822(4) . ?
C72 H72 0.9500 . ?
C72 C73 1.391(5) . ?
C73 H73 0.9500 . ?
C73 C74 1.370(6) . ?
C74 H74 0.9500 . ?
C74 C75 1.383(6) . ?
C75 H75 0.9500 . ?
C75 C76 1.382(5) . ?
C76 C77 1.507(6) . ?
C77 H77A 0.9800 . ?
C77 H77B 0.9800 . ?
C77 H77C 0.9800 . ?
C78 C79 1.402(6) . ?
C78 C83 1.407(5) . ?
C78 P4 1.828(4) . ?
C79 H79 0.9500 . ?
C79 C80 1.389(6) . ?
C80 H80 0.9500 . ?
C80 C81 1.386(7) . ?
C81 H81 0.9500 . ?
C81 C82 1.373(7) . ?
C82 H82 0.9500 . ?
C82 C83 1.396(6) . ?
C83 C84 1.500(6) . ?
C84 H84A 0.9800 . ?
C84 H84B 0.9800 . ?
C84 H84C 0.9800 . ?
O1 H1 0.8697(10) . ?
O1 Pd1 2.202(2) . ?
O1 Pd2 2.184(2) . ?
O2 Pd1 2.070(2) . ?
O2 Pd2 2.089(2) . ?
O2 Pd3 2.070(2) . ?
O2 Pd4 2.088(2) . ?
O3 H3A 0.8698(10) . ?
O3 Pd3 2.172(2) . ?
O3 Pd4 2.178(2) . ?
P1 Pd1 2.1840(9) . ?
P2 Pd2 2.2033(9) . ?
P3 Pd3 2.2069(9) . ?
P4 Pd4 2.2037(9) . ?
Pd1 Pd2 3.1785(4) . ?
Pd3 Pd4 3.1227(3) . ?

loop_
_geom_angle_atom_site_label_1
_geom_angle_atom_site_label_2
_geom_angle_atom_site_label_3
_geom_angle
_geom_angle_site_symmetry_1
_geom_angle_site_symmetry_3
_geom_angle_publ_flag
H1A C1 H1B 107.2 . . ?
C2 C1 H1A 107.9 . . ?
C2 C1 H1B 107.9 . . ?
C2 C1 Pd1 117.4(3) . . ?
Pd1 C1 H1A 107.9 . . ?
Pd1 C1 H1B 107.9 . . ?
C3 C2 C1 122.3(4) . . ?
C7 C2 C1 119.7(3) . . ?
C7 C2 C3 118.0(4) . . ?
C2 C3 H3 119.8 . . ?
C4 C3 C2 120.3(4) . . ?
C4 C3 H3 119.8 . . ?
C3 C4 H4 119.6 . . ?
C5 C4 C3 120.9(4) . . ?
C5 C4 H4 119.6 . . ?
C4 C5 H5 120.1 . . ?
C4 C5 C6 119.8(4) . . ?
C6 C5 H5 120.1 . . ?
C5 C6 H6 120.2 . . ?
C5 C6 C7 119.7(4) . . ?
C7 C6 H6 120.2 . . ?
C2 C7 C6 121.3(4) . . ?
C2 C7 P1 111.7(3) . . ?
C6 C7 P1 126.9(3) . . ?
C9 C8 P1 116.5(3) . . ?
C13 C8 C9 119.6(4) . . ?
C13 C8 P1 123.0(3) . . ?
C8 C9 H9 120.2 . . ?
C10 C9 C8 119.6(5) . . ?
C10 C9 H9 120.2 . . ?
C9 C10 H10 120.7 . . ?
C9 C10 C11 118.6(5) . . ?
C11 C10 H10 120.7 . . ?
C10 C11 H11 118.1 . . ?
C12 C11 C10 123.8(5) . . ?
C12 C11 H11 118.1 . . ?
C11 C12 H12 120.6 . . ?
C11 C12 C13 118.8(5) . . ?
C13 C12 H12 120.6 . . ?
C8 C13 C12 119.4(5) . . ?
C8 C13 C14 122.5(4) . . ?
C12 C13 C14 118.1(5) . . ?
C13 C14 H14A 109.5 . . ?
C13 C14 H14B 109.5 . . ?
C13 C14 H14C 109.5 . . ?
H14A C14 H14B 109.5 . . ?
H14A C14 H14C 109.5 . . ?
H14B C14 H14C 109.5 . . ?
C16 C15 P1 117.5(3) . . ?
C20 C15 C16 119.8(4) . . ?
C20 C15 P1 122.5(3) . . ?
C15 C16 H16 118.9 . . ?
C17 C16 C15 122.2(5) . . ?
C17 C16 H16 118.9 . . ?
C16 C17 H17 120.6 . . ?
C18 C17 C16 118.7(5) . . ?
C18 C17 H17 120.6 . . ?
C17 C18 H18 119.3 . . ?
C17 C18 C19 121.3(4) . . ?
C19 C18 H18 119.3 . . ?
C18 C19 H19 119.5 . . ?
C18 C19 C20 121.1(4) . . ?
C20 C19 H19 119.5 . . ?
C15 C20 C19 116.9(4) . . ?
C15 C20 C21 124.5(4) . . ?
C19 C20 C21 118.6(4) . . ?
C20 C21 H21A 109.5 . . ?
C20 C21 H21B 109.5 . . ?
C20 C21 H21C 109.5 . . ?
H21A C21 H21B 109.5 . . ?
H21A C21 H21C 109.5 . . ?
H21B C21 H21C 109.5 . . ?
H22A C22 H22B 107.9 . . ?
C23 C22 H22A 109.1 . . ?
C23 C22 H22B 109.1 . . ?
C23 C22 Pd2 112.3(2) . . ?
Pd2 C22 H22A 109.1 . . ?
Pd2 C22 H22B 109.1 . . ?
C24 C23 C22 124.3(3) . . ?
C24 C23 C28 118.4(4) . . ?
C28 C23 C22 117.3(3) . . ?
C23 C24 H24 119.7 . . ?
C25 C24 C23 120.6(4) . . ?
C25 C24 H24 119.7 . . ?
C24 C25 H25 119.7 . . ?
C24 C25 C26 120.6(4) . . ?
C26 C25 H25 119.7 . . ?
C25 C26 H26 120.2 . . ?
C27 C26 C25 119.5(4) . . ?
C27 C26 H26 120.2 . . ?
C26 C27 H27 120.2 . . ?
C26 C27 C28 119.7(4) . . ?
C28 C27 H27 120.2 . . ?
C23 C28 P2 110.6(3) . . ?
C27 C28 C23 121.3(4) . . ?
C27 C28 P2 127.5(3) . . ?
C30 C29 C34 119.9(4) . . ?
C30 C29 P2 119.4(3) . . ?
C34 C29 P2 120.7(3) . . ?
C29 C30 H30 119.6 . . ?
C29 C30 C31 120.8(4) . . ?
C31 C30 H30 119.6 . . ?
C30 C31 H31 120.0 . . ?
C32 C31 C30 120.0(4) . . ?
C32 C31 H31 120.0 . . ?
C31 C32 H32 120.3 . . ?
C31 C32 C33 119.4(4) . . ?
C33 C32 H32 120.3 . . ?
C32 C33 H33 118.9 . . ?
C32 C33 C34 122.3(4) . . ?
C34 C33 H33 118.9 . . ?
C29 C34 C35 122.4(3) . . ?
C33 C34 C29 117.7(4) . . ?
C33 C34 C35 119.9(4) . . ?
C34 C35 H35A 109.5 . . ?
C34 C35 H35B 109.5 . . ?
C34 C35 H35C 109.5 . . ?
H35A C35 H35B 109.5 . . ?
H35A C35 H35C 109.5 . . ?
H35B C35 H35C 109.5 . . ?
C37 C36 P2 119.6(3) . . ?
C41 C36 C37 119.2(3) . . ?
C41 C36 P2 121.1(3) . . ?
C36 C37 H37 119.3 . . ?
C38 C37 C36 121.3(3) . . ?
C38 C37 H37 119.3 . . ?
C37 C38 H38 120.1 . . ?
C37 C38 C39 119.7(4) . . ?
C39 C38 H38 120.1 . . ?
C38 C39 H39 120.0 . . ?
C38 C39 C40 120.0(4) . . ?
C40 C39 H39 120.0 . . ?
C39 C40 H40 119.4 . . ?
C39 C40 C41 121.2(4) . . ?
C41 C40 H40 119.4 . . ?
C36 C41 C40 118.4(3) . . ?
C36 C41 C42 122.6(3) . . ?
C40 C41 C42 119.0(3) . . ?
C41 C42 H42A 109.5 . . ?
C41 C42 H42B 109.5 . . ?
C41 C42 H42C 109.5 . . ?
H42A C42 H42B 109.5 . . ?
H42A C42 H42C 109.5 . . ?
H42B C42 H42C 109.5 . . ?
H43A C43 H43B 107.8 . . ?
C44 C43 H43A 109.0 . . ?
C44 C43 H43B 109.0 . . ?
C44 C43 Pd3 112.7(3) . . ?
Pd3 C43 H43A 109.0 . . ?
Pd3 C43 H43B 109.0 . . ?
C45 C44 C43 123.1(3) . . ?
C45 C44 C49 118.5(3) . . ?
C49 C44 C43 118.5(3) . . ?
C44 C45 H45 119.8 . . ?
C46 C45 C44 120.4(4) . . ?
C46 C45 H45 119.8 . . ?
C45 C46 H46 119.7 . . ?
C47 C46 C45 120.7(4) . . ?
C47 C46 H46 119.7 . . ?
C46 C47 H47 120.0 . . ?
C46 C47 C48 120.0(4) . . ?
C48 C47 H47 120.0 . . ?
C47 C48 H48 120.4 . . ?
C47 C48 C49 119.3(4) . . ?
C49 C48 H48 120.4 . . ?
C44 C49 P3 111.5(3) . . ?
C48 C49 C44 121.2(4) . . ?
C48 C49 P3 127.3(3) . . ?
C51 C50 C55 118.9(4) . . ?
C51 C50 P3 119.9(3) . . ?
C55 C50 P3 121.2(3) . . ?
C50 C51 H51 119.5 . . ?
C52 C51 C50 121.0(4) . . ?
C52 C51 H51 119.5 . . ?
C51 C52 H52 120.0 . . ?
C53 C52 C51 120.0(4) . . ?
C53 C52 H52 120.0 . . ?
C52 C53 H53 120.0 . . ?
C52 C53 C54 120.0(4) . . ?
C54 C53 H53 120.0 . . ?
C53 C54 H54 119.1 . . ?
C53 C54 C55 121.8(4) . . ?
C55 C54 H54 119.1 . . ?
C50 C55 C56 122.0(4) . . ?
C54 C55 C50 118.4(4) . . ?
C54 C55 C56 119.6(4) . . ?
C55 C56 H56A 109.5 . . ?
C55 C56 H56B 109.5 . . ?
C55 C56 H56C 109.5 . . ?
H56A C56 H56B 109.5 . . ?
H56A C56 H56C 109.5 . . ?
H56B C56 H56C 109.5 . . ?
C58 C57 C62 119.5(4) . . ?
C58 C57 P3 119.6(3) . . ?
C62 C57 P3 120.9(3) . . ?
C57 C58 H58 119.8 . . ?
C59 C58 C57 120.5(4) . . ?
C59 C58 H58 119.8 . . ?
C58 C59 H59 120.1 . . ?
C60 C59 C58 119.8(4) . . ?
C60 C59 H59 120.1 . . ?
C59 C60 H60 119.8 . . ?
C61 C60 C59 120.4(4) . . ?
C61 C60 H60 119.8 . . ?
C60 C61 H61 119.1 . . ?
C60 C61 C62 121.7(4) . . ?
C62 C61 H61 119.1 . . ?
C57 C62 C63 122.6(3) . . ?
C61 C62 C57 118.1(4) . . ?
C61 C62 C63 119.3(4) . . ?
C62 C63 H63A 109.5 . . ?
C62 C63 H63B 109.5 . . ?
C62 C63 H63C 109.5 . . ?
H63A C63 H63B 109.5 . . ?
H63A C63 H63C 109.5 . . ?
H63B C63 H63C 109.5 . . ?
H64A C64 H64B 107.3 . . ?
C65 C64 H64A 108.1 . . ?
C65 C64 H64B 108.1 . . ?
C65 C64 Pd4 116.9(2) . . ?
Pd4 C64 H64A 108.1 . . ?
Pd4 C64 H64B 108.1 . . ?
C66 C65 C64 123.7(3) . . ?
C70 C65 C64 118.1(3) . . ?
C70 C65 C66 118.2(3) . . ?
C65 C66 H66 119.5 . . ?
C67 C66 C65 120.9(4) . . ?
C67 C66 H66 119.5 . . ?
C66 C67 H67 119.9 . . ?
C66 C67 C68 120.3(4) . . ?
C68 C67 H67 119.9 . . ?
C67 C68 H68 120.0 . . ?
C69 C68 C67 120.1(4) . . ?
C69 C68 H68 120.0 . . ?
C68 C69 H69 120.6 . . ?
C68 C69 C70 118.9(4) . . ?
C70 C69 H69 120.6 . . ?
C65 C70 C69 121.5(3) . . ?
C65 C70 P4 111.9(3) . . ?
C69 C70 P4 126.4(3) . . ?
C72 C71 C76 119.5(3) . . ?
C72 C71 P4 119.6(3) . . ?
C76 C71 P4 120.4(3) . . ?
C71 C72 H72 119.6 . . ?
C73 C72 C71 120.9(4) . . ?
C73 C72 H72 119.6 . . ?
C72 C73 H73 120.4 . . ?
C74 C73 C72 119.2(4) . . ?
C74 C73 H73 120.4 . . ?
C73 C74 H74 119.9 . . ?
C73 C74 C75 120.3(4) . . ?
C75 C74 H74 119.9 . . ?
C74 C75 H75 119.3 . . ?
C76 C75 C74 121.4(4) . . ?
C76 C75 H75 119.3 . . ?
C71 C76 C77 122.5(4) . . ?
C75 C76 C71 118.6(4) . . ?
C75 C76 C77 118.9(4) . . ?
C76 C77 H77A 109.5 . . ?
C76 C77 H77B 109.5 . . ?
C76 C77 H77C 109.5 . . ?
H77A C77 H77B 109.5 . . ?
H77A C77 H77C 109.5 . . ?
H77B C77 H77C 109.5 . . ?
C79 C78 C83 119.7(4) . . ?
C79 C78 P4 118.5(3) . . ?
C83 C78 P4 121.2(3) . . ?
C78 C79 H79 119.5 . . ?
C80 C79 C78 121.1(4) . . ?
C80 C79 H79 119.5 . . ?
C79 C80 H80 120.4 . . ?
C81 C80 C79 119.1(4) . . ?
C81 C80 H80 120.4 . . ?
C80 C81 H81 120.0 . . ?
C82 C81 C80 120.0(4) . . ?
C82 C81 H81 120.0 . . ?
C81 C82 H82 118.8 . . ?
C81 C82 C83 122.4(4) . . ?
C83 C82 H82 118.8 . . ?
C78 C83 C84 121.7(4) . . ?
C82 C83 C78 117.7(4) . . ?
C82 C83 C84 120.6(4) . . ?
C83 C84 H84A 109.5 . . ?
C83 C84 H84B 109.5 . . ?
C83 C84 H84C 109.5 . . ?
H84A C84 H84B 109.5 . . ?
H84A C84 H84C 109.5 . . ?
H84B C84 H84C 109.5 . . ?
Pd1 O1 H1 104.8(8) . . ?
Pd2 O1 H1 106.3(8) . . ?
Pd2 O1 Pd1 92.89(10) . . ?
Pd1 O2 Pd2 99.66(9) . . ?
Pd1 O2 Pd4 108.52(10) . . ?
Pd3 O2 Pd1 121.79(11) . . ?
Pd3 O2 Pd2 116.91(11) . . ?
Pd3 O2 Pd4 97.35(9) . . ?
Pd4 O2 Pd2 112.94(10) . . ?
Pd3 O3 H3A 106.8(8) . . ?
Pd3 O3 Pd4 91.77(9) . . ?
Pd4 O3 H3A 107.2(8) . . ?
C7 P1 C8 106.59(18) . . ?
C7 P1 C15 103.46(18) . . ?
C7 P1 Pd1 105.50(13) . . ?
C8 P1 Pd1 106.37(13) . . ?
C15 P1 C8 106.06(19) . . ?
C15 P1 Pd1 127.38(13) . . ?
C28 P2 C29 107.66(17) . . ?
C28 P2 C36 103.58(17) . . ?
C28 P2 Pd2 101.91(12) . . ?
C29 P2 Pd2 114.33(12) . . ?
C36 P2 C29 103.55(16) . . ?
C36 P2 Pd2 124.38(12) . . ?
C49 P3 C50 105.96(17) . . ?
C49 P3 C57 105.61(18) . . ?
C49 P3 Pd3 101.11(12) . . ?
C50 P3 Pd3 119.60(12) . . ?
C57 P3 C50 103.99(17) . . ?
C57 P3 Pd3 119.02(12) . . ?
C70 P4 C71 101.70(17) . . ?
C70 P4 C78 106.81(18) . . ?
C70 P4 Pd4 104.45(12) . . ?
C71 P4 C78 106.82(17) . . ?
C71 P4 Pd4 124.71(12) . . ?
C78 P4 Pd4 110.74(11) . . ?
C1 Pd1 O1 173.73(13) . . ?
C1 Pd1 O2 91.84(13) . . ?
C1 Pd1 P1 84.52(12) . . ?
C1 Pd1 Pd2 131.84(11) . . ?
O1 Pd1 Pd2 43.33(6) . . ?
O2 Pd1 O1 83.66(9) . . ?
O2 Pd1 P1 167.88(7) . . ?
O2 Pd1 Pd2 40.39(6) . . ?
P1 Pd1 O1 100.77(7) . . ?
P1 Pd1 Pd2 143.33(3) . . ?
C22 Pd2 O1 171.09(12) . . ?
C22 Pd2 O2 91.69(12) . . ?
C22 Pd2 P2 81.40(10) . . ?
C22 Pd2 Pd1 131.47(10) . . ?
O1 Pd2 P2 103.49(7) . . ?
O1 Pd2 Pd1 43.78(6) . . ?
O2 Pd2 O1 83.67(9) . . ?
O2 Pd2 P2 172.70(7) . . ?
O2 Pd2 Pd1 39.95(6) . . ?
P2 Pd2 Pd1 147.09(3) . . ?
C43 Pd3 O2 91.53(12) . . ?
C43 Pd3 O3 174.67(12) . . ?
C43 Pd3 P3 82.30(10) . . ?
C43 Pd3 Pd4 130.67(10) . . ?
O2 Pd3 O3 83.14(9) . . ?
O2 Pd3 P3 170.32(7) . . ?
O2 Pd3 Pd4 41.55(6) . . ?
O3 Pd3 P3 102.98(7) . . ?
O3 Pd3 Pd4 44.20(6) . . ?
P3 Pd3 Pd4 141.25(3) . . ?
C64 Pd4 O2 91.50(12) . . ?
C64 Pd4 O3 174.02(12) . . ?
C64 Pd4 P4 82.46(11) . . ?
C64 Pd4 Pd3 130.44(10) . . ?
O2 Pd4 O3 82.57(9) . . ?
O2 Pd4 P4 173.06(7) . . ?
O2 Pd4 Pd3 41.10(6) . . ?
O3 Pd4 P4 103.50(7) . . ?
O3 Pd4 Pd3 44.04(6) . . ?
P4 Pd4 Pd3 143.40(3) . . ?

loop_
_geom_torsion_atom_site_label_1
_geom_torsion_atom_site_label_2
_geom_torsion_atom_site_label_3
_geom_torsion_atom_site_label_4
_geom_torsion
_geom_torsion_site_symmetry_1
_geom_torsion_site_symmetry_2
_geom_torsion_site_symmetry_3
_geom_torsion_site_symmetry_4
_geom_torsion_publ_flag
C1 C2 C3 C4 -178.7(4) . . . . ?
C1 C2 C7 C6 179.7(4) . . . . ?
C1 C2 C7 P1 2.0(4) . . . . ?
C2 C3 C4 C5 -1.6(7) . . . . ?
C2 C7 P1 C8 -107.5(3) . . . . ?
C2 C7 P1 C15 140.9(3) . . . . ?
C2 C7 P1 Pd1 5.3(3) . . . . ?
C3 C2 C7 C6 0.5(6) . . . . ?
C3 C2 C7 P1 -177.2(3) . . . . ?
C3 C4 C5 C6 1.8(7) . . . . ?
C4 C5 C6 C7 -0.8(6) . . . . ?
C5 C6 C7 C2 -0.4(6) . . . . ?
C5 C6 C7 P1 177.0(3) . . . . ?
C6 C7 P1 C8 74.9(4) . . . . ?
C6 C7 P1 C15 -36.7(4) . . . . ?
C6 C7 P1 Pd1 -172.3(3) . . . . ?
C7 C2 C3 C4 0.4(6) . . . . ?
C8 C9 C10 C11 -0.1(7) . . . . ?
C9 C8 C13 C12 -4.3(6) . . . . ?
C9 C8 C13 C14 175.9(4) . . . . ?
C9 C8 P1 C7 22.3(4) . . . . ?
C9 C8 P1 C15 132.1(3) . . . . ?
C9 C8 P1 Pd1 -89.9(3) . . . . ?
C9 C10 C11 C12 -0.3(8) . . . . ?
C10 C11 C12 C13 -1.5(8) . . . . ?
C11 C12 C13 C8 3.8(7) . . . . ?
C11 C12 C13 C14 -176.4(5) . . . . ?
C13 C8 C9 C10 2.4(6) . . . . ?
C13 C8 P1 C7 -167.8(4) . . . . ?
C13 C8 P1 C15 -58.1(4) . . . . ?
C13 C8 P1 Pd1 79.9(4) . . . . ?
C15 C16 C17 C18 -0.5(7) . . . . ?
C16 C15 C20 C19 -2.8(6) . . . . ?
C16 C15 C20 C21 174.4(4) . . . . ?
C16 C15 P1 C7 78.9(3) . . . . ?
C16 C15 P1 C8 -33.1(4) . . . . ?
C16 C15 P1 Pd1 -159.2(3) . . . . ?
C16 C17 C18 C19 0.0(7) . . . . ?
C17 C18 C19 C20 -0.9(7) . . . . ?
C18 C19 C20 C15 2.3(6) . . . . ?
C18 C19 C20 C21 -175.1(4) . . . . ?
C20 C15 C16 C17 2.0(7) . . . . ?
C20 C15 P1 C7 -96.6(3) . . . . ?
C20 C15 P1 C8 151.5(3) . . . . ?
C20 C15 P1 Pd1 25.4(4) . . . . ?
C22 C23 C24 C25 -177.8(3) . . . . ?
C22 C23 C28 C27 179.0(3) . . . . ?
C22 C23 C28 P2 7.4(4) . . . . ?
C23 C24 C25 C26 -1.9(6) . . . . ?
C23 C28 P2 C29 -100.4(3) . . . . ?
C23 C28 P2 C36 150.3(3) . . . . ?
C23 C28 P2 Pd2 20.2(3) . . . . ?
C24 C23 C28 C27 1.0(5) . . . . ?
C24 C23 C28 P2 -170.6(3) . . . . ?
C24 C25 C26 C27 2.6(6) . . . . ?
C25 C26 C27 C28 -1.5(6) . . . . ?
C26 C27 C28 C23 -0.3(6) . . . . ?
C26 C27 C28 P2 169.8(3) . . . . ?
C27 C28 P2 C29 88.7(3) . . . . ?
C27 C28 P2 C36 -20.6(4) . . . . ?
C27 C28 P2 Pd2 -150.7(3) . . . . ?
C28 C23 C24 C25 0.1(6) . . . . ?
C29 C30 C31 C32 -0.8(7) . . . . ?
C30 C29 C34 C33 -1.1(6) . . . . ?
C30 C29 C34 C35 178.5(4) . . . . ?
C30 C29 P2 C28 -8.7(4) . . . . ?
C30 C29 P2 C36 100.5(3) . . . . ?
C30 C29 P2 Pd2 -121.2(3) . . . . ?
C30 C31 C32 C33 -0.1(7) . . . . ?
C31 C32 C33 C34 0.5(7) . . . . ?
C32 C33 C34 C29 0.1(6) . . . . ?
C32 C33 C34 C35 -179.4(4) . . . . ?
C34 C29 C30 C31 1.5(6) . . . . ?
C34 C29 P2 C28 170.0(3) . . . . ?
C34 C29 P2 C36 -80.7(3) . . . . ?
C34 C29 P2 Pd2 57.6(3) . . . . ?
C36 C37 C38 C39 -2.3(6) . . . . ?
C37 C36 C41 C40 2.0(5) . . . . ?
C37 C36 C41 C42 -176.9(4) . . . . ?
C37 C36 P2 C28 100.0(3) . . . . ?
C37 C36 P2 C29 -12.3(3) . . . . ?
C37 C36 P2 Pd2 -145.0(2) . . . . ?
C37 C38 C39 C40 2.3(7) . . . . ?
C38 C39 C40 C41 -0.2(7) . . . . ?
C39 C40 C41 C36 -2.0(6) . . . . ?
C39 C40 C41 C42 177.0(4) . . . . ?
C41 C36 C37 C38 0.1(6) . . . . ?
C41 C36 P2 C28 -76.8(3) . . . . ?
C41 C36 P2 C29 170.9(3) . . . . ?
C41 C36 P2 Pd2 38.2(4) . . . . ?
C43 C44 C45 C46 -179.0(4) . . . . ?
C43 C44 C49 C48 179.5(4) . . . . ?
C43 C44 C49 P3 -1.7(4) . . . . ?
C44 C45 C46 C47 -1.8(7) . . . . ?
C44 C49 P3 C50 -148.0(3) . . . . ?
C44 C49 P3 C57 102.0(3) . . . . ?
C44 C49 P3 Pd3 -22.6(3) . . . . ?
C45 C44 C49 C48 -1.1(6) . . . . ?
C45 C44 C49 P3 177.7(3) . . . . ?
C45 C46 C47 C48 1.5(7) . . . . ?
C46 C47 C48 C49 -0.9(7) . . . . ?
C47 C48 C49 C44 0.8(7) . . . . ?
C47 C48 C49 P3 -177.8(4) . . . . ?
C48 C49 P3 C50 30.6(4) . . . . ?
C48 C49 P3 C57 -79.3(4) . . . . ?
C48 C49 P3 Pd3 156.1(4) . . . . ?
C49 C44 C45 C46 1.6(6) . . . . ?
C50 C51 C52 C53 -0.7(6) . . . . ?
C51 C50 C55 C54 0.5(5) . . . . ?
C51 C50 C55 C56 179.9(4) . . . . ?
C51 C50 P3 C49 -118.0(3) . . . . ?
C51 C50 P3 C57 -6.9(3) . . . . ?
C51 C50 P3 Pd3 128.9(3) . . . . ?
C51 C52 C53 C54 0.0(6) . . . . ?
C52 C53 C54 C55 1.0(6) . . . . ?
C53 C54 C55 C50 -1.2(6) . . . . ?
C53 C54 C55 C56 179.3(4) . . . . ?
C55 C50 C51 C52 0.4(5) . . . . ?
C55 C50 P3 C49 64.5(3) . . . . ?
C55 C50 P3 C57 175.6(3) . . . . ?
C55 C50 P3 Pd3 -48.6(3) . . . . ?
C57 C58 C59 C60 -0.7(7) . . . . ?
C58 C57 C62 C61 1.7(6) . . . . ?
C58 C57 C62 C63 -178.9(4) . . . . ?
C58 C57 P3 C49 9.2(4) . . . . ?
C58 C57 P3 C50 -102.1(3) . . . . ?
C58 C57 P3 Pd3 121.8(3) . . . . ?
C58 C59 C60 C61 1.6(7) . . . . ?
C59 C60 C61 C62 -0.8(7) . . . . ?
C60 C61 C62 C57 -0.9(6) . . . . ?
C60 C61 C62 C63 179.6(4) . . . . ?
C62 C57 C58 C59 -0.9(6) . . . . ?
C62 C57 P3 C49 -169.0(3) . . . . ?
C62 C57 P3 C50 79.7(3) . . . . ?
C62 C57 P3 Pd3 -56.4(3) . . . . ?
C64 C65 C66 C67 177.4(4) . . . . ?
C64 C65 C70 C69 -177.5(4) . . . . ?
C64 C65 C70 P4 -1.5(4) . . . . ?
C65 C66 C67 C68 -0.7(7) . . . . ?
C65 C70 P4 C71 -145.8(3) . . . . ?
C65 C70 P4 C78 102.4(3) . . . . ?
C65 C70 P4 Pd4 -15.0(3) . . . . ?
C66 C65 C70 C69 1.1(6) . . . . ?
C66 C65 C70 P4 177.0(3) . . . . ?
C66 C67 C68 C69 2.5(7) . . . . ?
C67 C68 C69 C70 -2.5(7) . . . . ?
C68 C69 C70 C65 0.7(6) . . . . ?
C68 C69 C70 P4 -174.7(3) . . . . ?
C69 C70 P4 C71 29.9(4) . . . . ?
C69 C70 P4 C78 -81.9(4) . . . . ?
C69 C70 P4 Pd4 160.8(3) . . . . ?
C70 C65 C66 C67 -1.1(6) . . . . ?
C71 C72 C73 C74 1.0(6) . . . . ?
C72 C71 C76 C75 -2.1(6) . . . . ?
C72 C71 C76 C77 176.8(4) . . . . ?
C72 C71 P4 C70 -94.4(3) . . . . ?
C72 C71 P4 C78 17.4(4) . . . . ?
C72 C71 P4 Pd4 148.6(3) . . . . ?
C72 C73 C74 C75 -1.4(6) . . . . ?
C73 C74 C75 C76 0.1(6) . . . . ?
C74 C75 C76 C71 1.7(6) . . . . ?
C74 C75 C76 C77 -177.3(4) . . . . ?
C76 C71 C72 C73 0.8(6) . . . . ?
C76 C71 P4 C70 78.1(3) . . . . ?
C76 C71 P4 C78 -170.1(3) . . . . ?
C76 C71 P4 Pd4 -38.8(4) . . . . ?
C78 C79 C80 C81 -0.5(6) . . . . ?
C79 C78 C83 C82 1.3(5) . . . . ?
C79 C78 C83 C84 -179.1(4) . . . . ?
C79 C78 P4 C70 -13.1(3) . . . . ?
C79 C78 P4 C71 -121.3(3) . . . . ?
C79 C78 P4 Pd4 100.0(3) . . . . ?
C79 C80 C81 C82 0.5(6) . . . . ?
C80 C81 C82 C83 0.4(7) . . . . ?
C81 C82 C83 C78 -1.3(6) . . . . ?
C81 C82 C83 C84 179.1(4) . . . . ?
C83 C78 C79 C80 -0.4(6) . . . . ?
C83 C78 P4 C70 175.6(3) . . . . ?
C83 C78 P4 C71 67.4(3) . . . . ?
C83 C78 P4 Pd4 -71.2(3) . . . . ?
P1 C8 C9 C10 172.7(4) . . . . ?
P1 C8 C13 C12 -173.8(3) . . . . ?
P1 C8 C13 C14 6.4(6) . . . . ?
P1 C15 C16 C17 -173.6(4) . . . . ?
P1 C15 C20 C19 172.6(3) . . . . ?
P1 C15 C20 C21 -10.2(6) . . . . ?
P2 C29 C30 C31 -179.7(3) . . . . ?
P2 C29 C34 C33 -179.9(3) . . . . ?
P2 C29 C34 C35 -0.3(5) . . . . ?
P2 C36 C37 C38 -176.7(3) . . . . ?
P2 C36 C41 C40 178.8(3) . . . . ?
P2 C36 C41 C42 -0.1(5) . . . . ?
P3 C50 C51 C52 -177.1(3) . . . . ?
P3 C50 C55 C54 178.0(3) . . . . ?
P3 C50 C55 C56 -2.6(5) . . . . ?
P3 C57 C58 C59 -179.1(3) . . . . ?
P3 C57 C62 C61 179.8(3) . . . . ?
P3 C57 C62 C63 -0.7(5) . . . . ?
P4 C71 C72 C73 173.4(3) . . . . ?
P4 C71 C76 C75 -174.6(3) . . . . ?
P4 C71 C76 C77 4.3(5) . . . . ?
P4 C78 C79 C80 -171.8(3) . . . . ?
P4 C78 C83 C82 172.4(3) . . . . ?
P4 C78 C83 C84 -8.0(5) . . . . ?
Pd1 C1 C2 C3 169.6(3) . . . . ?
Pd1 C1 C2 C7 -9.5(5) . . . . ?
Pd2 C22 C23 C24 141.9(3) . . . . ?
Pd2 C22 C23 C28 -36.0(4) . . . . ?
Pd3 C43 C44 C45 -150.1(3) . . . . ?
Pd3 C43 C44 C49 29.2(4) . . . . ?
Pd4 C64 C65 C66 -158.2(3) . . . . ?
Pd4 C64 C65 C70 20.2(5) . . . . ?

_shelx_res_file                  
;
TITL ijsf21009_a.res in P-1
    ijsf21009.res
    created by SHELXL-2018/3 at 08:28:14 on 25-Sep-2024
REM Old TITL ijsf21009 in P-1
REM SHELXT solution in P-1: R1 0.081, Rweak 0.004, Alpha 0.074
REM <I/s> 0.000 for 0 systematic absences, Orientation as input
REM Formula found by SHELXT: C84 O3 P4 Pd4
CELL 1.54184 13.627734 14.840624 20.350735 98.2998 93.1304 116.1517
ZERR 2 0.000401 0.000411 0.000519 0.0022 0.0023 0.0029
LATT 1
SFAC C H O P Pd
UNIT 168 164 6 8 8
DFIX 0.87 0.001 O3 H3a O1 H1
DFIX 2.57 0.01 Pd4 H3a H3a Pd3
DFIX 2.57 0.01 Pd1 H1 H1 Pd2

L.S. 8
PLAN  30
SIZE 0.04 0.07 0.13
TEMP -163
CONF
BOND
list 4
MORE -1
BOND $H
fmap 2 53
acta
OMIT 2 -1 3
OMIT 3 -5 4
REM <olex2.extras>
REM <HklSrc "%.\\ijsf21009.hkl">
REM </olex2.extras>

WGHT    0.034100    3.637800
FVAR       2.79064
C1    1    0.249869    0.580636    0.578499    11.00000    0.01739    0.02941 =
         0.03450   -0.00056    0.00109    0.00962
AFIX  23
H1A   2    0.217310    0.508477    0.584228    11.00000   -1.20000
H1B   2    0.199879    0.608718    0.594577    11.00000   -1.20000
AFIX   0
C2    1    0.251042    0.581833    0.504635    11.00000    0.02695    0.02958 =
         0.03383   -0.00098   -0.00384    0.01991
C3    1    0.158272    0.518090    0.456968    11.00000    0.03390    0.03465 =
         0.04122   -0.00376   -0.01059    0.01627
AFIX  43
H3    2    0.091617    0.473348    0.471202    11.00000   -1.20000
AFIX   0
C4    1    0.163689    0.520276    0.389257    11.00000    0.04780    0.04451 =
         0.04742   -0.00884   -0.02164    0.02346
AFIX  43
H4    2    0.101117    0.475658    0.357466    11.00000   -1.20000
AFIX   0
C5    1    0.258307    0.586085    0.367613    11.00000    0.05158    0.04511 =
         0.03072   -0.00163   -0.00535    0.03011
AFIX  43
H5    2    0.260359    0.588242    0.321259    11.00000   -1.20000
AFIX   0
C6    1    0.350893    0.649409    0.413695    11.00000    0.04473    0.04002 =
         0.03078    0.00498    0.00216    0.02756
AFIX  43
H6    2    0.416873    0.694469    0.398982    11.00000   -1.20000
AFIX   0
C7    1    0.346587    0.646563    0.481785    11.00000    0.03108    0.02767 =
         0.02867    0.00070   -0.00140    0.02020
C8    1    0.479406    0.850784    0.563541    11.00000    0.04892    0.02441 =
         0.02712    0.00740    0.01145    0.01629
C9    1    0.386936    0.865823    0.540600    11.00000    0.06519    0.03787 =
         0.04158    0.01468    0.01407    0.03254
AFIX  43
H9    2    0.322973    0.810271    0.515093    11.00000   -1.20000
AFIX   0
C10   1    0.391742    0.961090    0.555827    11.00000    0.06456    0.05396 =
         0.04789    0.01286    0.00764    0.04065
AFIX  43
H10   2    0.331505    0.972427    0.541006    11.00000   -1.20000
AFIX   0
C11   1    0.486197    1.040207    0.593218    11.00000    0.07127    0.03972 =
         0.04272    0.00674    0.01180    0.02132
AFIX  43
H11   2    0.488997    1.105893    0.603326    11.00000   -1.20000
AFIX   0
C12   1    0.574718    1.029411    0.616189    11.00000    0.07089    0.04681 =
         0.03963    0.00432    0.01235    0.03713
AFIX  43
H12   2    0.638343    1.086507    0.640760    11.00000   -1.20000
AFIX   0
C13   1    0.570870    0.931799    0.603001    11.00000    0.05304    0.03267 =
         0.03960    0.00752    0.01165    0.01448
C14   1    0.665202    0.920060    0.631822    11.00000    0.03772    0.03940 =
         0.06964    0.01070    0.01279    0.01341
AFIX 137
H14A  2    0.638473    0.862902    0.655936    11.00000   -1.50000
H14B  2    0.715413    0.983039    0.662916    11.00000   -1.50000
H14C  2    0.704455    0.906434    0.595780    11.00000   -1.50000
AFIX   0
C15   1    0.579846    0.720299    0.513330    11.00000    0.02237    0.03441 =
         0.02438    0.00304    0.00615    0.01200
C16   1    0.627096    0.790341    0.471369    11.00000    0.03410    0.04701 =
         0.03391    0.01219    0.00807    0.01234
AFIX  43
H16   2    0.600460    0.838814    0.466967    11.00000   -1.20000
AFIX   0
C17   1    0.710383    0.791500    0.436417    11.00000    0.03312    0.06666 =
         0.03959    0.01389    0.01357    0.01517
AFIX  43
H17   2    0.740777    0.839560    0.407897    11.00000   -1.20000
AFIX   0
C18   1    0.748552    0.723098    0.443214    11.00000    0.02472    0.08068 =
         0.02661   -0.00256    0.00824    0.01637
AFIX  43
H18   2    0.806390    0.723273    0.419119    11.00000   -1.20000
AFIX   0
C19   1    0.704992    0.652373    0.484746    11.00000    0.03562    0.05711 =
         0.04486   -0.01341   -0.00353    0.02856
AFIX  43
H19   2    0.732786    0.604443    0.488051    11.00000   -1.20000
AFIX   0
C20   1    0.620090    0.650598    0.522114    11.00000    0.02650    0.03493 =
         0.03065   -0.00319    0.00238    0.01595
C21   1    0.582438    0.577698    0.570651    11.00000    0.04414    0.03414 =
         0.04987   -0.00031    0.00068    0.02629
AFIX 137
H21A  2    0.618283    0.614490    0.616053    11.00000   -1.50000
H21B  2    0.602385    0.522282    0.557954    11.00000   -1.50000
H21C  2    0.502232    0.549049    0.569420    11.00000   -1.50000
AFIX   0
C22   1    0.367409    0.645522    0.870527    11.00000    0.01671    0.02602 =
         0.02864    0.00774    0.00340    0.00690
AFIX  23
H22A  2    0.294912    0.642007    0.856463    11.00000   -1.20000
H22B  2    0.354382    0.577654    0.879627    11.00000   -1.20000
AFIX   0
C23   1    0.421118    0.724146    0.933851    11.00000    0.02236    0.02424 =
         0.02679    0.01191    0.00667    0.01046
C24   1    0.364726    0.758447    0.977326    11.00000    0.02810    0.03518 =
         0.03140    0.01151    0.00996    0.01439
AFIX  43
H24   2    0.286714    0.730158    0.968583    11.00000   -1.20000
AFIX   0
C25   1    0.421109    0.833563    1.033368    11.00000    0.03420    0.03202 =
         0.03580    0.00831    0.01844    0.01430
AFIX  43
H25   2    0.381680    0.857814    1.062026    11.00000   -1.20000
AFIX   0
C26   1    0.535423    0.874021    1.048164    11.00000    0.03511    0.02916 =
         0.02845    0.00231    0.00389    0.00806
AFIX  43
H26   2    0.573333    0.923547    1.087659    11.00000   -1.20000
AFIX   0
C27   1    0.593041    0.841445    1.004886    11.00000    0.02501    0.02931 =
         0.02619    0.00547   -0.00046    0.01122
AFIX  43
H27   2    0.671015    0.869668    1.013934    11.00000   -1.20000
AFIX   0
C28   1    0.536375    0.767354    0.948208    11.00000    0.02087    0.02196 =
         0.02715    0.00994    0.00656    0.01136
C29   1    0.623168    0.623625    0.898420    11.00000    0.01368    0.02327 =
         0.03408    0.00850    0.00005    0.00429
C30   1    0.613960    0.601469    0.961783    11.00000    0.03374    0.03560 =
         0.04428    0.01602    0.00835    0.01963
AFIX  43
H30   2    0.592495    0.639569    0.994317    11.00000   -1.20000
AFIX   0
C31   1    0.635844    0.523369    0.978994    11.00000    0.04269    0.04591 =
         0.05553    0.02851    0.01029    0.02268
AFIX  43
H31   2    0.630129    0.509421    1.023122    11.00000   -1.20000
AFIX   0
C32   1    0.665391    0.467330    0.932277    11.00000    0.03017    0.03351 =
         0.07259    0.02389    0.01236    0.02000
AFIX  43
H32   2    0.680474    0.414433    0.943718    11.00000   -1.20000
AFIX   0
C33   1    0.673131    0.488241    0.868338    11.00000    0.02113    0.02666 =
         0.06331    0.01049    0.00723    0.01382
AFIX  43
H33   2    0.693158    0.448555    0.836058    11.00000   -1.20000
AFIX   0
C34   1    0.652526    0.565785    0.849432    11.00000    0.01409    0.02177 =
         0.04838    0.00505    0.00147    0.00612
C35   1    0.661200    0.584479    0.779017    11.00000    0.03288    0.03457 =
         0.04372    0.00573    0.01087    0.02176
AFIX 137
H35A  2    0.588117    0.567952    0.756773    11.00000   -1.50000
H35B  2    0.689676    0.541211    0.754487    11.00000   -1.50000
H35C  2    0.711476    0.656490    0.779775    11.00000   -1.50000
AFIX   0
C36   1    0.731923    0.834275    0.883529    11.00000    0.01586    0.02259 =
         0.02197    0.00298    0.00437    0.00675
C37   1    0.824300    0.828575    0.912632    11.00000    0.02106    0.02693 =
         0.03182    0.00603    0.00504    0.01317
AFIX  43
H37   2    0.814941    0.767535    0.927081    11.00000   -1.20000
AFIX   0
C38   1    0.927682    0.909229    0.920627    11.00000    0.01910    0.03325 =
         0.04008    0.00653   -0.00047    0.01132
AFIX  43
H38   2    0.988829    0.904875    0.941924    11.00000   -1.20000
AFIX   0
C39   1    0.942516    0.996276    0.897756    11.00000    0.01439    0.03140 =
         0.05375    0.01091    0.00261    0.00299
AFIX  43
H39   2    1.014459    1.051412    0.901697    11.00000   -1.20000
AFIX   0
C40   1    0.852553    1.003888    0.868870    11.00000    0.02501    0.02410 =
         0.04821    0.01067    0.00302    0.00657
AFIX  43
H40   2    0.863676    1.064602    0.853302    11.00000   -1.20000
AFIX   0
C41   1    0.745935    0.923937    0.862255    11.00000    0.02063    0.02578 =
         0.02902    0.00375   -0.00015    0.01078
C42   1    0.650870    0.938315    0.833752    11.00000    0.02852    0.02727 =
         0.05366    0.01588   -0.00487    0.00852
AFIX 137
H42A  2    0.611556    0.885764    0.793688    11.00000   -1.50000
H42B  2    0.678669    1.006110    0.821757    11.00000   -1.50000
H42C  2    0.600380    0.932447    0.867220    11.00000   -1.50000
AFIX   0
C43   1    0.311758    0.423931    0.739552    11.00000    0.01886    0.01901 =
         0.03475    0.00617    0.00180    0.00891
AFIX  23
H43A  2    0.316087    0.386450    0.696325    11.00000   -1.20000
H43B  2    0.385124    0.482949    0.755050    11.00000   -1.20000
AFIX   0
C44   1    0.284610    0.354968    0.789642    11.00000    0.02395    0.01735 =
         0.02940    0.00095   -0.00185    0.00936
C45   1    0.364731    0.346322    0.830165    11.00000    0.02312    0.02874 =
         0.03784    0.00469   -0.00279    0.01056
AFIX  43
H45   2    0.440597    0.386237    0.826987    11.00000   -1.20000
AFIX   0
C46   1    0.334335    0.279849    0.875041    11.00000    0.02923    0.04211 =
         0.04101    0.01183   -0.00122    0.01884
AFIX  43
H46   2    0.389530    0.273124    0.901469    11.00000   -1.20000
AFIX   0
C47   1    0.224866    0.223387    0.881738    11.00000    0.03726    0.04518 =
         0.04700    0.02755    0.00332    0.01599
AFIX  43
H47   2    0.205017    0.179226    0.913399    11.00000   -1.20000
AFIX   0
C48   1    0.143433    0.231102    0.842101    11.00000    0.02479    0.04016 =
         0.05323    0.02615    0.00382    0.00835
AFIX  43
H48   2    0.067779    0.191625    0.846011    11.00000   -1.20000
AFIX   0
C49   1    0.174048    0.297310    0.796651    11.00000    0.02276    0.02193 =
         0.03622    0.00866    0.00012    0.00843
C50   1   -0.034383    0.307869    0.786504    11.00000    0.02112    0.02211 =
         0.03250    0.01225    0.00505    0.01022
C51   1   -0.140511    0.232483    0.758451    11.00000    0.01984    0.02660 =
         0.03930    0.00963    0.00566    0.00946
AFIX  43
H51   2   -0.149859    0.187807    0.717577    11.00000   -1.20000
AFIX   0
C52   1   -0.231836    0.222257    0.789484    11.00000    0.01942    0.03055 =
         0.05481    0.01639    0.00990    0.00809
AFIX  43
H52   2   -0.303277    0.171349    0.769623    11.00000   -1.20000
AFIX   0
C53   1   -0.219218    0.285329    0.848622    11.00000    0.03123    0.03287 =
         0.05377    0.02005    0.02477    0.01714
AFIX  43
H53   2   -0.281859    0.278324    0.869917    11.00000   -1.20000
AFIX   0
C54   1   -0.115320    0.359319    0.877459    11.00000    0.03749    0.03265 =
         0.03712    0.01225    0.01702    0.01347
AFIX  43
H54   2   -0.107588    0.401965    0.918972    11.00000   -1.20000
AFIX   0
C55   1   -0.021743    0.373127    0.847433    11.00000    0.02728    0.02851 =
         0.03272    0.01184    0.00834    0.00996
C56   1    0.089272    0.455725    0.880704    11.00000    0.03243    0.04616 =
         0.03277   -0.00451    0.00707    0.00507
AFIX 137
H56A  2    0.135105    0.424569    0.894869    11.00000   -1.50000
H56B  2    0.079798    0.496483    0.919927    11.00000   -1.50000
H56C  2    0.125224    0.499924    0.848988    11.00000   -1.50000
AFIX   0
C57   1    0.026530    0.215542    0.671157    11.00000    0.01582    0.01585 =
         0.03838    0.00244    0.00671    0.00341
C58   1    0.043919    0.130156    0.673798    11.00000    0.02597    0.02212 =
         0.05868    0.00939    0.01160    0.00973
AFIX  43
H58   2    0.084483    0.128030    0.712519    11.00000   -1.20000
AFIX   0
C59   1    0.002357    0.048247    0.620229    11.00000    0.03912    0.02220 =
         0.07663    0.00090    0.02165    0.00991
AFIX  43
H59   2    0.015201   -0.009323    0.622095    11.00000   -1.20000
AFIX   0
C60   1   -0.057344    0.050802    0.564585    11.00000    0.03527    0.03056 =
         0.05381   -0.01270    0.01497    0.00372
AFIX  43
H60   2   -0.087376   -0.005897    0.528397    11.00000   -1.20000
AFIX   0
C61   1   -0.073743    0.134155    0.560984    11.00000    0.03314    0.03704 =
         0.03640   -0.00297    0.00646    0.00490
AFIX  43
H61   2   -0.114508    0.134848    0.521835    11.00000   -1.20000
AFIX   0
C62   1   -0.032090    0.218944    0.613488    11.00000    0.02071    0.02501 =
         0.03736    0.00226    0.00777    0.00545
C63   1   -0.052260    0.308594    0.606427    11.00000    0.03935    0.03653 =
         0.03274    0.00505   -0.00690    0.01558
AFIX 137
H63A  2    0.017108    0.366408    0.601471    11.00000   -1.50000
H63B  2   -0.080975    0.327623    0.646397    11.00000   -1.50000
H63C  2   -0.106121    0.290458    0.566790    11.00000   -1.50000
AFIX   0
C64   1    0.364641    0.836092    0.766752    11.00000    0.01486    0.01668 =
         0.04254    0.00224    0.00260    0.00483
AFIX  23
H64A  2    0.395612    0.841493    0.813128    11.00000   -1.20000
H64B  2    0.419892    0.835559    0.737274    11.00000   -1.20000
AFIX   0
C65   1    0.350808    0.930730    0.763544    11.00000    0.02134    0.01937 =
         0.02621    0.00254    0.00527    0.00738
C66   1    0.436795    1.024178    0.758239    11.00000    0.02363    0.02390 =
         0.04279    0.00434    0.00866    0.00778
AFIX  43
H66   2    0.509500    1.031070    0.758354    11.00000   -1.20000
AFIX   0
C67   1    0.418126    1.106648    0.752837    11.00000    0.03448    0.02254 =
         0.06073    0.01224    0.01279    0.00641
AFIX  43
H67   2    0.477949    1.170165    0.749741    11.00000   -1.20000
AFIX   0
C68   1    0.312282    1.097640    0.751878    11.00000    0.04628    0.02340 =
         0.05771    0.01181    0.00757    0.01727
AFIX  43
H68   2    0.299364    1.154163    0.746357    11.00000   -1.20000
AFIX   0
C69   1    0.225491    1.006428    0.758952    11.00000    0.02912    0.02440 =
         0.05041    0.00771    0.00782    0.01341
AFIX  43
H69   2    0.153321    1.000512    0.760087    11.00000   -1.20000
AFIX   0
C70   1    0.245728    0.923491    0.764378    11.00000    0.02322    0.01507 =
         0.03175    0.00298    0.00438    0.00742
C71   1    0.022916    0.785671    0.717580    11.00000    0.01997    0.01989 =
         0.03257    0.00463    0.00174    0.01080
C72   1   -0.053780    0.807692    0.749490    11.00000    0.02596    0.03725 =
         0.03591    0.01176    0.00563    0.01842
AFIX  43
H72   2   -0.046926    0.820178    0.797038    11.00000   -1.20000
AFIX   0
C73   1   -0.140363    0.811668    0.712694    11.00000    0.02331    0.03954 =
         0.04870    0.01431    0.00625    0.01930
AFIX  43
H73   2   -0.191783    0.827776    0.734849    11.00000   -1.20000
AFIX   0
C74   1   -0.150643    0.792094    0.644150    11.00000    0.02959    0.03269 =
         0.04674    0.00847   -0.00722    0.01584
AFIX  43
H74   2   -0.210442    0.793132    0.618565    11.00000   -1.20000
AFIX   0
C75   1   -0.074346    0.770825    0.612030    11.00000    0.04275    0.03401 =
         0.03531    0.00467   -0.00321    0.02372
AFIX  43
H75   2   -0.082543    0.757483    0.564453    11.00000   -1.20000
AFIX   0
C76   1    0.013574    0.768557    0.647646    11.00000    0.03141    0.02386 =
         0.03358    0.00397    0.00227    0.01628
C77   1    0.096743    0.749574    0.609768    11.00000    0.06628    0.08102 =
         0.02571    0.00937    0.00705    0.05616
AFIX 137
H77A  2    0.103075    0.690882    0.622381    11.00000   -1.50000
H77B  2    0.168616    0.810224    0.620779    11.00000   -1.50000
H77C  2    0.072606    0.735273    0.561519    11.00000   -1.50000
AFIX   0
C78   1    0.113192    0.793965    0.853588    11.00000    0.01881    0.03303 =
         0.03332    0.01002    0.00690    0.02055
C79   1    0.183680    0.877288    0.903440    11.00000    0.02516    0.03862 =
         0.03416    0.00507    0.00290    0.01693
AFIX  43
H79   2    0.239411    0.936001    0.890941    11.00000   -1.20000
AFIX   0
C80   1    0.173344    0.875381    0.970819    11.00000    0.03747    0.05491 =
         0.03364    0.00385    0.00087    0.02994
AFIX  43
H80   2    0.221895    0.931993    1.004259    11.00000   -1.20000
AFIX   0
C81   1    0.091225    0.789750    0.988603    11.00000    0.06286    0.06300 =
         0.03583    0.02050    0.01310    0.04919
AFIX  43
H81   2    0.082857    0.787647    1.034479    11.00000   -1.20000
AFIX   0
C82   1    0.021966    0.707958    0.939942    11.00000    0.04969    0.04367 =
         0.05242    0.02478    0.02395    0.03251
AFIX  43
H82   2   -0.034135    0.650176    0.953112    11.00000   -1.20000
AFIX   0
C83   1    0.030948    0.706583    0.871850    11.00000    0.02807    0.03174 =
         0.04543    0.01560    0.01200    0.01997
C84   1   -0.045402    0.614946    0.820449    11.00000    0.02930    0.03399 =
         0.06363    0.02044    0.01722    0.01014
AFIX 137
H84A  2   -0.105895    0.626395    0.801801    11.00000   -1.50000
H84B  2   -0.075509    0.554585    0.841504    11.00000   -1.50000
H84C  2   -0.004692    0.603979    0.784455    11.00000   -1.50000
AFIX   0
O1    3    0.549501    0.727850    0.710033    11.00000    0.03211    0.03132 =
         0.01472    0.00411    0.00141    0.02210
H1    2    0.581179    0.688889    0.700276    11.00000   -1.20000
O2    3    0.321352    0.621392    0.723577    11.00000    0.01195    0.01537 =
         0.02898    0.00387    0.00337    0.00628
O3    3    0.090624    0.545889    0.709318    11.00000    0.02603    0.00983 =
         0.03012    0.00300   -0.00024    0.00904
H3A   2    0.073365    0.536528    0.666245    11.00000   -1.20000
P1    4    0.459420    0.718351    0.549977    11.00000    0.02261    0.02121 =
         0.02419    0.00487    0.00359    0.01180
P2    4    0.594369    0.726762    0.878104    11.00000    0.01474    0.01925 =
         0.02517    0.00578    0.00198    0.00771
P3    4    0.084156    0.323430    0.742126    11.00000    0.01386    0.01527 =
         0.02980    0.00622    0.00245    0.00448
P4    4    0.143327    0.794582    0.767182    11.00000    0.01526    0.01751 =
         0.02920    0.00498    0.00357    0.00891
PD1   5    0.396517    0.658168    0.638916    11.00000    0.01459    0.01800 =
         0.02367    0.00347    0.00262    0.00755
PD2   5    0.461168    0.678134    0.794654    11.00000    0.01244    0.01712 =
         0.02410    0.00481    0.00222    0.00624
PD3   5    0.198582    0.476266    0.724902    11.00000    0.01228    0.01373 =
         0.02463    0.00364    0.00301    0.00549
PD4   5    0.226558    0.699049    0.740366    11.00000    0.01205    0.01438 =
         0.02668    0.00403    0.00221    0.00610
HKLF 4


REM  ijsf21009_a.res in P-1
REM wR2 = 0.0777, GooF = S = 1.025, Restrained GooF = 1.025 for all data
REM R1 = 0.0308 for 11265 Fo > 4sig(Fo) and 0.0378 for all 12912 data
REM 870 parameters refined using 6 restraints

END

WGHT      0.0342      3.6514

REM Highest difference peak  1.055,  deepest hole -0.681,  1-sigma level  0.088
Q1    1   0.1169  0.4614  0.6788  11.00000  0.05    1.06
Q2    1   0.3643  0.5816  0.6210  11.00000  0.05    0.82
Q3    1   0.6798  1.0154  0.6224  11.00000  0.05    0.78
Q4    1   0.1474  0.6788  0.6877  11.00000  0.05    0.73
Q5    1   0.4664  0.9146  0.5727  11.00000  0.05    0.73
Q6    1   0.5293  0.7221  0.7354  11.00000  0.05    0.69
Q7    1   0.5778  0.7238  0.7155  11.00000  0.05    0.62
Q8    1   0.4570  0.7006  0.8397  11.00000  0.05    0.58
Q9    1   0.5406  0.6999  0.3688  11.00000  0.05    0.57
Q10   1   0.6376  0.9157  0.5844  11.00000  0.05    0.57
Q11   1   0.0974  0.5576  0.7420  11.00000  0.05    0.56
Q12   1   0.1213  0.5304  0.7039  11.00000  0.05    0.56
Q13   1   0.2031  0.4885  0.7590  11.00000  0.05    0.54
Q14   1   0.1364  0.6011  0.7189  11.00000  0.05    0.53
Q15   1   0.3045  0.6387  0.8188  11.00000  0.05    0.50
Q16   1   0.2331  0.7408  0.7771  11.00000  0.05    0.46
Q17   1   0.3225  0.8557  0.5521  11.00000  0.05    0.45
Q18   1   0.4341  0.7458  0.6590  11.00000  0.05    0.43
Q19   1   0.1265  0.4651  0.7723  11.00000  0.05    0.43
Q20   1   0.4738  0.6431  0.7429  11.00000  0.05    0.42
Q21   1   0.0413  0.5204  0.7168  11.00000  0.05    0.42
Q22   1   0.5397  0.8653  0.5686  11.00000  0.05    0.42
Q23   1   0.5803  0.7601  0.9176  11.00000  0.05    0.42
Q24   1   0.2854  0.6373  0.7146  11.00000  0.05    0.41
Q25   1   0.4566  0.6384  0.6827  11.00000  0.05    0.41
Q26   1   0.6750  0.7825  0.8825  11.00000  0.05    0.40
Q27   1   0.1719  0.7633  0.7605  11.00000  0.05    0.40
Q28   1   0.2815  0.5731  0.7587  11.00000  0.05    0.39
Q29   1   0.4783  0.7014  0.6437  11.00000  0.05    0.38
Q30   1   0.1871  0.3958  0.7191  11.00000  0.05    0.38
;
_shelx_res_checksum              53811
_olex2_date_sample_data_collection 2021-01-28
_olex2_date_sample_submission    2021-01-25
_olex2_exptl_crystal_mounting_method 'oil on 75 micrometre micromount'
_olex2_submission_original_sample_id DRH-01-131
_olex2_submission_special_instructions 'No special instructions were received'
_oxdiff_exptl_absorpt_empirical_details 
;
Empirical correction (ABSPACK) includes:
- Absorption correction using spherical harmonics
- Frame scaling
;
_oxdiff_exptl_absorpt_empirical_full_max 2.275
_oxdiff_exptl_absorpt_empirical_full_min 0.603
####################################################################### 
# 
# This file contains crystal structure data downloaded from the 
# Cambridge Structural Database (CSD) hosted by the Cambridge 
# Crystallographic Data Centre (CCDC).
# 
# Full information about CCDC data access policies and citation 
# guidelines are available at http://www.ccdc.cam.ac.uk/access/V1 
# 
# Audit and citation data items may have been added by the CCDC. 
# Please retain this information to preserve the provenance of 
# this file and to allow appropriate attribution of the data. 
# 
#######################################################################

data_ijsf22044
_database_code_depnum_ccdc_archive 'CCDC 2288580'
loop_
_audit_author_name
_audit_author_address
'Adrian Whitwood'
;University of York
United Kingdom
;
_audit_update_record             
;
2024-09-26 deposited with the CCDC.	2024-10-15 downloaded from the CCDC.
;
_audit_creation_date             2024-09-25
_audit_creation_method           
;
Olex2 1.5
(compiled 2024.02.16 svn.r378c4104 for OlexSys, GUI svn.r6928)
;
_shelx_SHELXL_version_number     2018/3
_chemical_name_common            ?
_chemical_name_systematic        ?
_chemical_formula_moiety         
'C84 H80 Cl2 O P4 Pd4, 1.435(C H2 Cl2), 0.295(C5 H12)'
_chemical_formula_sum            'C86.91 H86.40 Cl4.87 O P4 Pd4'
_chemical_formula_weight         1869.00
_chemical_melting_point          ?
_chemical_oxdiff_formula         'C87.5 H87 Cl5.2 O1 P4 Pd4'
_chemical_oxdiff_usercomment     'David Husbands DRH-03-75'
loop_
_atom_type_symbol
_atom_type_description
_atom_type_scat_dispersion_real
_atom_type_scat_dispersion_imag
_atom_type_scat_source
C C 0.0181 0.0091 'International Tables Vol C Tables 4.2.6.8 and 6.1.1.4'
H H 0.0000 0.0000 'International Tables Vol C Tables 4.2.6.8 and 6.1.1.4'
Cl Cl 0.3639 0.7018 'International Tables Vol C Tables 4.2.6.8 and 6.1.1.4'
O O 0.0492 0.0322 'International Tables Vol C Tables 4.2.6.8 and 6.1.1.4'
P P 0.2955 0.4335 'International Tables Vol C Tables 4.2.6.8 and 6.1.1.4'
Pd Pd 0.1215 3.9337 'International Tables Vol C Tables 4.2.6.8 and 6.1.1.4'

_shelx_space_group_comment       
;
The symmetry employed for this shelxl refinement is uniquely defined
by the following loop, which should always be used as a source of
symmetry information in preference to the above space-group names.
They are only intended as comments.
;
_space_group_crystal_system      triclinic
_space_group_IT_number           2
_space_group_name_H-M_alt        'P -1'
_space_group_name_Hall           '-P 1'
loop_
_space_group_symop_operation_xyz
'x, y, z'
'-x, -y, -z'

_cell_length_a                   13.9903(2)
_cell_length_b                   15.1118(2)
_cell_length_c                   19.6632(3)
_cell_angle_alpha                82.3154(14)
_cell_angle_beta                 83.1540(13)
_cell_angle_gamma                82.3315(13)
_cell_volume                     4061.19(11)
_cell_formula_units_Z            2
_cell_measurement_reflns_used    29947
_cell_measurement_temperature    110.00(10)
_cell_measurement_theta_max      76.6730
_cell_measurement_theta_min      3.9330
_shelx_estimated_absorpt_T_max   0.762
_shelx_estimated_absorpt_T_min   0.327
_exptl_absorpt_coefficient_mu    9.597
_exptl_absorpt_correction_T_max  0.956
_exptl_absorpt_correction_T_min  0.506
_exptl_absorpt_correction_type   gaussian
_exptl_absorpt_process_details   
;
CrysAlisPro 1.171.43.136a (Rigaku Oxford Diffraction, 2024)
Numerical absorption correction based on gaussian integration over
a multifaceted crystal model
Empirical absorption correction using spherical harmonics,
implemented in SCALE3 ABSPACK scaling algorithm.
;
_exptl_absorpt_special_details   ?
_exptl_crystal_colour            ?
_exptl_crystal_density_diffrn    1.528
_exptl_crystal_density_meas      ?
_exptl_crystal_density_method    ?
_exptl_crystal_description       sphere
_exptl_crystal_F_000             1885
loop_
_exptl_crystal_face_index_h
_exptl_crystal_face_index_k
_exptl_crystal_face_index_l
_exptl_crystal_face_perp_dist
1 1 -1 0.0712
-1 -1 1 0.0462
1 0 -1 0.0467
1 -1 -1 0.0238
-1 1 1 0.0153
1 1 2 0.0041
-1 -1 -2 0.0075
1 0 1 0.0323

_exptl_crystal_size_max          0.15
_exptl_crystal_size_mid          0.05
_exptl_crystal_size_min          0.03
_exptl_crystal_size_rad          0.024
loop_
_exptl_oxdiff_crystal_face_indexfrac_h
_exptl_oxdiff_crystal_face_indexfrac_k
_exptl_oxdiff_crystal_face_indexfrac_l
_exptl_oxdiff_crystal_face_x
_exptl_oxdiff_crystal_face_y
_exptl_oxdiff_crystal_face_z
1.0000 1.0000 -1.0000 0.0526 0.1642 -0.0290
-1.0000 -1.0000 1.0000 -0.0526 -0.1642 0.0290
1.0000 0.0000 -1.0001 0.0530 0.1175 0.0634
1.0000 -0.9999 -1.0002 0.0533 0.0708 0.1559
-1.0000 0.9999 1.0002 -0.0533 -0.0708 -0.1559
1.0000 1.0000 2.0000 -0.1721 0.0847 -0.0363
-1.0000 -1.0000 -2.0000 0.1721 -0.0847 0.0363
1.0000 0.0000 0.9999 -0.0968 0.0645 0.0586

_exptl_transmission_factor_max   ?
_exptl_transmission_factor_min   ?
_diffrn_reflns_av_R_equivalents  0.0414
_diffrn_reflns_av_unetI/netI     0.0387
_diffrn_reflns_Laue_measured_fraction_full 0.999
_diffrn_reflns_Laue_measured_fraction_max 0.999
_diffrn_reflns_limit_h_max       16
_diffrn_reflns_limit_h_min       -14
_diffrn_reflns_limit_k_max       15
_diffrn_reflns_limit_k_min       -18
_diffrn_reflns_limit_l_max       23
_diffrn_reflns_limit_l_min       -23
_diffrn_reflns_number            50180
_diffrn_reflns_point_group_measured_fraction_full 0.999
_diffrn_reflns_point_group_measured_fraction_max 0.999
_diffrn_reflns_theta_full        67.075
_diffrn_reflns_theta_max         67.075
_diffrn_reflns_theta_min         3.523
_diffrn_ambient_environment      N~2~
_diffrn_ambient_temperature      110.00(10)
_diffrn_detector                 'Hybrid Pixel Array Detector'
_diffrn_detector_area_resol_mean 10.0000
_diffrn_detector_type            HyPix
_diffrn_measured_fraction_theta_full 0.999
_diffrn_measured_fraction_theta_max 0.999
_diffrn_measurement_details      
;
List of Runs (angles in degrees, time in seconds):

  # Type    Start    End  Width  t~exp~   \w     \q     \k     \f   Frames
#--------------------------------------------------------------------------
  1  \w    -84.00 -21.00   0.50    5.15    --  -48.95 130.00-124.00  126
  2  \w   -119.00 -94.00   0.50    5.15    --  -48.95-130.00 163.00   50
  3  \w   -108.00 -65.00   0.50    5.15    --  -48.95-139.00 -10.00   86
  4  \w    -96.00 -70.00   0.50    5.15    --  -48.95 139.00  49.00   52
  5  \w     38.00  98.00   0.50    5.15    --   48.95-130.00 163.00  120
  6  \w     42.00 100.00   0.50    5.15    --   48.95-139.00 -10.00  116
  7  \w    128.00 160.00   0.50   20.60    --  107.75 139.00  49.00   64
  8  \w     76.00 102.00   0.50   20.60    --  107.75-130.00 163.00   52
  9  \w    119.00 145.00   0.50   20.60    --  107.75 130.00-124.00   52
 10  \w     83.00 113.00   0.50   20.60    --  107.75-139.00 -10.00   60
 11  \w    -61.00 -35.00   0.50    5.15    --  -48.95  37.00-180.00   52
 12  \w   -116.00 -26.00   0.50    5.15    --  -48.95 -77.00-150.00  180
 13  \w   -101.00 -76.00   0.50    5.15    --  -48.95 -77.00  90.00   50
 14  \w   -119.00 -74.00   0.50    5.15    --  -48.95-125.00-150.00   90
 15  \w   -118.00 -87.00   0.50    5.15    --  -48.95-125.00-180.00   62
 16  \w    -28.00  24.00   0.50    5.15    --  -48.95  37.00-180.00  104
 17  \w   -116.00 -83.00   0.50    5.15    --  -48.95-125.00  30.00   66
 18  \w    -20.00  58.00   0.50    5.15    --   48.95 -57.00 150.00  156
 19  \w     37.00 122.00   0.50   20.60    --  107.75 -57.00 -60.00  170
 20  \w     80.00 130.00   0.50   20.60    --  107.75 -77.00 150.00  100
 21  \w     38.00 106.00   0.50   20.60    --  107.75 -99.00 150.00  136
 22  \w    114.00 174.00   0.50   20.60    --  107.75 125.00-180.00  120
 23  \w     38.00  66.00   0.50   20.60    --  107.75-125.00   0.00   56
 24  \w     80.00 112.00   0.50   20.60    --  107.75-125.00   0.00   64
 25  \w     40.00 119.00   0.50   20.60    --  107.75 -37.00 120.00  158
 26  \w     35.00  61.00   0.50   20.60    --  107.75 -77.00 150.00   52
 27  \w     71.00 106.00   0.50   20.60    --  107.75 -99.00-150.00   70
 28  \w    102.00 177.00   0.50   20.60    --  107.75  37.00-120.00  150
 29  \w     40.00 105.00   0.50   20.60    --  107.75 -99.00  90.00  130
 30  \w     98.00 178.00   0.50   20.60    --  107.75  37.00 -90.00  160
 31  \w     33.00 119.00   0.50   20.60    --  107.75 -19.00  90.00  172
 32  \w     37.00 101.00   0.50   20.60    --  107.75 -99.00 -30.00  128
 33  \w     91.00 126.00   0.50   20.60    --  107.75-144.00  94.56   70
 34  \w    130.00 178.00   0.50   20.60    --  107.75  19.00 -60.00   96
 35  \w     41.00 110.00   0.50   20.60    --  107.75 -37.00 -60.00  138
 36  \w    113.00 139.00   0.50   20.60    --  107.75 125.00  90.00   52
 37  \w    125.00 167.00   0.50   20.60    --  107.75  19.00   0.00   84
;
_diffrn_measurement_device       'four-circle diffractometer'
_diffrn_measurement_device_type  'SuperNova, Dual, Cu at home/near, HyPix'
_diffrn_measurement_method       '\w scans'
_diffrn_orient_matrix_type       
'CrysAlisPro convention (1999,Acta A55,543-557)'
_diffrn_orient_matrix_UB_11      -0.0219357000
_diffrn_orient_matrix_UB_12      -0.0003585000
_diffrn_orient_matrix_UB_13      -0.0748955000
_diffrn_orient_matrix_UB_21      0.0909737000
_diffrn_orient_matrix_UB_22      0.0467263000
_diffrn_orient_matrix_UB_23      -0.0264972000
_diffrn_orient_matrix_UB_31      0.0609991000
_diffrn_orient_matrix_UB_32      -0.0924744000
_diffrn_orient_matrix_UB_33      -0.0024361000
_diffrn_radiation_monochromator  mirror
_diffrn_radiation_probe          x-ray
_diffrn_radiation_type           'Cu K\a'
_diffrn_radiation_wavelength     1.54184
_diffrn_source                   'micro-focus sealed X-ray tube'
_diffrn_source_type              'SuperNova (Cu) X-ray Source'
_reflns_Friedel_coverage         0.000
_reflns_Friedel_fraction_full    .
_reflns_Friedel_fraction_max     .
_reflns_number_gt                12849
_reflns_number_total             14483
_reflns_special_details          
;
 Reflections were merged by SHELXL according to the crystal
 class for the calculation of statistics and refinement.
 
 _reflns_Friedel_fraction is defined as the number of unique
 Friedel pairs measured divided by the number that would be
 possible theoretically, ignoring centric projections and
 systematic absences.
;
_reflns_threshold_expression     'I > 2\s(I)'
_computing_cell_refinement       'CrysAlisPro 1.171.43.136a (Rigaku OD, 2024)'
_computing_data_collection       
'CrysAlisPro system (CCD 42.70a 64-bit (release 22-09-2022))'
_computing_data_reduction        'CrysAlisPro 1.171.43.136a (Rigaku OD, 2024)'
_computing_molecular_graphics    'Olex2 1.5 (Dolomanov et al., 2009)'
_computing_publication_material  'Olex2 1.5 (Dolomanov et al., 2009)'
_computing_structure_refinement  'SHELXL 2018/3 (Sheldrick, 2015)'
_computing_structure_solution    'SHELXT  (Sheldrick, 2015)'
_refine_diff_density_max         1.120
_refine_diff_density_min         -0.813
_refine_diff_density_rms         0.092
_refine_ls_extinction_coef       .
_refine_ls_extinction_method     none
_refine_ls_goodness_of_fit_ref   1.025
_refine_ls_hydrogen_treatment    constr
_refine_ls_matrix_type           full
_refine_ls_number_parameters     952
_refine_ls_number_reflns         14483
_refine_ls_number_restraints     20
_refine_ls_R_factor_all          0.0374
_refine_ls_R_factor_gt           0.0326
_refine_ls_restrained_S_all      1.026
_refine_ls_shift/su_max          0.002
_refine_ls_shift/su_mean         0.000
_refine_ls_structure_factor_coef Fsqd
_refine_ls_weighting_details     
'w=1/[\s^2^(Fo^2^)+(0.0537P)^2^+1.8381P] where P=(Fo^2^+2Fc^2^)/3'
_refine_ls_weighting_scheme      calc
_refine_ls_wR_factor_gt          0.0847
_refine_ls_wR_factor_ref         0.0874
_refine_special_details          ?
_olex2_refinement_description    
;
1. Fixed Uiso
 At 1.2 times of:
  All C(H) groups, All C(H,H) groups
 At 1.5 times of:
  All C(H,H,H) groups
2. Restrained distances
 C91-C90 = C90-C89 = C88-C89 = C88-C87
 1.53 with sigma of 0.02
 C21A-C20A
 1.54 with sigma of 0.02
 C88-C90 = C89-C91
 2.48 with sigma of 0.04
 C87-C89
 2.48 with sigma of 0.04
3. Uiso/Uaniso restraints and constraints
Uanis(C90) \\sim Ueq, Uanis(C91) \\sim Ueq: with sigma of 0.01 and sigma for
terminal atoms of 0.02
Uanis(C18) = Uanis(C18A)
Uanis(C19) = Uanis(C19A)
Uanis(C61) = Uanis(C20) = Uanis(C20A)
Uanis(C17A) = Uanis(C17)
Uanis(C21) = Uanis(C21A)
Uanis(C16A) = Uanis(C16)
Uanis(Cl6) = Uanis(C89)
Uanis(C86) = Uanis(C88)
Uanis(Cl5) = Uanis(C87)
Uanis(C89) = Uanis(Cl6)
4. Others
 Sof(C16A)=Sof(H16A)=Sof(C17A)=Sof(H17A)=Sof(C18A)=Sof(H18A)=Sof(C19A)=
 Sof(H19A)=Sof(C20A)=Sof(C21A)=Sof(H21D)=Sof(H21E)=Sof(H21F)=1-FVAR(1)
 Sof(C16)=Sof(H16)=Sof(C17)=Sof(H17)=Sof(C18)=Sof(H18)=Sof(C19)=Sof(H19)=
 Sof(C20)=Sof(C21)=Sof(H21A)=Sof(H21B)=Sof(H21C)=FVAR(1)
 Sof(C86)=Sof(H86A)=Sof(H86B)=Sof(Cl5)=Sof(Cl6)=FVAR(2)
 Sof(C87)=Sof(H87A)=Sof(H87B)=Sof(H87C)=Sof(C88)=Sof(H88A)=Sof(H88B)=Sof(C89)=
 Sof(H89A)=Sof(H89B)=Sof(C90)=Sof(H90A)=Sof(H90B)=Sof(C91)=Sof(H91A)=Sof(H91B)=
 Sof(H91C)=FVAR(3)
 Sof(C85)=Sof(H85A)=Sof(H85B)=Sof(Cl3)=Sof(Cl4)=FVAR(4)
5.a Secondary CH2 refined with riding coordinates:
 C1(H1A,H1B), C22(H22A,H22B), C43(H43A,H43B), C64(H64A,H64B), C86(H86A,H86B),
 C85(H85A,H85B), C88(H88A,H88B), C89(H89A,H89B), C90(H90A,H90B)
5.b Aromatic/amide H refined with riding coordinates:
 C3(H3), C4(H4), C5(H5), C6(H6), C9(H9), C10(H10), C11(H11), C12(H12),
 C16A(H16A), C17A(H17A), C18A(H18A), C19A(H19A), C16(H16), C17(H17), C18(H18),
 C19(H19), C24(H24), C25(H25), C26(H26), C27(H27), C30(H30), C31(H31), C32(H32),
  C33(H33), C37(H37), C38(H38), C39(H39), C40(H40), C45(H45), C46(H46),
 C47(H47), C48(H48), C51(H51), C52(H52), C53(H53), C54(H54), C58(H58), C59(H59),
  C60(H60), C61(H61), C66(H66), C67(H67), C68(H68), C69(H69), C72(H72),
 C73(H73), C74(H74), C75(H75), C79(H79), C80(H80), C81(H81), C82(H82)
5.c Fitted hexagon refined as free rotating group:
 C15(C16A,C17A,C18A,C19A,C20A)
5.d Idealised Me refined as rotating group:
 C14(H14A,H14B,H14C), C21(H21A,H21B,H21C), C21A(H21D,H21E,H21F), C35(H35A,H35B,
 H35C), C42(H42A,H42B,H42C), C56(H56A,H56B,H56C), C63(H63A,H63B,H63C), C77(H77A,
 H77B,H77C), C84(H84A,H84B,H84C), C87(H87A,H87B,H87C), C91(H91A,H91B,H91C)
;
_atom_sites_solution_hydrogens   geom
_atom_sites_solution_primary     dual
_atom_sites_solution_secondary   ?
loop_
_atom_site_label
_atom_site_type_symbol
_atom_site_fract_x
_atom_site_fract_y
_atom_site_fract_z
_atom_site_U_iso_or_equiv
_atom_site_adp_type
_atom_site_occupancy
_atom_site_site_symmetry_order
_atom_site_calc_flag
_atom_site_refinement_flags_posn
_atom_site_refinement_flags_adp
_atom_site_refinement_flags_occupancy
_atom_site_disorder_assembly
_atom_site_disorder_group
C1 C 0.2664(2) 0.9036(2) 0.69848(17) 0.0295(7) Uani 1 1 d . . . . .
H1A H 0.214941 0.885303 0.674734 0.035 Uiso 1 1 calc R U . . .
H1B H 0.234324 0.937703 0.736244 0.035 Uiso 1 1 calc R U . . .
C2 C 0.3248(2) 0.9643(2) 0.64815(17) 0.0279(6) Uani 1 1 d . . . . .
C3 C 0.2865(3) 1.0235(2) 0.59463(19) 0.0355(7) Uani 1 1 d . . . . .
H3 H 0.219122 1.028645 0.589798 0.043 Uiso 1 1 calc R U . . .
C4 C 0.3462(3) 1.0749(2) 0.54839(18) 0.0371(8) Uani 1 1 d . . . . .
H4 H 0.319270 1.114177 0.511780 0.044 Uiso 1 1 calc R U . . .
C5 C 0.4440(3) 1.0697(2) 0.55489(17) 0.0347(8) Uani 1 1 d . . . . .
H5 H 0.484147 1.104698 0.522606 0.042 Uiso 1 1 calc R U . . .
C6 C 0.4835(3) 1.0132(2) 0.60887(17) 0.0311(7) Uani 1 1 d . . . . .
H6 H 0.550584 1.009618 0.614204 0.037 Uiso 1 1 calc R U . . .
C7 C 0.4234(2) 0.9618(2) 0.65491(16) 0.0265(6) Uani 1 1 d . . . . .
C8 C 0.5838(2) 0.8425(2) 0.71123(17) 0.0294(7) Uani 1 1 d . . . . .
C9 C 0.6529(3) 0.8589(3) 0.75242(19) 0.0410(8) Uani 1 1 d . . . . .
H9 H 0.633102 0.891535 0.790774 0.049 Uiso 1 1 calc R U . . .
C10 C 0.7498(3) 0.8279(3) 0.7378(2) 0.0506(11) Uani 1 1 d . . . . .
H10 H 0.795749 0.838516 0.766749 0.061 Uiso 1 1 calc R U . . .
C11 C 0.7802(3) 0.7819(3) 0.6820(2) 0.0518(11) Uani 1 1 d . . . . .
H11 H 0.847059 0.762290 0.671393 0.062 Uiso 1 1 calc R U . . .
C12 C 0.7121(3) 0.7643(3) 0.6410(2) 0.0433(9) Uani 1 1 d . . . . .
H12 H 0.733208 0.732425 0.602394 0.052 Uiso 1 1 calc R U . . .
C13 C 0.6136(2) 0.7923(2) 0.65536(18) 0.0325(7) Uani 1 1 d . . . . .
C14 C 0.5431(3) 0.7653(2) 0.61221(19) 0.0356(7) Uani 1 1 d . . . . .
H14A H 0.504071 0.721888 0.640207 0.053 Uiso 1 1 calc R U . . .
H14B H 0.578893 0.737880 0.572821 0.053 Uiso 1 1 calc R U . . .
H14C H 0.500520 0.818627 0.595452 0.053 Uiso 1 1 calc R U . . .
C15 C 0.4537(3) 0.9615(3) 0.79591(19) 0.0419(8) Uani 1 1 d G . . . .
C16A C 0.4946(10) 1.0395(6) 0.7696(5) 0.063(2) Uani 0.276(10) 1 d G . P A 2
H16A H 0.515426 1.050231 0.721792 0.075 Uiso 0.276(10) 1 calc R U P A 2
C17A C 0.5049(16) 1.1019(7) 0.8133(8) 0.078(3) Uani 0.276(10) 1 d G . P A 2
H17A H 0.532823 1.155304 0.795377 0.093 Uiso 0.276(10) 1 calc R U P A 2
C18A C 0.4744(16) 1.0863(10) 0.8833(8) 0.068(2) Uani 0.276(10) 1 d G . P A 2
H18A H 0.481457 1.128945 0.913204 0.081 Uiso 0.276(10) 1 calc R U P A 2
C19A C 0.4335(15) 1.0082(12) 0.9096(4) 0.0536(14) Uani 0.276(10) 1 d G . P A 2
H19A H 0.412691 0.997514 0.957447 0.064 Uiso 0.276(10) 1 calc R U P A 2
C20A C 0.4232(10) 0.9458(8) 0.8659(2) 0.0387(7) Uani 0.276(10) 1 d DG . P A 2
C16 C 0.4473(7) 1.0568(4) 0.7754(4) 0.063(2) Uani 0.724(10) 1 d . . P A 1
H16 H 0.447643 1.079337 0.727954 0.075 Uiso 0.724(10) 1 calc R U P A 1
C17 C 0.4405(9) 1.1159(5) 0.8240(4) 0.078(3) Uani 0.724(10) 1 d . . P A 1
H17 H 0.435876 1.178880 0.810004 0.093 Uiso 0.724(10) 1 calc R U P A 1
C18 C 0.4406(8) 1.0834(6) 0.8928(4) 0.068(2) Uani 0.724(10) 1 d . . P A 1
H18 H 0.440569 1.123901 0.925811 0.081 Uiso 0.724(10) 1 calc R U P A 1
C19 C 0.4406(7) 0.9932(6) 0.9141(3) 0.0536(14) Uani 0.724(10) 1 d . . P A 1
H19 H 0.435545 0.972320 0.962025 0.064 Uiso 0.724(10) 1 calc R U P A 1
C20 C 0.4480(4) 0.9313(4) 0.8659(3) 0.0387(7) Uani 0.724(10) 1 d . . P A 1
C21 C 0.4459(8) 0.8342(6) 0.8932(3) 0.070(3) Uani 0.724(10) 1 d . . P A 1
H21A H 0.382880 0.816089 0.887614 0.106 Uiso 0.724(10) 1 calc R U P A 1
H21B H 0.456043 0.825428 0.942209 0.106 Uiso 0.724(10) 1 calc R U P A 1
H21C H 0.497440 0.797601 0.867615 0.106 Uiso 0.724(10) 1 calc R U P A 1
C21A C 0.393(2) 0.8573(14) 0.8835(11) 0.070(3) Uani 0.276(10) 1 d D . P A 2
H21D H 0.448170 0.811951 0.873450 0.106 Uiso 0.276(10) 1 calc R U P A 2
H21E H 0.340624 0.851254 0.856194 0.106 Uiso 0.276(10) 1 calc R U P A 2
H21F H 0.370154 0.848520 0.932677 0.106 Uiso 0.276(10) 1 calc R U P A 2
C22 C 0.1688(2) 0.5313(2) 0.76726(19) 0.0338(7) Uani 1 1 d . . . . .
H22A H 0.115370 0.580481 0.773283 0.041 Uiso 1 1 calc R U . . .
H22B H 0.169723 0.514202 0.720286 0.041 Uiso 1 1 calc R U . . .
C23 C 0.1482(3) 0.4518(2) 0.81900(19) 0.0337(7) Uani 1 1 d . . . . .
C24 C 0.0558(3) 0.4341(3) 0.8471(2) 0.0445(9) Uani 1 1 d . . . . .
H24 H 0.000926 0.474242 0.834093 0.053 Uiso 1 1 calc R U . . .
C25 C 0.0428(3) 0.3582(3) 0.8940(2) 0.0492(10) Uani 1 1 d . . . . .
H25 H -0.020631 0.346953 0.913168 0.059 Uiso 1 1 calc R U . . .
C26 C 0.1223(3) 0.2987(3) 0.9129(2) 0.0448(9) Uani 1 1 d . . . . .
H26 H 0.112863 0.246347 0.944343 0.054 Uiso 1 1 calc R U . . .
C27 C 0.2145(3) 0.3151(2) 0.88662(19) 0.0373(8) Uani 1 1 d . . . . .
H27 H 0.268814 0.274397 0.899766 0.045 Uiso 1 1 calc R U . . .
C28 C 0.2276(3) 0.3919(2) 0.84044(18) 0.0319(7) Uani 1 1 d . . . . .
C29 C 0.4181(3) 0.3978(2) 0.87773(19) 0.0347(7) Uani 1 1 d . . . . .
C30 C 0.4973(3) 0.3328(2) 0.8701(2) 0.0418(8) Uani 1 1 d . . . . .
H30 H 0.512751 0.307693 0.827776 0.050 Uiso 1 1 calc R U . . .
C31 C 0.5543(3) 0.3041(3) 0.9239(2) 0.0530(10) Uani 1 1 d . . . . .
H31 H 0.608680 0.259848 0.918393 0.064 Uiso 1 1 calc R U . . .
C32 C 0.5316(3) 0.3402(3) 0.9853(2) 0.0533(10) Uani 1 1 d . . . . .
H32 H 0.571056 0.321186 1.021960 0.064 Uiso 1 1 calc R U . . .
C33 C 0.4519(3) 0.4039(3) 0.9941(2) 0.0456(9) Uani 1 1 d . . . . .
H33 H 0.436327 0.427690 1.036948 0.055 Uiso 1 1 calc R U . . .
C34 C 0.3941(3) 0.4336(2) 0.94045(19) 0.0388(8) Uani 1 1 d . . . . .
C35 C 0.3098(4) 0.5039(3) 0.9532(2) 0.0510(10) Uani 1 1 d . . . . .
H35A H 0.314813 0.555771 0.917803 0.077 Uiso 1 1 calc R U . . .
H35B H 0.310349 0.523019 0.998832 0.077 Uiso 1 1 calc R U . . .
H35C H 0.249200 0.478902 0.951261 0.077 Uiso 1 1 calc R U . . .
C36 C 0.3928(3) 0.3691(2) 0.73650(18) 0.0334(7) Uani 1 1 d . . . . .
C37 C 0.3405(3) 0.3052(3) 0.7176(2) 0.0444(9) Uani 1 1 d . . . . .
H37 H 0.280799 0.293323 0.743437 0.053 Uiso 1 1 calc R U . . .
C38 C 0.3748(4) 0.2593(3) 0.6619(2) 0.0553(11) Uani 1 1 d . . . . .
H38 H 0.338896 0.215570 0.649955 0.066 Uiso 1 1 calc R U . . .
C39 C 0.4609(4) 0.2764(3) 0.6233(2) 0.0540(11) Uani 1 1 d . . . . .
H39 H 0.484290 0.244924 0.584828 0.065 Uiso 1 1 calc R U . . .
C40 C 0.5125(3) 0.3399(3) 0.6414(2) 0.0485(10) Uani 1 1 d . . . . .
H40 H 0.571994 0.351112 0.615031 0.058 Uiso 1 1 calc R U . . .
C41 C 0.4798(3) 0.3881(2) 0.6973(2) 0.0398(8) Uani 1 1 d . . . . .
C42 C 0.5389(3) 0.4578(3) 0.7127(2) 0.0493(10) Uani 1 1 d . . . . .
H42A H 0.607188 0.441793 0.696288 0.074 Uiso 1 1 calc R U . . .
H42B H 0.532692 0.460353 0.762604 0.074 Uiso 1 1 calc R U . . .
H42C H 0.515400 0.516672 0.689291 0.074 Uiso 1 1 calc R U . . .
C43 C 0.3212(2) 0.6611(2) 0.60143(17) 0.0319(7) Uani 1 1 d . . . . .
H43A H 0.361741 0.709127 0.581826 0.038 Uiso 1 1 calc R U . . .
H43B H 0.354545 0.623531 0.638814 0.038 Uiso 1 1 calc R U . . .
C44 C 0.3124(2) 0.6040(2) 0.54622(17) 0.0302(7) Uani 1 1 d . . . . .
C45 C 0.3732(3) 0.5251(2) 0.5356(2) 0.0394(8) Uani 1 1 d . . . . .
H45 H 0.423169 0.504620 0.564653 0.047 Uiso 1 1 calc R U . . .
C46 C 0.3615(3) 0.4763(3) 0.4829(2) 0.0478(10) Uani 1 1 d . . . . .
H46 H 0.402381 0.421851 0.476830 0.057 Uiso 1 1 calc R U . . .
C47 C 0.2904(3) 0.5064(3) 0.4392(2) 0.0422(9) Uani 1 1 d . . . . .
H47 H 0.284018 0.473707 0.402258 0.051 Uiso 1 1 calc R U . . .
C48 C 0.2286(3) 0.5840(2) 0.44914(18) 0.0355(7) Uani 1 1 d . . . . .
H48 H 0.179621 0.604602 0.419263 0.043 Uiso 1 1 calc R U . . .
C49 C 0.2386(2) 0.6316(2) 0.50295(17) 0.0293(7) Uani 1 1 d . . . . .
C50 C 0.0390(2) 0.7114(2) 0.51118(17) 0.0302(7) Uani 1 1 d . . . . .
C51 C -0.0071(3) 0.7729(2) 0.46219(18) 0.0355(7) Uani 1 1 d . . . . .
H51 H 0.023527 0.823606 0.441017 0.043 Uiso 1 1 calc R U . . .
C52 C -0.0972(3) 0.7609(3) 0.4442(2) 0.0425(9) Uani 1 1 d . . . . .
H52 H -0.128687 0.803542 0.411560 0.051 Uiso 1 1 calc R U . . .
C53 C -0.1403(3) 0.6862(3) 0.4741(2) 0.0469(9) Uani 1 1 d . . . . .
H53 H -0.201174 0.676547 0.461353 0.056 Uiso 1 1 calc R U . . .
C54 C -0.0950(3) 0.6253(3) 0.5229(2) 0.0447(9) Uani 1 1 d . . . . .
H54 H -0.125611 0.574232 0.543117 0.054 Uiso 1 1 calc R U . . .
C55 C -0.0059(3) 0.6368(2) 0.54287(18) 0.0348(7) Uani 1 1 d . . . . .
C56 C 0.0376(3) 0.5692(3) 0.5970(2) 0.0424(8) Uani 1 1 d . . . . .
H56A H 0.100602 0.541236 0.577951 0.064 Uiso 1 1 calc R U . . .
H56B H -0.005717 0.522823 0.611984 0.064 Uiso 1 1 calc R U . . .
H56C H 0.046392 0.599308 0.636628 0.064 Uiso 1 1 calc R U . . .
C57 C 0.1921(2) 0.8256(2) 0.47657(17) 0.0301(7) Uani 1 1 d . . . . .
C58 C 0.2601(3) 0.8157(3) 0.4196(2) 0.0406(8) Uani 1 1 d . . . . .
H58 H 0.287151 0.757019 0.410086 0.049 Uiso 1 1 calc R U . . .
C59 C 0.2889(3) 0.8894(3) 0.3768(2) 0.0514(10) Uani 1 1 d . . . . .
H59 H 0.335544 0.881263 0.338128 0.062 Uiso 1 1 calc R U . . .
C60 C 0.2501(3) 0.9747(3) 0.3900(2) 0.0455(9) Uani 1 1 d . . . . .
H60 H 0.269994 1.025698 0.360751 0.055 Uiso 1 1 calc R U . . .
C61 C 0.1821(3) 0.9859(3) 0.4461(2) 0.0387(7) Uani 1 1 d . . . . .
H61 H 0.154874 1.045025 0.454363 0.046 Uiso 1 1 calc R U . . .
C62 C 0.1521(2) 0.9130(2) 0.49112(18) 0.0314(7) Uani 1 1 d . . . . .
C63 C 0.0796(3) 0.9287(2) 0.55228(18) 0.0353(7) Uani 1 1 d . . . . .
H63A H 0.110591 0.909195 0.594809 0.053 Uiso 1 1 calc R U . . .
H63B H 0.025136 0.894320 0.551740 0.053 Uiso 1 1 calc R U . . .
H63C H 0.055818 0.992918 0.550232 0.053 Uiso 1 1 calc R U . . .
C64 C 0.1908(3) 0.7240(3) 0.88679(18) 0.0373(8) Uani 1 1 d . . . . .
H64A H 0.187057 0.658600 0.898201 0.045 Uiso 1 1 calc R U . . .
H64B H 0.260139 0.731860 0.874762 0.045 Uiso 1 1 calc R U . . .
C65 C 0.1561(2) 0.7678(2) 0.95115(18) 0.0327(7) Uani 1 1 d . . . . .
C66 C 0.2023(3) 0.7465(3) 1.01099(18) 0.0388(8) Uani 1 1 d . . . . .
H66 H 0.259630 0.704937 1.011262 0.047 Uiso 1 1 calc R U . . .
C67 C 0.1656(3) 0.7852(3) 1.07050(19) 0.0432(9) Uani 1 1 d . . . . .
H67 H 0.198270 0.770577 1.110939 0.052 Uiso 1 1 calc R U . . .
C68 C 0.0808(3) 0.8455(2) 1.07086(18) 0.0377(8) Uani 1 1 d . . . . .
H68 H 0.055139 0.871048 1.111782 0.045 Uiso 1 1 calc R U . . .
C69 C 0.0343(3) 0.8680(2) 1.01204(17) 0.0328(7) Uani 1 1 d . . . . .
H69 H -0.023307 0.909063 1.012023 0.039 Uiso 1 1 calc R U . . .
C70 C 0.0728(2) 0.8297(2) 0.95234(16) 0.0289(7) Uani 1 1 d . . . . .
C71 C 0.0519(3) 0.9688(2) 0.83635(18) 0.0335(7) Uani 1 1 d . . . . .
C72 C 0.1258(3) 1.0015(2) 0.8658(2) 0.0398(8) Uani 1 1 d . . . . .
H72 H 0.151308 0.968011 0.905418 0.048 Uiso 1 1 calc R U . . .
C73 C 0.1615(3) 1.0806(3) 0.8383(2) 0.0513(10) Uani 1 1 d . . . . .
H73 H 0.211313 1.101382 0.858662 0.062 Uiso 1 1 calc R U . . .
C74 C 0.1246(4) 1.1290(3) 0.7815(2) 0.0553(11) Uani 1 1 d . . . . .
H74 H 0.148755 1.183863 0.762680 0.066 Uiso 1 1 calc R U . . .
C75 C 0.0523(3) 1.0992(3) 0.7509(2) 0.0492(10) Uani 1 1 d . . . . .
H75 H 0.027615 1.133825 0.711455 0.059 Uiso 1 1 calc R U . . .
C76 C 0.0151(3) 1.0176(2) 0.77792(19) 0.0392(8) Uani 1 1 d . . . . .
C77 C -0.0614(3) 0.9888(3) 0.7417(2) 0.0464(9) Uani 1 1 d . . . . .
H77A H -0.125561 1.010175 0.763436 0.070 Uiso 1 1 calc R U . . .
H77B H -0.053989 0.923010 0.744833 0.070 Uiso 1 1 calc R U . . .
H77C H -0.054891 1.014305 0.693110 0.070 Uiso 1 1 calc R U . . .
C78 C -0.1043(2) 0.8531(2) 0.89140(17) 0.0339(7) Uani 1 1 d . . . . .
C79 C -0.1633(3) 0.9330(3) 0.9017(2) 0.0486(10) Uani 1 1 d . . . . .
H79 H -0.135725 0.988116 0.894031 0.058 Uiso 1 1 calc R U . . .
C80 C -0.2609(3) 0.9337(4) 0.9227(3) 0.0639(13) Uani 1 1 d . . . . .
H80 H -0.300600 0.988841 0.928645 0.077 Uiso 1 1 calc R U . . .
C81 C -0.3001(3) 0.8543(4) 0.9350(2) 0.0601(13) Uani 1 1 d . . . . .
H81 H -0.367123 0.854293 0.950296 0.072 Uiso 1 1 calc R U . . .
C82 C -0.2434(3) 0.7739(3) 0.9255(2) 0.0488(10) Uani 1 1 d . . . . .
H82 H -0.272134 0.719399 0.933956 0.059 Uiso 1 1 calc R U . . .
C83 C -0.1441(3) 0.7716(3) 0.90359(18) 0.0384(8) Uani 1 1 d . . . . .
C84 C -0.0848(3) 0.6826(3) 0.8945(2) 0.0523(10) Uani 1 1 d . . . . .
H84A H -0.126267 0.634302 0.906554 0.078 Uiso 1 1 calc R U . . .
H84B H -0.032441 0.672906 0.924642 0.078 Uiso 1 1 calc R U . . .
H84C H -0.056895 0.682622 0.846337 0.078 Uiso 1 1 calc R U . . .
Cl1 Cl 0.44063(6) 0.65136(5) 0.79049(4) 0.03288(17) Uani 1 1 d . . . . .
Cl2 Cl 0.03295(6) 0.77556(6) 0.69936(4) 0.03425(17) Uani 1 1 d . . . . .
O1 O 0.23777(15) 0.70728(13) 0.73995(10) 0.0240(4) Uani 1 1 d . . . . .
P1 P 0.45613(6) 0.88515(5) 0.72958(4) 0.02570(16) Uani 1 1 d . . . . .
P2 P 0.34117(6) 0.43400(5) 0.80723(4) 0.02843(17) Uani 1 1 d . . . . .
P3 P 0.15857(6) 0.72657(5) 0.53327(4) 0.02549(16) Uani 1 1 d . . . . .
P4 P 0.02628(6) 0.85331(5) 0.86878(4) 0.02636(16) Uani 1 1 d . . . . .
Pd1 Pd 0.34663(2) 0.79018(2) 0.74041(2) 0.02286(6) Uani 1 1 d . . . . .
Pd2 Pd 0.29689(2) 0.57832(2) 0.77483(2) 0.02409(6) Uani 1 1 d . . . . .
Pd3 Pd 0.19029(2) 0.71856(2) 0.64213(2) 0.02336(6) Uani 1 1 d . . . . .
Pd4 Pd 0.12155(2) 0.76645(2) 0.80118(2) 0.02344(6) Uani 1 1 d . . . . .
C86 C 0.9019(8) 0.3153(5) 0.7628(4) 0.065(2) Uani 0.591(5) 1 d . . P B 1
H86A H 0.936703 0.274222 0.797749 0.078 Uiso 0.591(5) 1 calc R U P B 1
H86B H 0.870971 0.368909 0.784430 0.078 Uiso 0.591(5) 1 calc R U P B 1
Cl5 Cl 0.9850(3) 0.34829(14) 0.69282(11) 0.0867(11) Uani 0.591(5) 1 d . . P B 1
Cl6 Cl 0.8143(3) 0.2620(2) 0.7363(2) 0.1037(13) Uani 0.591(5) 1 d . . P B 1
C85 C 0.7151(4) 0.5852(4) 0.7830(3) 0.0552(13) Uani 0.845(4) 1 d . . P . .
H85A H 0.724132 0.641346 0.800890 0.066 Uiso 0.845(4) 1 calc R U P . .
H85B H 0.656292 0.596961 0.758161 0.066 Uiso 0.845(4) 1 calc R U P . .
Cl3 Cl 0.81718(13) 0.55327(10) 0.72506(8) 0.0764(6) Uani 0.845(4) 1 d . . P . .
Cl4 Cl 0.69939(17) 0.50185(13) 0.85103(8) 0.0960(8) Uani 0.845(4) 1 d . . P . .
C87 C 0.9446(16) 0.3332(14) 0.7137(12) 0.0867(11) Uani 0.295(7) 1 d D . P C 2
H87A H 0.965094 0.299461 0.674230 0.130 Uiso 0.295(7) 1 calc R U P C 2
H87B H 0.980702 0.306113 0.752617 0.130 Uiso 0.295(7) 1 calc R U P C 2
H87C H 0.957606 0.395790 0.701101 0.130 Uiso 0.295(7) 1 calc R U P C 2
C88 C 0.8368(14) 0.3307(11) 0.7343(8) 0.065(2) Uani 0.295(7) 1 d D . P C 2
H88A H 0.817578 0.357492 0.777920 0.078 Uiso 0.295(7) 1 calc R U P C 2
H88B H 0.799546 0.366400 0.698111 0.078 Uiso 0.295(7) 1 calc R U P C 2
C89 C 0.8146(19) 0.2350(17) 0.744(3) 0.1037(13) Uani 0.295(7) 1 d D . P C 2
H89A H 0.833815 0.208990 0.699660 0.124 Uiso 0.295(7) 1 calc R U P C 2
H89B H 0.853551 0.199584 0.778963 0.124 Uiso 0.295(7) 1 calc R U P C 2
C90 C 0.7101(12) 0.2273(11) 0.7649(8) 0.065(5) Uani 0.295(7) 1 d D U P C 2
H90A H 0.673109 0.243706 0.724239 0.079 Uiso 0.295(7) 1 calc R U P C 2
H90B H 0.684957 0.269783 0.798904 0.079 Uiso 0.295(7) 1 calc R U P C 2
C91 C 0.6956(13) 0.1320(11) 0.7967(8) 0.070(5) Uani 0.295(7) 1 d D U P . .
H91A H 0.704683 0.092320 0.760273 0.105 Uiso 0.295(7) 1 calc R U P C 2
H91B H 0.629892 0.131321 0.820270 0.105 Uiso 0.295(7) 1 calc R U P C 2
H91C H 0.742987 0.110830 0.829968 0.105 Uiso 0.295(7) 1 calc R U P C 2

loop_
_atom_site_aniso_label
_atom_site_aniso_U_11
_atom_site_aniso_U_22
_atom_site_aniso_U_33
_atom_site_aniso_U_23
_atom_site_aniso_U_13
_atom_site_aniso_U_12
C1 0.0249(16) 0.0272(15) 0.0359(17) 0.0010(13) -0.0049(13) -0.0042(12)
C2 0.0313(17) 0.0223(14) 0.0305(16) -0.0058(12) -0.0026(13) -0.0024(12)
C3 0.0385(19) 0.0297(16) 0.0399(19) -0.0017(14) -0.0107(15) -0.0068(14)
C4 0.052(2) 0.0278(16) 0.0320(17) 0.0017(13) -0.0117(16) -0.0052(15)
C5 0.049(2) 0.0270(16) 0.0275(16) -0.0004(13) 0.0019(15) -0.0108(15)
C6 0.0350(18) 0.0288(15) 0.0304(17) -0.0054(13) 0.0003(14) -0.0086(13)
C7 0.0307(16) 0.0247(14) 0.0245(15) -0.0045(12) -0.0011(12) -0.0047(12)
C8 0.0261(16) 0.0314(16) 0.0295(16) 0.0067(13) -0.0041(13) -0.0083(13)
C9 0.038(2) 0.052(2) 0.0351(19) 0.0062(16) -0.0097(15) -0.0183(17)
C10 0.032(2) 0.064(3) 0.057(3) 0.022(2) -0.0222(18) -0.0223(18)
C11 0.0236(18) 0.056(2) 0.070(3) 0.014(2) -0.0051(18) -0.0034(17)
C12 0.0301(18) 0.0389(19) 0.057(2) 0.0029(17) 0.0022(17) -0.0026(15)
C13 0.0275(17) 0.0299(16) 0.0383(18) 0.0038(14) -0.0015(14) -0.0059(13)
C14 0.0323(18) 0.0382(18) 0.0364(18) -0.0079(14) -0.0007(14) -0.0038(14)
C15 0.042(2) 0.050(2) 0.0364(19) -0.0123(16) -0.0072(16) -0.0079(17)
C16A 0.113(7) 0.031(3) 0.046(3) -0.011(2) -0.023(4) 0.007(3)
C17A 0.142(9) 0.040(3) 0.054(4) -0.016(3) -0.027(5) 0.003(4)
C18A 0.095(8) 0.064(3) 0.049(3) -0.015(3) -0.017(4) -0.012(4)
C19A 0.056(3) 0.062(4) 0.047(2) -0.016(2) -0.017(2) -0.004(3)
C20A 0.0319(16) 0.0398(15) 0.0449(15) 0.0010(12) -0.0101(12) -0.0062(12)
C16 0.113(7) 0.031(3) 0.046(3) -0.011(2) -0.023(4) 0.007(3)
C17 0.142(9) 0.040(3) 0.054(4) -0.016(3) -0.027(5) 0.003(4)
C18 0.095(8) 0.064(3) 0.049(3) -0.015(3) -0.017(4) -0.012(4)
C19 0.056(3) 0.062(4) 0.047(2) -0.016(2) -0.017(2) -0.004(3)
C20 0.0319(16) 0.0398(15) 0.0449(15) 0.0010(12) -0.0101(12) -0.0062(12)
C21 0.117(8) 0.076(5) 0.031(3) 0.012(3) -0.032(4) -0.054(5)
C21A 0.117(8) 0.076(5) 0.031(3) 0.012(3) -0.032(4) -0.054(5)
C22 0.0314(17) 0.0287(16) 0.0423(19) -0.0011(14) -0.0065(14) -0.0079(13)
C23 0.0325(18) 0.0307(16) 0.0402(19) -0.0045(14) -0.0057(14) -0.0101(14)
C24 0.037(2) 0.042(2) 0.056(2) -0.0052(17) -0.0029(17) -0.0122(16)
C25 0.043(2) 0.053(2) 0.053(2) -0.0017(19) 0.0029(18) -0.0232(19)
C26 0.052(2) 0.044(2) 0.041(2) 0.0025(16) -0.0025(17) -0.0233(18)
C27 0.044(2) 0.0328(17) 0.0353(18) 0.0003(14) -0.0018(15) -0.0131(15)
C28 0.0359(18) 0.0277(16) 0.0332(17) -0.0033(13) 0.0004(14) -0.0110(13)
C29 0.0341(18) 0.0269(16) 0.0430(19) 0.0039(14) -0.0049(15) -0.0101(14)
C30 0.039(2) 0.0371(18) 0.050(2) -0.0076(16) -0.0061(17) -0.0032(16)
C31 0.045(2) 0.051(2) 0.062(3) -0.006(2) -0.016(2) 0.0080(19)
C32 0.050(2) 0.057(2) 0.054(3) -0.002(2) -0.020(2) -0.002(2)
C33 0.053(2) 0.044(2) 0.042(2) -0.0040(16) -0.0108(18) -0.0077(18)
C34 0.046(2) 0.0336(17) 0.0382(19) -0.0016(14) -0.0057(16) -0.0093(15)
C35 0.067(3) 0.048(2) 0.036(2) -0.0094(17) -0.0078(19) 0.008(2)
C36 0.0405(19) 0.0225(15) 0.0358(18) -0.0038(13) -0.0023(15) 0.0002(13)
C37 0.050(2) 0.0380(19) 0.047(2) -0.0103(16) -0.0003(18) -0.0100(17)
C38 0.075(3) 0.039(2) 0.056(3) -0.0188(19) -0.004(2) -0.010(2)
C39 0.070(3) 0.040(2) 0.051(2) -0.0171(18) 0.009(2) -0.006(2)
C40 0.051(2) 0.0341(19) 0.056(2) -0.0111(17) 0.0125(19) 0.0001(17)
C41 0.043(2) 0.0266(16) 0.048(2) -0.0046(15) 0.0022(16) -0.0005(15)
C42 0.045(2) 0.041(2) 0.061(3) -0.0142(18) 0.0123(19) -0.0092(17)
C43 0.0254(16) 0.0393(17) 0.0311(17) -0.0091(14) -0.0016(13) -0.0003(13)
C44 0.0261(16) 0.0339(16) 0.0299(16) -0.0045(13) 0.0056(13) -0.0080(13)
C45 0.0308(18) 0.0418(19) 0.044(2) -0.0095(16) 0.0039(15) 0.0007(15)
C46 0.042(2) 0.0379(19) 0.062(3) -0.0175(18) 0.0158(19) -0.0036(16)
C47 0.039(2) 0.046(2) 0.046(2) -0.0240(17) 0.0134(17) -0.0195(16)
C48 0.0335(18) 0.0428(19) 0.0332(18) -0.0115(15) 0.0049(14) -0.0158(15)
C49 0.0282(16) 0.0303(16) 0.0292(16) -0.0047(13) 0.0047(13) -0.0089(13)
C50 0.0247(16) 0.0388(17) 0.0291(16) -0.0099(13) -0.0005(13) -0.0075(13)
C51 0.0289(17) 0.0424(19) 0.0366(18) -0.0059(15) -0.0039(14) -0.0082(14)
C52 0.0281(18) 0.061(2) 0.041(2) -0.0123(17) -0.0085(15) -0.0029(17)
C53 0.0267(18) 0.069(3) 0.051(2) -0.020(2) -0.0049(16) -0.0143(18)
C54 0.037(2) 0.051(2) 0.050(2) -0.0137(18) 0.0026(17) -0.0197(17)
C55 0.0306(17) 0.0416(18) 0.0342(18) -0.0094(14) 0.0020(14) -0.0115(14)
C56 0.041(2) 0.0403(19) 0.047(2) -0.0005(16) -0.0007(17) -0.0186(16)
C57 0.0243(16) 0.0340(16) 0.0330(17) 0.0006(13) -0.0072(13) -0.0086(13)
C58 0.038(2) 0.0388(19) 0.044(2) -0.0020(16) 0.0023(16) -0.0098(15)
C59 0.045(2) 0.054(2) 0.051(2) 0.0026(19) 0.0129(19) -0.0162(19)
C60 0.039(2) 0.041(2) 0.054(2) 0.0138(17) -0.0080(17) -0.0135(16)
C61 0.0319(16) 0.0398(15) 0.0449(15) 0.0010(12) -0.0101(12) -0.0062(12)
C62 0.0253(16) 0.0337(17) 0.0360(17) 0.0029(13) -0.0138(13) -0.0036(13)
C63 0.0369(18) 0.0303(16) 0.0389(18) -0.0023(14) -0.0103(15) -0.0011(14)
C64 0.0307(18) 0.051(2) 0.0287(17) -0.0094(15) -0.0033(14) 0.0047(15)
C65 0.0274(17) 0.0407(18) 0.0314(17) -0.0090(14) -0.0006(13) -0.0064(14)
C66 0.0320(18) 0.053(2) 0.0320(18) -0.0071(16) -0.0039(14) -0.0044(16)
C67 0.044(2) 0.057(2) 0.0303(18) -0.0092(16) -0.0048(15) -0.0065(18)
C68 0.046(2) 0.0422(19) 0.0267(17) -0.0104(14) 0.0018(15) -0.0098(16)
C69 0.0347(18) 0.0324(16) 0.0313(17) -0.0069(13) 0.0038(14) -0.0072(14)
C70 0.0290(16) 0.0317(16) 0.0271(16) -0.0044(13) 0.0014(13) -0.0104(13)
C71 0.0385(19) 0.0267(15) 0.0325(17) -0.0085(13) 0.0098(14) -0.0013(14)
C72 0.042(2) 0.0358(18) 0.042(2) -0.0112(15) 0.0093(16) -0.0115(15)
C73 0.054(3) 0.048(2) 0.056(3) -0.0147(19) 0.003(2) -0.0215(19)
C74 0.066(3) 0.043(2) 0.056(3) -0.0063(19) 0.013(2) -0.018(2)
C75 0.063(3) 0.040(2) 0.041(2) -0.0041(17) 0.0098(19) -0.0092(19)
C76 0.048(2) 0.0325(17) 0.0340(18) -0.0079(14) 0.0055(16) -0.0002(15)
C77 0.051(2) 0.039(2) 0.048(2) -0.0032(17) -0.0077(18) 0.0003(17)
C78 0.0267(17) 0.0459(19) 0.0290(16) -0.0059(14) -0.0019(13) -0.0031(14)
C79 0.037(2) 0.055(2) 0.051(2) -0.0126(19) 0.0091(17) 0.0002(18)
C80 0.040(2) 0.079(3) 0.066(3) -0.016(2) 0.013(2) 0.008(2)
C81 0.030(2) 0.105(4) 0.043(2) -0.010(2) 0.0050(17) -0.006(2)
C82 0.039(2) 0.076(3) 0.035(2) -0.0047(19) 0.0002(16) -0.025(2)
C83 0.0327(18) 0.056(2) 0.0282(17) -0.0016(15) -0.0012(14) -0.0146(16)
C84 0.053(3) 0.047(2) 0.059(3) -0.0037(19) 0.007(2) -0.0257(19)
Cl1 0.0273(4) 0.0261(3) 0.0448(4) -0.0005(3) -0.0057(3) -0.0039(3)
Cl2 0.0254(4) 0.0467(4) 0.0307(4) -0.0107(3) -0.0034(3) 0.0022(3)
O1 0.0251(10) 0.0221(10) 0.0245(10) -0.0021(8) 0.0002(8) -0.0047(8)
P1 0.0264(4) 0.0283(4) 0.0237(4) -0.0021(3) -0.0031(3) -0.0087(3)
P2 0.0298(4) 0.0221(4) 0.0331(4) -0.0019(3) -0.0009(3) -0.0051(3)
P3 0.0239(4) 0.0278(4) 0.0257(4) -0.0036(3) -0.0022(3) -0.0061(3)
P4 0.0247(4) 0.0281(4) 0.0263(4) -0.0066(3) 0.0019(3) -0.0040(3)
Pd1 0.02174(11) 0.02294(11) 0.02392(11) -0.00081(8) -0.00222(8) -0.00491(8)
Pd2 0.02467(12) 0.02084(11) 0.02669(12) -0.00234(8) -0.00046(9) -0.00484(8)
Pd3 0.02159(11) 0.02423(11) 0.02454(12) -0.00433(8) -0.00137(8) -0.00326(8)
Pd4 0.02193(11) 0.02477(11) 0.02387(12) -0.00522(8) 0.00061(8) -0.00402(8)
C86 0.112(7) 0.040(3) 0.039(4) 0.001(3) -0.005(4) -0.002(4)
Cl5 0.156(3) 0.0458(11) 0.0421(13) 0.0054(9) 0.0214(13) 0.0088(13)
Cl6 0.168(3) 0.097(3) 0.0604(18) 0.0003(19) -0.0513(16) -0.043(2)
C85 0.054(3) 0.058(3) 0.053(3) -0.007(2) 0.001(2) -0.010(2)
Cl3 0.0787(11) 0.0652(9) 0.0677(10) 0.0107(7) 0.0173(8) 0.0140(7)
Cl4 0.1254(17) 0.0946(12) 0.0485(9) 0.0156(8) 0.0194(9) 0.0079(11)
C87 0.156(3) 0.0458(11) 0.0421(13) 0.0054(9) 0.0214(13) 0.0088(13)
C88 0.112(7) 0.040(3) 0.039(4) 0.001(3) -0.005(4) -0.002(4)
C89 0.168(3) 0.097(3) 0.0604(18) 0.0003(19) -0.0513(16) -0.043(2)
C90 0.059(8) 0.090(9) 0.049(7) -0.031(6) -0.014(6) 0.015(7)
C91 0.061(9) 0.102(12) 0.050(8) -0.025(8) -0.018(7) 0.003(8)

_geom_special_details            
;
 All esds (except the esd in the dihedral angle between two l.s. planes)
 are estimated using the full covariance matrix.  The cell esds are taken
 into account individually in the estimation of esds in distances, angles
 and torsion angles; correlations between esds in cell parameters are only
 used when they are defined by crystal symmetry.  An approximate (isotropic)
 treatment of cell esds is used for estimating esds involving l.s. planes.
;
loop_
_geom_bond_atom_site_label_1
_geom_bond_atom_site_label_2
_geom_bond_distance
_geom_bond_site_symmetry_2
_geom_bond_publ_flag
C1 H1A 0.9900 . ?
C1 H1B 0.9900 . ?
C1 C2 1.501(5) . ?
C1 Pd1 2.051(3) . ?
C2 C3 1.396(5) . ?
C2 C7 1.397(5) . ?
C3 H3 0.9500 . ?
C3 C4 1.390(5) . ?
C4 H4 0.9500 . ?
C4 C5 1.380(6) . ?
C5 H5 0.9500 . ?
C5 C6 1.391(5) . ?
C6 H6 0.9500 . ?
C6 C7 1.391(5) . ?
C7 P1 1.809(3) . ?
C8 C9 1.398(5) . ?
C8 C13 1.409(5) . ?
C8 P1 1.827(3) . ?
C9 H9 0.9500 . ?
C9 C10 1.383(6) . ?
C10 H10 0.9500 . ?
C10 C11 1.372(7) . ?
C11 H11 0.9500 . ?
C11 C12 1.391(6) . ?
C12 H12 0.9500 . ?
C12 C13 1.394(5) . ?
C13 C14 1.502(5) . ?
C14 H14A 0.9800 . ?
C14 H14B 0.9800 . ?
C14 H14C 0.9800 . ?
C15 C16A 1.3900 . ?
C15 C20A 1.3900 . ?
C15 C16 1.437(8) . ?
C15 C20 1.386(7) . ?
C15 P1 1.848(4) . ?
C16A H16A 0.9500 . ?
C16A C17A 1.3900 . ?
C17A H17A 0.9500 . ?
C17A C18A 1.3900 . ?
C18A H18A 0.9500 . ?
C18A C19A 1.3900 . ?
C19A H19A 0.9500 . ?
C19A C20A 1.3900 . ?
C20A C21A 1.441(15) . ?
C16 H16 0.9500 . ?
C16 C17 1.380(9) . ?
C17 H17 0.9500 . ?
C17 C18 1.375(10) . ?
C18 H18 0.9500 . ?
C18 C19 1.373(10) . ?
C19 H19 0.9500 . ?
C19 C20 1.404(8) . ?
C20 C21 1.497(9) . ?
C21 H21A 0.9800 . ?
C21 H21B 0.9800 . ?
C21 H21C 0.9800 . ?
C21A H21D 0.9800 . ?
C21A H21E 0.9800 . ?
C21A H21F 0.9800 . ?
C22 H22A 0.9900 . ?
C22 H22B 0.9900 . ?
C22 C23 1.503(5) . ?
C22 Pd2 2.042(3) . ?
C23 C24 1.390(5) . ?
C23 C28 1.405(5) . ?
C24 H24 0.9500 . ?
C24 C25 1.391(6) . ?
C25 H25 0.9500 . ?
C25 C26 1.387(6) . ?
C26 H26 0.9500 . ?
C26 C27 1.372(6) . ?
C27 H27 0.9500 . ?
C27 C28 1.393(5) . ?
C28 P2 1.808(3) . ?
C29 C30 1.388(5) . ?
C29 C34 1.400(5) . ?
C29 P2 1.837(4) . ?
C30 H30 0.9500 . ?
C30 C31 1.389(6) . ?
C31 H31 0.9500 . ?
C31 C32 1.376(7) . ?
C32 H32 0.9500 . ?
C32 C33 1.384(6) . ?
C33 H33 0.9500 . ?
C33 C34 1.396(6) . ?
C34 C35 1.499(6) . ?
C35 H35A 0.9800 . ?
C35 H35B 0.9800 . ?
C35 H35C 0.9800 . ?
C36 C37 1.398(5) . ?
C36 C41 1.403(5) . ?
C36 P2 1.831(3) . ?
C37 H37 0.9500 . ?
C37 C38 1.379(6) . ?
C38 H38 0.9500 . ?
C38 C39 1.380(7) . ?
C39 H39 0.9500 . ?
C39 C40 1.379(7) . ?
C40 H40 0.9500 . ?
C40 C41 1.397(6) . ?
C41 C42 1.505(6) . ?
C42 H42A 0.9800 . ?
C42 H42B 0.9800 . ?
C42 H42C 0.9800 . ?
C43 H43A 0.9900 . ?
C43 H43B 0.9900 . ?
C43 C44 1.500(5) . ?
C43 Pd3 2.040(3) . ?
C44 C45 1.394(5) . ?
C44 C49 1.401(5) . ?
C45 H45 0.9500 . ?
C45 C46 1.386(6) . ?
C46 H46 0.9500 . ?
C46 C47 1.383(6) . ?
C47 H47 0.9500 . ?
C47 C48 1.382(5) . ?
C48 H48 0.9500 . ?
C48 C49 1.386(5) . ?
C49 P3 1.820(3) . ?
C50 C51 1.399(5) . ?
C50 C55 1.400(5) . ?
C50 P3 1.828(3) . ?
C51 H51 0.9500 . ?
C51 C52 1.390(5) . ?
C52 H52 0.9500 . ?
C52 C53 1.380(6) . ?
C53 H53 0.9500 . ?
C53 C54 1.386(6) . ?
C54 H54 0.9500 . ?
C54 C55 1.389(5) . ?
C55 C56 1.499(5) . ?
C56 H56A 0.9800 . ?
C56 H56B 0.9800 . ?
C56 H56C 0.9800 . ?
C57 C58 1.391(5) . ?
C57 C62 1.415(5) . ?
C57 P3 1.822(3) . ?
C58 H58 0.9500 . ?
C58 C59 1.379(6) . ?
C59 H59 0.9500 . ?
C59 C60 1.377(6) . ?
C60 H60 0.9500 . ?
C60 C61 1.381(6) . ?
C61 H61 0.9500 . ?
C61 C62 1.396(5) . ?
C62 C63 1.501(5) . ?
C63 H63A 0.9800 . ?
C63 H63B 0.9800 . ?
C63 H63C 0.9800 . ?
C64 H64A 0.9900 . ?
C64 H64B 0.9900 . ?
C64 C65 1.506(5) . ?
C64 Pd4 2.029(3) . ?
C65 C66 1.390(5) . ?
C65 C70 1.394(5) . ?
C66 H66 0.9500 . ?
C66 C67 1.391(5) . ?
C67 H67 0.9500 . ?
C67 C68 1.397(6) . ?
C68 H68 0.9500 . ?
C68 C69 1.375(5) . ?
C69 H69 0.9500 . ?
C69 C70 1.396(5) . ?
C70 P4 1.813(3) . ?
C71 C72 1.415(6) . ?
C71 C76 1.393(5) . ?
C71 P4 1.843(3) . ?
C72 H72 0.9500 . ?
C72 C73 1.376(6) . ?
C73 H73 0.9500 . ?
C73 C74 1.367(7) . ?
C74 H74 0.9500 . ?
C74 C75 1.388(7) . ?
C75 H75 0.9500 . ?
C75 C76 1.416(6) . ?
C76 C77 1.493(6) . ?
C77 H77A 0.9800 . ?
C77 H77B 0.9800 . ?
C77 H77C 0.9800 . ?
C78 C79 1.393(5) . ?
C78 C83 1.399(5) . ?
C78 P4 1.829(4) . ?
C79 H79 0.9500 . ?
C79 C80 1.379(6) . ?
C80 H80 0.9500 . ?
C80 C81 1.366(8) . ?
C81 H81 0.9500 . ?
C81 C82 1.381(7) . ?
C82 H82 0.9500 . ?
C82 C83 1.402(5) . ?
C83 C84 1.504(6) . ?
C84 H84A 0.9800 . ?
C84 H84B 0.9800 . ?
C84 H84C 0.9800 . ?
Cl1 Pd1 2.4738(7) . ?
Cl1 Pd2 2.4876(8) . ?
Cl2 Pd3 2.4529(8) . ?
Cl2 Pd4 2.4569(8) . ?
O1 Pd1 2.099(2) . ?
O1 Pd2 2.0736(19) . ?
O1 Pd3 2.087(2) . ?
O1 Pd4 2.080(2) . ?
P1 Pd1 2.2089(8) . ?
P2 Pd2 2.2155(8) . ?
P3 Pd3 2.2217(8) . ?
P4 Pd4 2.2008(8) . ?
C86 H86A 0.9900 . ?
C86 H86B 0.9900 . ?
C86 Cl5 1.755(9) . ?
C86 Cl6 1.718(11) . ?
C85 H85A 0.9900 . ?
C85 H85B 0.9900 . ?
C85 Cl3 1.774(5) . ?
C85 Cl4 1.725(6) . ?
C87 H87A 0.9800 . ?
C87 H87B 0.9800 . ?
C87 H87C 0.9800 . ?
C87 C88 1.518(17) . ?
C88 H88A 0.9900 . ?
C88 H88B 0.9900 . ?
C88 C89 1.503(18) . ?
C89 H89A 0.9900 . ?
C89 H89B 0.9900 . ?
C89 C90 1.488(19) . ?
C90 H90A 0.9900 . ?
C90 H90B 0.9900 . ?
C90 C91 1.522(16) . ?
C91 H91A 0.9800 . ?
C91 H91B 0.9800 . ?
C91 H91C 0.9800 . ?

loop_
_geom_angle_atom_site_label_1
_geom_angle_atom_site_label_2
_geom_angle_atom_site_label_3
_geom_angle
_geom_angle_site_symmetry_1
_geom_angle_site_symmetry_3
_geom_angle_publ_flag
H1A C1 H1B 107.7 . . ?
C2 C1 H1A 108.8 . . ?
C2 C1 H1B 108.8 . . ?
C2 C1 Pd1 113.9(2) . . ?
Pd1 C1 H1A 108.8 . . ?
Pd1 C1 H1B 108.8 . . ?
C3 C2 C1 123.9(3) . . ?
C3 C2 C7 117.7(3) . . ?
C7 C2 C1 118.4(3) . . ?
C2 C3 H3 119.8 . . ?
C4 C3 C2 120.5(3) . . ?
C4 C3 H3 119.8 . . ?
C3 C4 H4 119.5 . . ?
C5 C4 C3 120.9(3) . . ?
C5 C4 H4 119.5 . . ?
C4 C5 H5 120.1 . . ?
C4 C5 C6 119.8(3) . . ?
C6 C5 H5 120.1 . . ?
C5 C6 H6 120.5 . . ?
C7 C6 C5 119.0(3) . . ?
C7 C6 H6 120.5 . . ?
C2 C7 P1 110.3(2) . . ?
C6 C7 C2 122.1(3) . . ?
C6 C7 P1 127.6(3) . . ?
C9 C8 C13 119.3(3) . . ?
C9 C8 P1 120.6(3) . . ?
C13 C8 P1 120.1(3) . . ?
C8 C9 H9 119.7 . . ?
C10 C9 C8 120.6(4) . . ?
C10 C9 H9 119.7 . . ?
C9 C10 H10 119.7 . . ?
C11 C10 C9 120.7(4) . . ?
C11 C10 H10 119.7 . . ?
C10 C11 H11 120.3 . . ?
C10 C11 C12 119.3(4) . . ?
C12 C11 H11 120.3 . . ?
C11 C12 H12 119.2 . . ?
C11 C12 C13 121.5(4) . . ?
C13 C12 H12 119.2 . . ?
C8 C13 C14 122.6(3) . . ?
C12 C13 C8 118.6(3) . . ?
C12 C13 C14 118.8(3) . . ?
C13 C14 H14A 109.5 . . ?
C13 C14 H14B 109.5 . . ?
C13 C14 H14C 109.5 . . ?
H14A C14 H14B 109.5 . . ?
H14A C14 H14C 109.5 . . ?
H14B C14 H14C 109.5 . . ?
C16A C15 C20A 120.0 . . ?
C16A C15 P1 112.1(4) . . ?
C20A C15 P1 127.7(4) . . ?
C16 C15 P1 119.2(4) . . ?
C20 C15 C16 117.9(4) . . ?
C20 C15 P1 122.5(4) . . ?
C15 C16A H16A 120.0 . . ?
C17A C16A C15 120.0 . . ?
C17A C16A H16A 120.0 . . ?
C16A C17A H17A 120.0 . . ?
C16A C17A C18A 120.0 . . ?
C18A C17A H17A 120.0 . . ?
C17A C18A H18A 120.0 . . ?
C19A C18A C17A 120.0 . . ?
C19A C18A H18A 120.0 . . ?
C18A C19A H19A 120.0 . . ?
C20A C19A C18A 120.0 . . ?
C20A C19A H19A 120.0 . . ?
C15 C20A C21A 111.0(11) . . ?
C19A C20A C15 120.0 . . ?
C19A C20A C21A 128.7(10) . . ?
C15 C16 H16 119.6 . . ?
C17 C16 C15 120.7(6) . . ?
C17 C16 H16 119.6 . . ?
C16 C17 H17 120.1 . . ?
C18 C17 C16 119.8(7) . . ?
C18 C17 H17 120.1 . . ?
C17 C18 H18 119.7 . . ?
C19 C18 C17 120.7(6) . . ?
C19 C18 H18 119.7 . . ?
C18 C19 H19 119.7 . . ?
C18 C19 C20 120.7(6) . . ?
C20 C19 H19 119.7 . . ?
C15 C20 C19 120.0(5) . . ?
C15 C20 C21 122.5(5) . . ?
C19 C20 C21 117.5(6) . . ?
C20 C21 H21A 109.5 . . ?
C20 C21 H21B 109.5 . . ?
C20 C21 H21C 109.5 . . ?
H21A C21 H21B 109.5 . . ?
H21A C21 H21C 109.5 . . ?
H21B C21 H21C 109.5 . . ?
C20A C21A H21D 109.5 . . ?
C20A C21A H21E 109.5 . . ?
C20A C21A H21F 109.5 . . ?
H21D C21A H21E 109.5 . . ?
H21D C21A H21F 109.5 . . ?
H21E C21A H21F 109.5 . . ?
H22A C22 H22B 107.6 . . ?
C23 C22 H22A 108.7 . . ?
C23 C22 H22B 108.7 . . ?
C23 C22 Pd2 114.0(2) . . ?
Pd2 C22 H22A 108.7 . . ?
Pd2 C22 H22B 108.7 . . ?
C24 C23 C22 124.2(3) . . ?
C24 C23 C28 118.1(3) . . ?
C28 C23 C22 117.7(3) . . ?
C23 C24 H24 119.7 . . ?
C23 C24 C25 120.5(4) . . ?
C25 C24 H24 119.7 . . ?
C24 C25 H25 119.9 . . ?
C26 C25 C24 120.2(4) . . ?
C26 C25 H25 119.9 . . ?
C25 C26 H26 119.8 . . ?
C27 C26 C25 120.4(4) . . ?
C27 C26 H26 119.8 . . ?
C26 C27 H27 120.3 . . ?
C26 C27 C28 119.4(4) . . ?
C28 C27 H27 120.3 . . ?
C23 C28 P2 111.3(2) . . ?
C27 C28 C23 121.2(3) . . ?
C27 C28 P2 127.2(3) . . ?
C30 C29 C34 119.9(3) . . ?
C30 C29 P2 120.5(3) . . ?
C34 C29 P2 119.5(3) . . ?
C29 C30 H30 119.8 . . ?
C29 C30 C31 120.4(4) . . ?
C31 C30 H30 119.8 . . ?
C30 C31 H31 120.1 . . ?
C32 C31 C30 119.7(4) . . ?
C32 C31 H31 120.1 . . ?
C31 C32 H32 119.8 . . ?
C31 C32 C33 120.5(4) . . ?
C33 C32 H32 119.8 . . ?
C32 C33 H33 119.8 . . ?
C32 C33 C34 120.5(4) . . ?
C34 C33 H33 119.8 . . ?
C29 C34 C35 123.5(3) . . ?
C33 C34 C29 118.9(3) . . ?
C33 C34 C35 117.6(3) . . ?
C34 C35 H35A 109.5 . . ?
C34 C35 H35B 109.5 . . ?
C34 C35 H35C 109.5 . . ?
H35A C35 H35B 109.5 . . ?
H35A C35 H35C 109.5 . . ?
H35B C35 H35C 109.5 . . ?
C37 C36 C41 119.5(3) . . ?
C37 C36 P2 119.3(3) . . ?
C41 C36 P2 120.9(3) . . ?
C36 C37 H37 119.7 . . ?
C38 C37 C36 120.6(4) . . ?
C38 C37 H37 119.7 . . ?
C37 C38 H38 119.7 . . ?
C37 C38 C39 120.5(4) . . ?
C39 C38 H38 119.7 . . ?
C38 C39 H39 120.4 . . ?
C40 C39 C38 119.1(4) . . ?
C40 C39 H39 120.4 . . ?
C39 C40 H40 119.0 . . ?
C39 C40 C41 122.0(4) . . ?
C41 C40 H40 119.0 . . ?
C36 C41 C42 122.9(3) . . ?
C40 C41 C36 118.2(4) . . ?
C40 C41 C42 118.9(4) . . ?
C41 C42 H42A 109.5 . . ?
C41 C42 H42B 109.5 . . ?
C41 C42 H42C 109.5 . . ?
H42A C42 H42B 109.5 . . ?
H42A C42 H42C 109.5 . . ?
H42B C42 H42C 109.5 . . ?
H43A C43 H43B 107.8 . . ?
C44 C43 H43A 109.0 . . ?
C44 C43 H43B 109.0 . . ?
C44 C43 Pd3 112.9(2) . . ?
Pd3 C43 H43A 109.0 . . ?
Pd3 C43 H43B 109.0 . . ?
C45 C44 C43 123.8(3) . . ?
C45 C44 C49 118.1(3) . . ?
C49 C44 C43 118.0(3) . . ?
C44 C45 H45 119.7 . . ?
C46 C45 C44 120.6(4) . . ?
C46 C45 H45 119.7 . . ?
C45 C46 H46 119.9 . . ?
C47 C46 C45 120.3(3) . . ?
C47 C46 H46 119.9 . . ?
C46 C47 H47 119.9 . . ?
C48 C47 C46 120.1(3) . . ?
C48 C47 H47 119.9 . . ?
C47 C48 H48 120.2 . . ?
C47 C48 C49 119.7(4) . . ?
C49 C48 H48 120.2 . . ?
C44 C49 P3 110.6(2) . . ?
C48 C49 C44 121.1(3) . . ?
C48 C49 P3 128.1(3) . . ?
C51 C50 C55 119.9(3) . . ?
C51 C50 P3 120.4(3) . . ?
C55 C50 P3 119.6(3) . . ?
C50 C51 H51 119.6 . . ?
C52 C51 C50 120.8(3) . . ?
C52 C51 H51 119.6 . . ?
C51 C52 H52 120.3 . . ?
C53 C52 C51 119.3(4) . . ?
C53 C52 H52 120.3 . . ?
C52 C53 H53 120.0 . . ?
C52 C53 C54 120.0(3) . . ?
C54 C53 H53 120.0 . . ?
C53 C54 H54 119.1 . . ?
C53 C54 C55 121.8(4) . . ?
C55 C54 H54 119.1 . . ?
C50 C55 C56 123.1(3) . . ?
C54 C55 C50 118.2(3) . . ?
C54 C55 C56 118.8(3) . . ?
C55 C56 H56A 109.5 . . ?
C55 C56 H56B 109.5 . . ?
C55 C56 H56C 109.5 . . ?
H56A C56 H56B 109.5 . . ?
H56A C56 H56C 109.5 . . ?
H56B C56 H56C 109.5 . . ?
C58 C57 C62 119.5(3) . . ?
C58 C57 P3 119.8(3) . . ?
C62 C57 P3 120.7(3) . . ?
C57 C58 H58 119.4 . . ?
C59 C58 C57 121.2(4) . . ?
C59 C58 H58 119.4 . . ?
C58 C59 H59 120.1 . . ?
C60 C59 C58 119.9(4) . . ?
C60 C59 H59 120.1 . . ?
C59 C60 H60 120.2 . . ?
C59 C60 C61 119.7(4) . . ?
C61 C60 H60 120.2 . . ?
C60 C61 H61 119.0 . . ?
C60 C61 C62 122.0(3) . . ?
C62 C61 H61 119.0 . . ?
C57 C62 C63 122.3(3) . . ?
C61 C62 C57 117.7(3) . . ?
C61 C62 C63 120.0(3) . . ?
C62 C63 H63A 109.5 . . ?
C62 C63 H63B 109.5 . . ?
C62 C63 H63C 109.5 . . ?
H63A C63 H63B 109.5 . . ?
H63A C63 H63C 109.5 . . ?
H63B C63 H63C 109.5 . . ?
H64A C64 H64B 107.1 . . ?
C65 C64 H64A 107.7 . . ?
C65 C64 H64B 107.7 . . ?
C65 C64 Pd4 118.3(2) . . ?
Pd4 C64 H64A 107.7 . . ?
Pd4 C64 H64B 107.7 . . ?
C66 C65 C64 122.3(3) . . ?
C66 C65 C70 118.1(3) . . ?
C70 C65 C64 119.5(3) . . ?
C65 C66 H66 119.6 . . ?
C65 C66 C67 120.7(3) . . ?
C67 C66 H66 119.6 . . ?
C66 C67 H67 120.0 . . ?
C66 C67 C68 120.1(3) . . ?
C68 C67 H67 120.0 . . ?
C67 C68 H68 120.0 . . ?
C69 C68 C67 120.1(3) . . ?
C69 C68 H68 120.0 . . ?
C68 C69 H69 120.3 . . ?
C68 C69 C70 119.3(3) . . ?
C70 C69 H69 120.3 . . ?
C65 C70 C69 121.7(3) . . ?
C65 C70 P4 111.8(2) . . ?
C69 C70 P4 126.5(3) . . ?
C72 C71 P4 116.6(3) . . ?
C76 C71 C72 119.2(3) . . ?
C76 C71 P4 123.3(3) . . ?
C71 C72 H72 119.3 . . ?
C73 C72 C71 121.5(4) . . ?
C73 C72 H72 119.3 . . ?
C72 C73 H73 120.3 . . ?
C74 C73 C72 119.3(4) . . ?
C74 C73 H73 120.3 . . ?
C73 C74 H74 119.5 . . ?
C73 C74 C75 121.0(4) . . ?
C75 C74 H74 119.5 . . ?
C74 C75 H75 119.7 . . ?
C74 C75 C76 120.6(4) . . ?
C76 C75 H75 119.7 . . ?
C71 C76 C75 118.3(4) . . ?
C71 C76 C77 123.9(3) . . ?
C75 C76 C77 117.8(4) . . ?
C76 C77 H77A 109.5 . . ?
C76 C77 H77B 109.5 . . ?
C76 C77 H77C 109.5 . . ?
H77A C77 H77B 109.5 . . ?
H77A C77 H77C 109.5 . . ?
H77B C77 H77C 109.5 . . ?
C79 C78 C83 119.7(3) . . ?
C79 C78 P4 120.3(3) . . ?
C83 C78 P4 119.8(3) . . ?
C78 C79 H79 119.4 . . ?
C80 C79 C78 121.2(4) . . ?
C80 C79 H79 119.4 . . ?
C79 C80 H80 120.4 . . ?
C81 C80 C79 119.3(4) . . ?
C81 C80 H80 120.4 . . ?
C80 C81 H81 119.6 . . ?
C80 C81 C82 120.8(4) . . ?
C82 C81 H81 119.6 . . ?
C81 C82 H82 119.6 . . ?
C81 C82 C83 120.9(4) . . ?
C83 C82 H82 119.6 . . ?
C78 C83 C82 118.1(4) . . ?
C78 C83 C84 122.7(3) . . ?
C82 C83 C84 119.2(4) . . ?
C83 C84 H84A 109.5 . . ?
C83 C84 H84B 109.5 . . ?
C83 C84 H84C 109.5 . . ?
H84A C84 H84B 109.5 . . ?
H84A C84 H84C 109.5 . . ?
H84B C84 H84C 109.5 . . ?
Pd1 Cl1 Pd2 84.34(2) . . ?
Pd3 Cl2 Pd4 84.67(2) . . ?
Pd2 O1 Pd1 105.94(9) . . ?
Pd2 O1 Pd3 113.65(9) . . ?
Pd2 O1 Pd4 117.41(9) . . ?
Pd3 O1 Pd1 110.92(9) . . ?
Pd4 O1 Pd1 103.46(9) . . ?
Pd4 O1 Pd3 105.02(9) . . ?
C7 P1 C8 106.57(15) . . ?
C7 P1 C15 102.59(16) . . ?
C7 P1 Pd1 102.31(11) . . ?
C8 P1 C15 105.20(17) . . ?
C8 P1 Pd1 118.68(11) . . ?
C15 P1 Pd1 119.53(13) . . ?
C28 P2 C29 103.50(16) . . ?
C28 P2 C36 106.37(16) . . ?
C28 P2 Pd2 103.18(11) . . ?
C29 P2 Pd2 121.38(11) . . ?
C36 P2 C29 106.34(16) . . ?
C36 P2 Pd2 114.50(11) . . ?
C49 P3 C50 104.53(15) . . ?
C49 P3 C57 105.99(15) . . ?
C49 P3 Pd3 102.23(11) . . ?
C50 P3 Pd3 121.79(11) . . ?
C57 P3 C50 104.72(15) . . ?
C57 P3 Pd3 115.95(11) . . ?
C70 P4 C71 105.06(16) . . ?
C70 P4 C78 102.45(15) . . ?
C70 P4 Pd4 105.91(11) . . ?
C71 P4 Pd4 105.37(10) . . ?
C78 P4 C71 109.18(16) . . ?
C78 P4 Pd4 126.98(12) . . ?
C1 Pd1 Cl1 178.72(10) . . ?
C1 Pd1 O1 94.04(11) . . ?
C1 Pd1 P1 80.84(10) . . ?
O1 Pd1 Cl1 84.70(6) . . ?
O1 Pd1 P1 173.49(6) . . ?
P1 Pd1 Cl1 100.41(3) . . ?
C22 Pd2 Cl1 172.93(10) . . ?
C22 Pd2 O1 90.01(11) . . ?
C22 Pd2 P2 81.82(9) . . ?
O1 Pd2 Cl1 84.87(6) . . ?
O1 Pd2 P2 171.64(6) . . ?
P2 Pd2 Cl1 103.42(3) . . ?
C43 Pd3 Cl2 174.67(10) . . ?
C43 Pd3 O1 91.92(11) . . ?
C43 Pd3 P3 81.28(10) . . ?
O1 Pd3 Cl2 84.82(6) . . ?
O1 Pd3 P3 173.03(6) . . ?
P3 Pd3 Cl2 102.08(3) . . ?
C64 Pd4 Cl2 164.85(12) . . ?
C64 Pd4 O1 90.59(11) . . ?
C64 Pd4 P4 84.16(10) . . ?
O1 Pd4 Cl2 84.87(6) . . ?
O1 Pd4 P4 164.86(6) . . ?
P4 Pd4 Cl2 103.64(3) . . ?
H86A C86 H86B 108.1 . . ?
Cl5 C86 H86A 109.5 . . ?
Cl5 C86 H86B 109.5 . . ?
Cl6 C86 H86A 109.5 . . ?
Cl6 C86 H86B 109.5 . . ?
Cl6 C86 Cl5 110.8(5) . . ?
H85A C85 H85B 108.0 . . ?
Cl3 C85 H85A 109.5 . . ?
Cl3 C85 H85B 109.5 . . ?
Cl4 C85 H85A 109.5 . . ?
Cl4 C85 H85B 109.5 . . ?
Cl4 C85 Cl3 110.9(3) . . ?
H87A C87 H87B 109.5 . . ?
H87A C87 H87C 109.5 . . ?
H87B C87 H87C 109.5 . . ?
C88 C87 H87A 109.5 . . ?
C88 C87 H87B 109.5 . . ?
C88 C87 H87C 109.5 . . ?
C87 C88 H88A 109.8 . . ?
C87 C88 H88B 109.8 . . ?
H88A C88 H88B 108.2 . . ?
C89 C88 C87 109.6(15) . . ?
C89 C88 H88A 109.8 . . ?
C89 C88 H88B 109.8 . . ?
C88 C89 H89A 109.1 . . ?
C88 C89 H89B 109.1 . . ?
H89A C89 H89B 107.8 . . ?
C90 C89 C88 112(2) . . ?
C90 C89 H89A 109.1 . . ?
C90 C89 H89B 109.1 . . ?
C89 C90 H90A 109.5 . . ?
C89 C90 H90B 109.5 . . ?
C89 C90 C91 110.7(15) . . ?
H90A C90 H90B 108.1 . . ?
C91 C90 H90A 109.5 . . ?
C91 C90 H90B 109.5 . . ?
C90 C91 H91A 109.5 . . ?
C90 C91 H91B 109.5 . . ?
C90 C91 H91C 109.5 . . ?
H91A C91 H91B 109.5 . . ?
H91A C91 H91C 109.5 . . ?
H91B C91 H91C 109.5 . . ?

loop_
_geom_torsion_atom_site_label_1
_geom_torsion_atom_site_label_2
_geom_torsion_atom_site_label_3
_geom_torsion_atom_site_label_4
_geom_torsion
_geom_torsion_site_symmetry_1
_geom_torsion_site_symmetry_2
_geom_torsion_site_symmetry_3
_geom_torsion_site_symmetry_4
_geom_torsion_publ_flag
C1 C2 C3 C4 -177.3(3) . . . . ?
C1 C2 C7 C6 177.4(3) . . . . ?
C1 C2 C7 P1 -2.8(4) . . . . ?
C2 C3 C4 C5 -1.0(5) . . . . ?
C2 C7 P1 C8 151.7(2) . . . . ?
C2 C7 P1 C15 -98.0(2) . . . . ?
C2 C7 P1 Pd1 26.4(2) . . . . ?
C3 C2 C7 C6 -2.6(5) . . . . ?
C3 C2 C7 P1 177.2(2) . . . . ?
C3 C4 C5 C6 -0.8(5) . . . . ?
C4 C5 C6 C7 0.8(5) . . . . ?
C5 C6 C7 C2 0.9(5) . . . . ?
C5 C6 C7 P1 -178.9(2) . . . . ?
C6 C7 P1 C8 -28.5(3) . . . . ?
C6 C7 P1 C15 81.8(3) . . . . ?
C6 C7 P1 Pd1 -153.7(3) . . . . ?
C7 C2 C3 C4 2.7(5) . . . . ?
C8 C9 C10 C11 1.2(6) . . . . ?
C9 C8 C13 C12 -3.0(5) . . . . ?
C9 C8 C13 C14 174.9(3) . . . . ?
C9 C8 P1 C7 118.0(3) . . . . ?
C9 C8 P1 C15 9.6(3) . . . . ?
C9 C8 P1 Pd1 -127.4(3) . . . . ?
C9 C10 C11 C12 -1.8(6) . . . . ?
C10 C11 C12 C13 0.0(6) . . . . ?
C11 C12 C13 C8 2.4(5) . . . . ?
C11 C12 C13 C14 -175.6(3) . . . . ?
C13 C8 C9 C10 1.3(5) . . . . ?
C13 C8 P1 C7 -62.2(3) . . . . ?
C13 C8 P1 C15 -170.7(3) . . . . ?
C13 C8 P1 Pd1 52.4(3) . . . . ?
C15 C16A C17A C18A 0.0 . . . . ?
C15 C16 C17 C18 0.4(14) . . . . ?
C16A C15 C20A C19A 0.0 . . . . ?
C16A C15 C20A C21A -173.7(14) . . . . ?
C16A C15 P1 C7 -41.5(7) . . . . ?
C16A C15 P1 C8 69.8(7) . . . . ?
C16A C15 P1 Pd1 -153.7(7) . . . . ?
C16A C17A C18A C19A 0.0 . . . . ?
C17A C18A C19A C20A 0.0 . . . . ?
C18A C19A C20A C15 0.0 . . . . ?
C18A C19A C20A C21A 172.5(18) . . . . ?
C20A C15 C16A C17A 0.0 . . . . ?
C20A C15 P1 C7 143.3(8) . . . . ?
C20A C15 P1 C8 -105.4(8) . . . . ?
C20A C15 P1 Pd1 31.1(8) . . . . ?
C16 C15 C20 C19 -2.8(8) . . . . ?
C16 C15 C20 C21 175.0(7) . . . . ?
C16 C15 P1 C7 -11.6(6) . . . . ?
C16 C15 P1 C8 99.7(5) . . . . ?
C16 C15 P1 Pd1 -123.8(5) . . . . ?
C16 C17 C18 C19 -4.5(15) . . . . ?
C17 C18 C19 C20 4.9(13) . . . . ?
C18 C19 C20 C15 -1.1(11) . . . . ?
C18 C19 C20 C21 -179.0(8) . . . . ?
C20 C15 C16 C17 3.2(11) . . . . ?
C20 C15 P1 C7 161.7(4) . . . . ?
C20 C15 P1 C8 -87.0(4) . . . . ?
C20 C15 P1 Pd1 49.5(4) . . . . ?
C22 C23 C24 C25 179.1(4) . . . . ?
C22 C23 C28 C27 -178.0(3) . . . . ?
C22 C23 C28 P2 7.4(4) . . . . ?
C23 C24 C25 C26 -0.5(6) . . . . ?
C23 C28 P2 C29 143.7(3) . . . . ?
C23 C28 P2 C36 -104.4(3) . . . . ?
C23 C28 P2 Pd2 16.4(3) . . . . ?
C24 C23 C28 C27 2.3(5) . . . . ?
C24 C23 C28 P2 -172.4(3) . . . . ?
C24 C25 C26 C27 1.2(6) . . . . ?
C25 C26 C27 C28 -0.2(6) . . . . ?
C26 C27 C28 C23 -1.6(5) . . . . ?
C26 C27 C28 P2 172.2(3) . . . . ?
C27 C28 P2 C29 -30.5(4) . . . . ?
C27 C28 P2 C36 81.3(3) . . . . ?
C27 C28 P2 Pd2 -157.8(3) . . . . ?
C28 C23 C24 C25 -1.2(6) . . . . ?
C29 C30 C31 C32 0.3(7) . . . . ?
C30 C29 C34 C33 1.0(6) . . . . ?
C30 C29 C34 C35 -180.0(4) . . . . ?
C30 C29 P2 C28 111.8(3) . . . . ?
C30 C29 P2 C36 0.0(3) . . . . ?
C30 C29 P2 Pd2 -133.3(3) . . . . ?
C30 C31 C32 C33 0.8(7) . . . . ?
C31 C32 C33 C34 -1.0(7) . . . . ?
C32 C33 C34 C29 0.1(6) . . . . ?
C32 C33 C34 C35 -179.0(4) . . . . ?
C34 C29 C30 C31 -1.2(6) . . . . ?
C34 C29 P2 C28 -65.7(3) . . . . ?
C34 C29 P2 C36 -177.6(3) . . . . ?
C34 C29 P2 Pd2 49.2(3) . . . . ?
C36 C37 C38 C39 -0.7(7) . . . . ?
C37 C36 C41 C40 -1.8(5) . . . . ?
C37 C36 C41 C42 178.1(4) . . . . ?
C37 C36 P2 C28 2.7(3) . . . . ?
C37 C36 P2 C29 112.6(3) . . . . ?
C37 C36 P2 Pd2 -110.6(3) . . . . ?
C37 C38 C39 C40 0.3(7) . . . . ?
C38 C39 C40 C41 -0.6(7) . . . . ?
C39 C40 C41 C36 1.3(6) . . . . ?
C39 C40 C41 C42 -178.5(4) . . . . ?
C41 C36 C37 C38 1.5(6) . . . . ?
C41 C36 P2 C28 177.1(3) . . . . ?
C41 C36 P2 C29 -73.0(3) . . . . ?
C41 C36 P2 Pd2 63.9(3) . . . . ?
C43 C44 C45 C46 -179.2(4) . . . . ?
C43 C44 C49 C48 177.4(3) . . . . ?
C43 C44 C49 P3 -7.7(4) . . . . ?
C44 C45 C46 C47 1.5(6) . . . . ?
C44 C49 P3 C50 -146.6(2) . . . . ?
C44 C49 P3 C57 103.0(2) . . . . ?
C44 C49 P3 Pd3 -18.8(2) . . . . ?
C45 C44 C49 C48 -2.7(5) . . . . ?
C45 C44 C49 P3 172.2(3) . . . . ?
C45 C46 C47 C48 -2.1(6) . . . . ?
C46 C47 C48 C49 0.3(5) . . . . ?
C47 C48 C49 C44 2.1(5) . . . . ?
C47 C48 C49 P3 -171.8(3) . . . . ?
C48 C49 P3 C50 27.8(3) . . . . ?
C48 C49 P3 C57 -82.5(3) . . . . ?
C48 C49 P3 Pd3 155.6(3) . . . . ?
C49 C44 C45 C46 0.9(5) . . . . ?
C50 C51 C52 C53 -1.3(6) . . . . ?
C51 C50 C55 C54 1.7(5) . . . . ?
C51 C50 C55 C56 -178.4(3) . . . . ?
C51 C50 P3 C49 -114.2(3) . . . . ?
C51 C50 P3 C57 -2.9(3) . . . . ?
C51 C50 P3 Pd3 131.1(2) . . . . ?
C51 C52 C53 C54 1.5(6) . . . . ?
C52 C53 C54 C55 -0.1(6) . . . . ?
C53 C54 C55 C50 -1.5(6) . . . . ?
C53 C54 C55 C56 178.6(4) . . . . ?
C55 C50 C51 C52 -0.4(5) . . . . ?
C55 C50 P3 C49 64.9(3) . . . . ?
C55 C50 P3 C57 176.2(3) . . . . ?
C55 C50 P3 Pd3 -49.8(3) . . . . ?
C57 C58 C59 C60 -0.1(7) . . . . ?
C58 C57 C62 C61 1.1(5) . . . . ?
C58 C57 C62 C63 -179.0(3) . . . . ?
C58 C57 P3 C49 5.9(3) . . . . ?
C58 C57 P3 C50 -104.3(3) . . . . ?
C58 C57 P3 Pd3 118.5(3) . . . . ?
C58 C59 C60 C61 -0.3(7) . . . . ?
C59 C60 C61 C62 1.1(6) . . . . ?
C60 C61 C62 C57 -1.5(5) . . . . ?
C60 C61 C62 C63 178.6(3) . . . . ?
C62 C57 C58 C59 -0.4(6) . . . . ?
C62 C57 P3 C49 -172.0(3) . . . . ?
C62 C57 P3 C50 77.8(3) . . . . ?
C62 C57 P3 Pd3 -59.4(3) . . . . ?
C64 C65 C66 C67 -177.0(4) . . . . ?
C64 C65 C70 C69 176.0(3) . . . . ?
C64 C65 C70 P4 -5.2(4) . . . . ?
C65 C66 C67 C68 0.7(6) . . . . ?
C65 C70 P4 C71 -108.8(3) . . . . ?
C65 C70 P4 C78 137.2(3) . . . . ?
C65 C70 P4 Pd4 2.5(3) . . . . ?
C66 C65 C70 C69 -1.7(5) . . . . ?
C66 C65 C70 P4 177.1(3) . . . . ?
C66 C67 C68 C69 -1.2(6) . . . . ?
C67 C68 C69 C70 0.1(5) . . . . ?
C68 C69 C70 C65 1.3(5) . . . . ?
C68 C69 C70 P4 -177.3(3) . . . . ?
C69 C70 P4 C71 70.0(3) . . . . ?
C69 C70 P4 C78 -44.1(3) . . . . ?
C69 C70 P4 Pd4 -178.8(3) . . . . ?
C70 C65 C66 C67 0.7(6) . . . . ?
C71 C72 C73 C74 0.3(6) . . . . ?
C72 C71 C76 C75 -1.0(5) . . . . ?
C72 C71 C76 C77 178.8(3) . . . . ?
C72 C71 P4 C70 21.1(3) . . . . ?
C72 C71 P4 C78 130.4(3) . . . . ?
C72 C71 P4 Pd4 -90.5(3) . . . . ?
C72 C73 C74 C75 -0.5(7) . . . . ?
C73 C74 C75 C76 0.0(6) . . . . ?
C74 C75 C76 C71 0.8(6) . . . . ?
C74 C75 C76 C77 -179.0(4) . . . . ?
C76 C71 C72 C73 0.5(5) . . . . ?
C76 C71 P4 C70 -170.3(3) . . . . ?
C76 C71 P4 C78 -61.0(3) . . . . ?
C76 C71 P4 Pd4 78.1(3) . . . . ?
C78 C79 C80 C81 1.3(7) . . . . ?
C79 C78 C83 C82 0.5(5) . . . . ?
C79 C78 C83 C84 -179.2(4) . . . . ?
C79 C78 P4 C70 92.9(3) . . . . ?
C79 C78 P4 C71 -18.1(3) . . . . ?
C79 C78 P4 Pd4 -145.9(3) . . . . ?
C79 C80 C81 C82 -1.1(7) . . . . ?
C80 C81 C82 C83 0.6(7) . . . . ?
C81 C82 C83 C78 -0.2(6) . . . . ?
C81 C82 C83 C84 179.4(4) . . . . ?
C83 C78 C79 C80 -1.0(6) . . . . ?
C83 C78 P4 C70 -82.2(3) . . . . ?
C83 C78 P4 C71 166.8(3) . . . . ?
C83 C78 P4 Pd4 39.0(3) . . . . ?
P1 C8 C9 C10 -178.9(3) . . . . ?
P1 C8 C13 C12 177.2(3) . . . . ?
P1 C8 C13 C14 -4.9(4) . . . . ?
P1 C15 C16A C17A -175.6(6) . . . . ?
P1 C15 C20A C19A 174.9(7) . . . . ?
P1 C15 C20A C21A 1.2(16) . . . . ?
P1 C15 C16 C17 176.8(7) . . . . ?
P1 C15 C20 C19 -176.2(5) . . . . ?
P1 C15 C20 C21 1.6(8) . . . . ?
P2 C29 C30 C31 -178.7(3) . . . . ?
P2 C29 C34 C33 178.5(3) . . . . ?
P2 C29 C34 C35 -2.5(5) . . . . ?
P2 C36 C37 C38 176.0(3) . . . . ?
P2 C36 C41 C40 -176.2(3) . . . . ?
P2 C36 C41 C42 3.6(5) . . . . ?
P3 C50 C51 C52 178.7(3) . . . . ?
P3 C50 C55 C54 -177.4(3) . . . . ?
P3 C50 C55 C56 2.5(5) . . . . ?
P3 C57 C58 C59 -178.2(3) . . . . ?
P3 C57 C62 C61 179.0(3) . . . . ?
P3 C57 C62 C63 -1.1(4) . . . . ?
P4 C71 C72 C73 169.6(3) . . . . ?
P4 C71 C76 C75 -169.4(3) . . . . ?
P4 C71 C76 C77 10.4(5) . . . . ?
P4 C78 C79 C80 -176.1(4) . . . . ?
P4 C78 C83 C82 175.6(3) . . . . ?
P4 C78 C83 C84 -4.1(5) . . . . ?
Pd1 C1 C2 C3 154.0(3) . . . . ?
Pd1 C1 C2 C7 -26.0(4) . . . . ?
Pd2 C22 C23 C24 148.1(3) . . . . ?
Pd2 C22 C23 C28 -31.6(4) . . . . ?
Pd3 C43 C44 C45 -144.9(3) . . . . ?
Pd3 C43 C44 C49 35.0(4) . . . . ?
Pd4 C64 C65 C66 -176.5(3) . . . . ?
Pd4 C64 C65 C70 5.9(5) . . . . ?
C87 C88 C89 C90 179(3) . . . . ?
C88 C89 C90 C91 -161(2) . . . . ?

_shelx_res_file                  
;
TITL ijsf22044_a.res in P-1
    ijsf22044.res
    created by SHELXL-2018/3 at 16:32:40 on 25-Sep-2024
REM Old TITL ijsf22044 in P-1
REM SHELXT solution in P-1: R1 0.077, Rweak 0.006, Alpha 0.094
REM <I/s> 0.000 for 0 systematic absences, Orientation as input
REM Formula found by SHELXT: C86 F5 P6 Pd4
CELL 1.54184 13.990341 15.111766 19.663192 82.3154 83.154 82.3315
ZERR 2 0.000212 0.000243 0.000332 0.0014 0.0013 0.0013
LATT 1
SFAC C H Cl O P Pd
UNIT 173.82 172.81 9.74 2 8 8
EADP C18 C18A
EADP C19 C19A
EADP C61 C20 C20A
EADP C17A C17
EADP C21 C21A
EADP C16A C16
DFIX 1.53 C91 C90 C90 C89 C88 C89 C88 C87
EADP Cl6 C89
DANG 2.48 C88 C90 C89 C91
DANG 2.48 C87 C89
EADP C86 C88
EADP Cl5 C87
EADP C89 Cl6
ISOR 0.01 0.02 C90 C91
DFIX 1.54 C21A C20A

L.S. 9 0 0
PLAN  23
SIZE 0.03 0.05 0.15
TEMP -163
CONF
BOND
list 4
MORE -1
BOND $H
fmap 2 53
acta
OMIT 0 -1 2
REM <olex2.extras>
REM <HklSrc "%.\\ijsf22044.hkl">
REM </olex2.extras>

WGHT    0.053700    1.838100
FVAR       0.35162   0.72411   0.59057   0.29452   0.84461
C1    1    0.266399    0.903560    0.698483    11.00000    0.02489    0.02716 =
         0.03586    0.00102   -0.00489   -0.00422
AFIX  23
H1A   2    0.214941    0.885303    0.674734    11.00000   -1.20000
H1B   2    0.234324    0.937703    0.736244    11.00000   -1.20000
AFIX   0
C2    1    0.324780    0.964289    0.648148    11.00000    0.03128    0.02229 =
         0.03050   -0.00584   -0.00265   -0.00236
C3    1    0.286465    1.023486    0.594631    11.00000    0.03850    0.02972 =
         0.03987   -0.00167   -0.01071   -0.00683
AFIX  43
H3    2    0.219122    1.028645    0.589798    11.00000   -1.20000
AFIX   0
C4    1    0.346159    1.074908    0.548386    11.00000    0.05185    0.02784 =
         0.03196    0.00168   -0.01167   -0.00523
AFIX  43
H4    2    0.319270    1.114177    0.511780    11.00000   -1.20000
AFIX   0
C5    1    0.443977    1.069733    0.554890    11.00000    0.04918    0.02700 =
         0.02749   -0.00036    0.00195   -0.01079
AFIX  43
H5    2    0.484147    1.104698    0.522606    11.00000   -1.20000
AFIX   0
C6    1    0.483530    1.013152    0.608871    11.00000    0.03504    0.02875 =
         0.03043   -0.00540    0.00027   -0.00858
AFIX  43
H6    2    0.550584    1.009618    0.614204    11.00000   -1.20000
AFIX   0
C7    1    0.423369    0.961845    0.654906    11.00000    0.03071    0.02472 =
         0.02448   -0.00453   -0.00108   -0.00465
C8    1    0.583800    0.842507    0.711234    11.00000    0.02609    0.03138 =
         0.02945    0.00668   -0.00407   -0.00826
C9    1    0.652886    0.858856    0.752423    11.00000    0.03755    0.05228 =
         0.03507    0.00616   -0.00975   -0.01826
AFIX  43
H9    2    0.633102    0.891535    0.790774    11.00000   -1.20000
AFIX   0
C10   1    0.749774    0.827867    0.737821    11.00000    0.03206    0.06405 =
         0.05653    0.02176   -0.02222   -0.02234
AFIX  43
H10   2    0.795749    0.838516    0.766749    11.00000   -1.20000
AFIX   0
C11   1    0.780184    0.781893    0.681973    11.00000    0.02360    0.05576 =
         0.06991    0.01362   -0.00514   -0.00342
AFIX  43
H11   2    0.847059    0.762290    0.671393    11.00000   -1.20000
AFIX   0
C12   1    0.712082    0.764295    0.641021    11.00000    0.03011    0.03887 =
         0.05657    0.00293    0.00222   -0.00256
AFIX  43
H12   2    0.733208    0.732425    0.602394    11.00000   -1.20000
AFIX   0
C13   1    0.613570    0.792344    0.655356    11.00000    0.02746    0.02990 =
         0.03826    0.00384   -0.00150   -0.00594
C14   1    0.543143    0.765338    0.612209    11.00000    0.03228    0.03821 =
         0.03637   -0.00786   -0.00074   -0.00376
AFIX 137
H14A  2    0.504071    0.721888    0.640207    11.00000   -1.50000
H14B  2    0.578893    0.737880    0.572821    11.00000   -1.50000
H14C  2    0.500520    0.818627    0.595452    11.00000   -1.50000
AFIX  66
C15   1    0.453723    0.961456    0.795908    11.00000    0.04229    0.05043 =
         0.03638   -0.01225   -0.00717   -0.00794
PART 2
C16A  1    0.494571    1.039529    0.769628   -21.00000    0.11259    0.03084 =
         0.04588   -0.01066   -0.02337    0.00688
AFIX  43
H16A  2    0.515426    1.050231    0.721792   -21.00000   -1.20000
AFIX  65
C17A  1    0.504906    1.101945    0.813339   -21.00000    0.14230    0.04031 =
         0.05386   -0.01588   -0.02746    0.00267
AFIX  43
H17A  2    0.532823    1.155304    0.795377   -21.00000   -1.20000
AFIX  65
C18A  1    0.474393    1.086287    0.883330   -21.00000    0.09464    0.06404 =
         0.04918   -0.01548   -0.01680   -0.01184
AFIX  43
H18A  2    0.481457    1.128945    0.913204   -21.00000   -1.20000
AFIX  65
C19A  1    0.433545    1.008214    0.909611   -21.00000    0.05642    0.06248 =
         0.04655   -0.01635   -0.01720   -0.00402
AFIX  43
H19A  2    0.412691    0.997514    0.957447   -21.00000   -1.20000
AFIX  65
C20A  1    0.423210    0.945798    0.865901   -21.00000    0.03186    0.03978 =
         0.04494    0.00104   -0.01011   -0.00619
AFIX   0
PART 1
C16   1    0.447267    1.056779    0.775447    21.00000    0.11259    0.03084 =
         0.04588   -0.01066   -0.02337    0.00688
AFIX  43
H16   2    0.447643    1.079337    0.727954    21.00000   -1.20000
AFIX   0
C17   1    0.440526    1.115938    0.824013    21.00000    0.14230    0.04031 =
         0.05386   -0.01588   -0.02746    0.00267
AFIX  43
H17   2    0.435876    1.178880    0.810004    21.00000   -1.20000
AFIX   0
C18   1    0.440563    1.083446    0.892755    21.00000    0.09464    0.06404 =
         0.04918   -0.01548   -0.01680   -0.01184
AFIX  43
H18   2    0.440569    1.123901    0.925811    21.00000   -1.20000
AFIX   0
C19   1    0.440593    0.993180    0.914115    21.00000    0.05642    0.06248 =
         0.04655   -0.01635   -0.01720   -0.00402
AFIX  43
H19   2    0.435545    0.972320    0.962025    21.00000   -1.20000
AFIX   0
C20   1    0.448011    0.931347    0.865852    21.00000    0.03186    0.03978 =
         0.04494    0.00104   -0.01011   -0.00619
C21   1    0.445912    0.834235    0.893181    21.00000    0.11652    0.07633 =
         0.03105    0.01247   -0.03222   -0.05399
AFIX 137
H21A  2    0.382880    0.816089    0.887614    21.00000   -1.50000
H21B  2    0.456043    0.825428    0.942209    21.00000   -1.50000
H21C  2    0.497440    0.797601    0.867615    21.00000   -1.50000
AFIX   0
PART 2
C21A  1    0.393133    0.857302    0.883460   -21.00000    0.11652    0.07633 =
         0.03105    0.01247   -0.03222   -0.05399
AFIX 137
H21D  2    0.448170    0.811951    0.873450   -21.00000   -1.50000
H21E  2    0.340624    0.851254    0.856194   -21.00000   -1.50000
H21F  2    0.370154    0.848520    0.932677   -21.00000   -1.50000
AFIX   0
PART 0
C22   1    0.168840    0.531297    0.767255    11.00000    0.03142    0.02874 =
         0.04227   -0.00109   -0.00650   -0.00792
AFIX  23
H22A  2    0.115370    0.580481    0.773283    11.00000   -1.20000
H22B  2    0.169723    0.514202    0.720286    11.00000   -1.20000
AFIX   0
C23   1    0.148193    0.451755    0.818998    11.00000    0.03245    0.03071 =
         0.04022   -0.00450   -0.00565   -0.01012
C24   1    0.055751    0.434102    0.847071    11.00000    0.03684    0.04182 =
         0.05611   -0.00521   -0.00286   -0.01220
AFIX  43
H24   2    0.000926    0.474242    0.834093    11.00000   -1.20000
AFIX   0
C25   1    0.042841    0.358162    0.894005    11.00000    0.04331    0.05333 =
         0.05253   -0.00172    0.00294   -0.02317
AFIX  43
H25   2   -0.020631    0.346953    0.913168    11.00000   -1.20000
AFIX   0
C26   1    0.122302    0.298711    0.912949    11.00000    0.05160    0.04363 =
         0.04147    0.00248   -0.00252   -0.02325
AFIX  43
H26   2    0.112863    0.246347    0.944343    11.00000   -1.20000
AFIX   0
C27   1    0.214466    0.315076    0.886617    11.00000    0.04429    0.03279 =
         0.03527    0.00025   -0.00184   -0.01311
AFIX  43
H27   2    0.268814    0.274397    0.899766    11.00000   -1.20000
AFIX   0
C28   1    0.227606    0.391856    0.840444    11.00000    0.03585    0.02765 =
         0.03320   -0.00327    0.00042   -0.01101
C29   1    0.418067    0.397759    0.877730    11.00000    0.03407    0.02686 =
         0.04300    0.00391   -0.00493   -0.01010
C30   1    0.497340    0.332769    0.870101    11.00000    0.03918    0.03712 =
         0.04966   -0.00759   -0.00608   -0.00322
AFIX  43
H30   2    0.512751    0.307693    0.827776    11.00000   -1.20000
AFIX   0
C31   1    0.554303    0.304140    0.923938    11.00000    0.04484    0.05114 =
         0.06161   -0.00588   -0.01601    0.00800
AFIX  43
H31   2    0.608680    0.259848    0.918393    11.00000   -1.20000
AFIX   0
C32   1    0.531647    0.340192    0.985324    11.00000    0.05017    0.05735 =
         0.05378   -0.00243   -0.01991   -0.00239
AFIX  43
H32   2    0.571056    0.321186    1.021960    11.00000   -1.20000
AFIX   0
C33   1    0.451863    0.403945    0.994092    11.00000    0.05289    0.04389 =
         0.04162   -0.00396   -0.01076   -0.00773
AFIX  43
H33   2    0.436327    0.427690    1.036948    11.00000   -1.20000
AFIX   0
C34   1    0.394062    0.433614    0.940448    11.00000    0.04556    0.03355 =
         0.03816   -0.00165   -0.00570   -0.00934
C35   1    0.309813    0.503912    0.953189    11.00000    0.06664    0.04781 =
         0.03633   -0.00940   -0.00780    0.00830
AFIX 137
H35A  2    0.314813    0.555771    0.917803    11.00000   -1.50000
H35B  2    0.310349    0.523019    0.998832    11.00000   -1.50000
H35C  2    0.249200    0.478902    0.951261    11.00000   -1.50000
AFIX   0
C36   1    0.392801    0.369130    0.736497    11.00000    0.04054    0.02252 =
         0.03584   -0.00379   -0.00232    0.00024
C37   1    0.340513    0.305228    0.717624    11.00000    0.04988    0.03796 =
         0.04683   -0.01028   -0.00029   -0.00996
AFIX  43
H37   2    0.280799    0.293323    0.743437    11.00000   -1.20000
AFIX   0
C38   1    0.374795    0.259312    0.661894    11.00000    0.07461    0.03912 =
         0.05580   -0.01875   -0.00369   -0.00997
AFIX  43
H38   2    0.338896    0.215570    0.649955    11.00000   -1.20000
AFIX   0
C39   1    0.460877    0.276425    0.623323    11.00000    0.07009    0.04034 =
         0.05097   -0.01708    0.00855   -0.00555
AFIX  43
H39   2    0.484290    0.244924    0.584828    11.00000   -1.20000
AFIX   0
C40   1    0.512466    0.339855    0.641391    11.00000    0.05089    0.03411 =
         0.05625   -0.01106    0.01250    0.00013
AFIX  43
H40   2    0.571994    0.351112    0.615031    11.00000   -1.20000
AFIX   0
C41   1    0.479841    0.388052    0.697279    11.00000    0.04256    0.02655 =
         0.04756   -0.00462    0.00225   -0.00049
C42   1    0.538932    0.457798    0.712711    11.00000    0.04461    0.04083 =
         0.06134   -0.01418    0.01225   -0.00920
AFIX 137
H42A  2    0.607188    0.441793    0.696288    11.00000   -1.50000
H42B  2    0.532692    0.460353    0.762604    11.00000   -1.50000
H42C  2    0.515400    0.516672    0.689291    11.00000   -1.50000
AFIX   0
C43   1    0.321185    0.661104    0.601427    11.00000    0.02542    0.03931 =
         0.03115   -0.00907   -0.00158   -0.00029
AFIX  23
H43A  2    0.361741    0.709127    0.581826    11.00000   -1.20000
H43B  2    0.354545    0.623531    0.638814    11.00000   -1.20000
AFIX   0
C44   1    0.312369    0.604006    0.546220    11.00000    0.02611    0.03391 =
         0.02992   -0.00453    0.00563   -0.00795
C45   1    0.373187    0.525105    0.535552    11.00000    0.03075    0.04180 =
         0.04371   -0.00946    0.00389    0.00067
AFIX  43
H45   2    0.423169    0.504620    0.564653    11.00000   -1.20000
AFIX   0
C46   1    0.361451    0.476258    0.482911    11.00000    0.04154    0.03795 =
         0.06154   -0.01753    0.01581   -0.00359
AFIX  43
H46   2    0.402381    0.421851    0.476830    11.00000   -1.20000
AFIX   0
C47   1    0.290390    0.506395    0.439191    11.00000    0.03945    0.04587 =
         0.04594   -0.02402    0.01341   -0.01948
AFIX  43
H47   2    0.284018    0.473707    0.402258    11.00000   -1.20000
AFIX   0
C48   1    0.228631    0.583991    0.449145    11.00000    0.03351    0.04278 =
         0.03318   -0.01148    0.00490   -0.01582
AFIX  43
H48   2    0.179621    0.604602    0.419263    11.00000   -1.20000
AFIX   0
C49   1    0.238583    0.631567    0.502947    11.00000    0.02817    0.03033 =
         0.02919   -0.00468    0.00469   -0.00890
C50   1    0.039023    0.711358    0.511177    11.00000    0.02474    0.03878 =
         0.02911   -0.00993   -0.00049   -0.00748
C51   1   -0.007080    0.772949    0.462195    11.00000    0.02886    0.04245 =
         0.03664   -0.00590   -0.00391   -0.00815
AFIX  43
H51   2    0.023527    0.823606    0.441017    11.00000   -1.20000
AFIX   0
C52   1   -0.097176    0.760850    0.444167    11.00000    0.02806    0.06093 =
         0.04083   -0.01226   -0.00848   -0.00291
AFIX  43
H52   2   -0.128687    0.803542    0.411560    11.00000   -1.20000
AFIX   0
C53   1   -0.140342    0.686197    0.474125    11.00000    0.02670    0.06881 =
         0.05138   -0.02028   -0.00493   -0.01435
AFIX  43
H53   2   -0.201174    0.676547    0.461353    11.00000   -1.20000
AFIX   0
C54   1   -0.094980    0.625267    0.522856    11.00000    0.03707    0.05099 =
         0.05049   -0.01371    0.00257   -0.01968
AFIX  43
H54   2   -0.125611    0.574232    0.543117    11.00000   -1.20000
AFIX   0
C55   1   -0.005935    0.636806    0.542871    11.00000    0.03063    0.04159 =
         0.03416   -0.00937    0.00196   -0.01151
C56   1    0.037605    0.569189    0.597049    11.00000    0.04128    0.04030 =
         0.04704   -0.00049   -0.00065   -0.01858
AFIX 137
H56A  2    0.100602    0.541236    0.577951    11.00000   -1.50000
H56B  2   -0.005717    0.522823    0.611984    11.00000   -1.50000
H56C  2    0.046392    0.599308    0.636628    11.00000   -1.50000
AFIX   0
C57   1    0.192063    0.825645    0.476566    11.00000    0.02432    0.03401 =
         0.03301    0.00062   -0.00718   -0.00861
C58   1    0.260078    0.815685    0.419622    11.00000    0.03788    0.03880 =
         0.04404   -0.00203    0.00226   -0.00978
AFIX  43
H58   2    0.287151    0.757019    0.410086    11.00000   -1.20000
AFIX   0
C59   1    0.288942    0.889367    0.376756    11.00000    0.04483    0.05416 =
         0.05123    0.00261    0.01293   -0.01622
AFIX  43
H59   2    0.335544    0.881263    0.338128    11.00000   -1.20000
AFIX   0
C60   1    0.250097    0.974739    0.390036    11.00000    0.03888    0.04136 =
         0.05415    0.01381   -0.00799   -0.01352
AFIX  43
H60   2    0.269994    1.025698    0.360751    11.00000   -1.20000
AFIX   0
C61   1    0.182067    0.985896    0.446143    11.00000    0.03186    0.03978 =
         0.04494    0.00104   -0.01011   -0.00619
AFIX  43
H61   2    0.154874    1.045025    0.454363    11.00000   -1.20000
AFIX   0
C62   1    0.152065    0.912955    0.491122    11.00000    0.02528    0.03366 =
         0.03600    0.00289   -0.01384   -0.00358
C63   1    0.079619    0.928714    0.552280    11.00000    0.03689    0.03028 =
         0.03894   -0.00233   -0.01035   -0.00115
AFIX 137
H63A  2    0.110591    0.909195    0.594809    11.00000   -1.50000
H63B  2    0.025136    0.894320    0.551740    11.00000   -1.50000
H63C  2    0.055818    0.992918    0.550232    11.00000   -1.50000
AFIX   0
C64   1    0.190795    0.723952    0.886795    11.00000    0.03072    0.05120 =
         0.02872   -0.00939   -0.00326    0.00475
AFIX  23
H64A  2    0.187057    0.658600    0.898201    11.00000   -1.20000
H64B  2    0.260139    0.731860    0.874762    11.00000   -1.20000
AFIX   0
C65   1    0.156086    0.767805    0.951155    11.00000    0.02742    0.04069 =
         0.03144   -0.00897   -0.00063   -0.00641
C66   1    0.202312    0.746451    1.010991    11.00000    0.03204    0.05291 =
         0.03201   -0.00715   -0.00390   -0.00437
AFIX  43
H66   2    0.259630    0.704937    1.011262    11.00000   -1.20000
AFIX   0
C67   1    0.165605    0.785178    1.070503    11.00000    0.04360    0.05718 =
         0.03032   -0.00915   -0.00481   -0.00652
AFIX  43
H67   2    0.198270    0.770577    1.110939    11.00000   -1.20000
AFIX   0
C68   1    0.080775    0.845502    1.070859    11.00000    0.04586    0.04220 =
         0.02667   -0.01037    0.00181   -0.00978
AFIX  43
H68   2    0.055139    0.871048    1.111782    11.00000   -1.20000
AFIX   0
C69   1    0.034330    0.867951    1.012040    11.00000    0.03469    0.03243 =
         0.03128   -0.00690    0.00382   -0.00720
AFIX  43
H69   2   -0.023307    0.909063    1.012023    11.00000   -1.20000
AFIX   0
C70   1    0.072751    0.829703    0.952338    11.00000    0.02903    0.03169 =
         0.02715   -0.00443    0.00144   -0.01038
C71   1    0.051897    0.968817    0.836353    11.00000    0.03846    0.02675 =
         0.03247   -0.00846    0.00984   -0.00129
C72   1    0.125792    1.001465    0.865806    11.00000    0.04155    0.03581 =
         0.04240   -0.01123    0.00931   -0.01152
AFIX  43
H72   2    0.151308    0.968011    0.905418    11.00000   -1.20000
AFIX   0
C73   1    0.161500    1.080592    0.838336    11.00000    0.05424    0.04837 =
         0.05582   -0.01473    0.00286   -0.02145
AFIX  43
H73   2    0.211313    1.101382    0.858662    11.00000   -1.20000
AFIX   0
C74   1    0.124581    1.128971    0.781517    11.00000    0.06593    0.04310 =
         0.05554   -0.00628    0.01253   -0.01847
AFIX  43
H74   2    0.148755    1.183863    0.762680    11.00000   -1.20000
AFIX   0
C75   1    0.052314    1.099155    0.750904    11.00000    0.06342    0.04026 =
         0.04089   -0.00412    0.00979   -0.00916
AFIX  43
H75   2    0.027615    1.133825    0.711455    11.00000   -1.20000
AFIX   0
C76   1    0.015072    1.017564    0.777918    11.00000    0.04843    0.03248 =
         0.03401   -0.00789    0.00554   -0.00017
C77   1   -0.061413    0.988791    0.741714    11.00000    0.05113    0.03902 =
         0.04756   -0.00317   -0.00767    0.00026
AFIX 137
H77A  2   -0.125561    1.010175    0.763436    11.00000   -1.50000
H77B  2   -0.053989    0.923010    0.744833    11.00000   -1.50000
H77C  2   -0.054891    1.014305    0.693110    11.00000   -1.50000
AFIX   0
C78   1   -0.104333    0.853125    0.891400    11.00000    0.02668    0.04589 =
         0.02896   -0.00590   -0.00195   -0.00311
C79   1   -0.163301    0.933043    0.901676    11.00000    0.03721    0.05454 =
         0.05089   -0.01263    0.00909    0.00015
AFIX  43
H79   2   -0.135725    0.988116    0.894031    11.00000   -1.20000
AFIX   0
C80   1   -0.260947    0.933711    0.922737    11.00000    0.03994    0.07926 =
         0.06565   -0.01609    0.01324    0.00830
AFIX  43
H80   2   -0.300600    0.988841    0.928645    11.00000   -1.20000
AFIX   0
C81   1   -0.300087    0.854252    0.935023    11.00000    0.02961    0.10525 =
         0.04309   -0.00987    0.00498   -0.00617
AFIX  43
H81   2   -0.367123    0.854293    0.950296    11.00000   -1.20000
AFIX   0
C82   1   -0.243442    0.773889    0.925523    11.00000    0.03913    0.07565 =
         0.03503   -0.00474    0.00019   -0.02525
AFIX  43
H82   2   -0.272134    0.719399    0.933956    11.00000   -1.20000
AFIX   0
C83   1   -0.144126    0.771634    0.903593    11.00000    0.03269    0.05555 =
         0.02815   -0.00160   -0.00120   -0.01464
C84   1   -0.084760    0.682610    0.894488    11.00000    0.05298    0.04689 =
         0.05854   -0.00373    0.00742   -0.02574
AFIX 137
H84A  2   -0.126267    0.634302    0.906554    11.00000   -1.50000
H84B  2   -0.032441    0.672906    0.924642    11.00000   -1.50000
H84C  2   -0.056895    0.682622    0.846337    11.00000   -1.50000
AFIX   0
CL1   3    0.440632    0.651359    0.790493    11.00000    0.02734    0.02612 =
         0.04482   -0.00045   -0.00572   -0.00387
CL2   3    0.032950    0.775559    0.699360    11.00000    0.02542    0.04667 =
         0.03071   -0.01074   -0.00345    0.00218
O1    4    0.237765    0.707281    0.739947    11.00000    0.02508    0.02212 =
         0.02454   -0.00211    0.00021   -0.00466
P1    5    0.456132    0.885146    0.729577    11.00000    0.02642    0.02834 =
         0.02368   -0.00208   -0.00311   -0.00868
P2    5    0.341173    0.433998    0.807232    11.00000    0.02975    0.02206 =
         0.03305   -0.00189   -0.00086   -0.00506
P3    5    0.158566    0.726566    0.533274    11.00000    0.02388    0.02780 =
         0.02566   -0.00362   -0.00223   -0.00614
P4    5    0.026281    0.853308    0.868782    11.00000    0.02467    0.02813 =
         0.02632   -0.00661    0.00190   -0.00401
PD1   6    0.346633    0.790176    0.740411    11.00000    0.02174    0.02294 =
         0.02392   -0.00081   -0.00222   -0.00491
PD2   6    0.296888    0.578322    0.774828    11.00000    0.02467    0.02084 =
         0.02669   -0.00234   -0.00046   -0.00484
PD3   6    0.190294    0.718558    0.642128    11.00000    0.02159    0.02423 =
         0.02454   -0.00433   -0.00137   -0.00326
PD4   6    0.121548    0.766445    0.801185    11.00000    0.02193    0.02477 =
         0.02387   -0.00522    0.00061   -0.00402

PART 1
C86   1    0.901942    0.315302    0.762764    31.00000    0.11210    0.04001 =
         0.03900    0.00138   -0.00518   -0.00164
AFIX  23
H86A  2    0.936703    0.274222    0.797749    31.00000   -1.20000
H86B  2    0.870971    0.368909    0.784430    31.00000   -1.20000
AFIX   0
CL5   3    0.984953    0.348292    0.692824    31.00000    0.15561    0.04583 =
         0.04214    0.00541    0.02144    0.00880
CL6   3    0.814300    0.261992    0.736255    31.00000    0.16812    0.09716 =
         0.06040    0.00030   -0.05128   -0.04336

PART 0
C85   1    0.715080    0.585153    0.782999    51.00000    0.05357    0.05788 =
         0.05346   -0.00719    0.00147   -0.01027
AFIX  23
H85A  2    0.724132    0.641346    0.800890    51.00000   -1.20000
H85B  2    0.656292    0.596961    0.758161    51.00000   -1.20000
AFIX   0
CL3   3    0.817181    0.553268    0.725060    51.00000    0.07874    0.06522 =
         0.06767    0.01066    0.01732    0.01398
CL4   3    0.699387    0.501853    0.851030    51.00000    0.12543    0.09465 =
         0.04848    0.01564    0.01940    0.00786

PART 2
C87   1    0.944608    0.333247    0.713742    41.00000    0.15561    0.04583 =
         0.04214    0.00541    0.02144    0.00880
AFIX 137
H87A  2    0.965094    0.299461    0.674230    41.00000   -1.50000
H87B  2    0.980702    0.306113    0.752617    41.00000   -1.50000
H87C  2    0.957606    0.395790    0.701101    41.00000   -1.50000
AFIX   0
C88   1    0.836837    0.330735    0.734307    41.00000    0.11210    0.04001 =
         0.03900    0.00138   -0.00518   -0.00164
AFIX  23
H88A  2    0.817578    0.357492    0.777920    41.00000   -1.20000
H88B  2    0.799546    0.366400    0.698111    41.00000   -1.20000
AFIX   0
C89   1    0.814597    0.234994    0.743590    41.00000    0.16812    0.09716 =
         0.06040    0.00030   -0.05128   -0.04336
AFIX  23
H89A  2    0.833815    0.208990    0.699660    41.00000   -1.20000
H89B  2    0.853551    0.199584    0.778963    41.00000   -1.20000
AFIX   0
C90   1    0.710084    0.227338    0.764916    41.00000    0.05899    0.08987 =
         0.04919   -0.03090   -0.01398    0.01502
AFIX  23
H90A  2    0.673109    0.243706    0.724239    41.00000   -1.20000
H90B  2    0.684957    0.269783    0.798904    41.00000   -1.20000
AFIX   0
PART 0
C91   1    0.695625    0.131966    0.796683    41.00000    0.06104    0.10215 =
         0.04962   -0.02479   -0.01787    0.00302
AFIX 137
H91A  2    0.704683    0.092320    0.760273    41.00000   -1.50000
H91B  2    0.629892    0.131321    0.820270    41.00000   -1.50000
H91C  2    0.742987    0.110830    0.829968    41.00000   -1.50000
AFIX   0
HKLF 4


REM  ijsf22044_a.res in P-1
REM wR2 = 0.0874, GooF = S = 1.025, Restrained GooF = 1.026 for all data
REM R1 = 0.0326 for 12849 Fo > 4sig(Fo) and 0.0374 for all 14483 data
REM 952 parameters refined using 20 restraints

END

WGHT      0.0537      1.8384

REM Highest difference peak  1.120,  deepest hole -0.813,  1-sigma level  0.092
Q1    1   0.3669  0.7420  0.7278  11.00000  0.05    1.12
Q2    1   0.0716  0.8138  0.8322  11.00000  0.05    0.80
Q3    1   0.3892  0.7779  0.7017  11.00000  0.05    0.80
Q4    1   0.1658  0.6631  0.6623  11.00000  0.05    0.80
Q5    1   0.4910  1.0030  0.8196  11.00000  0.05    0.79
Q6    1   0.3287  0.5545  0.7407  11.00000  0.05    0.79
Q7    1   0.2189  0.6611  0.6179  11.00000  0.05    0.78
Q8    1   0.0913  0.8235  0.8203  11.00000  0.05    0.77
Q9    1   0.7559  0.2986  0.7460  11.00000  0.05    0.75
Q10   1   0.1495  0.6833  0.6806  11.00000  0.05    0.74
Q11   1   0.2390  0.7034  0.6011  11.00000  0.05    0.73
Q12   1   0.2982  0.8139  0.7801  11.00000  0.05    0.71
Q13   1   0.1704  0.7739  0.7603  11.00000  0.05    0.71
Q14   1   0.8200  0.5748  0.7672  11.00000  0.05    0.67
Q15   1   0.5562  1.0602  0.7650  11.00000  0.05    0.66
Q16   1   0.3353  0.5565  0.8014  11.00000  0.05    0.65
Q17   1   0.1685  0.7781  0.6634  11.00000  0.05    0.65
Q18   1   0.3791  0.9173  0.9306  11.00000  0.05    0.64
Q19   1   0.2208  0.7822  0.6185  11.00000  0.05    0.64
Q20   1   0.2425  0.5912  0.8137  11.00000  0.05    0.64
Q21   1   0.1481  0.7154  0.7796  11.00000  0.05    0.63
Q22   1   0.0241  0.6402  0.5991  11.00000  0.05    0.61
Q23   1   0.7646  0.5035  0.8643  11.00000  0.05    0.61
;
_shelx_res_checksum              9265
_olex2_submission_special_instructions 'No special instructions were received'
_oxdiff_exptl_absorpt_empirical_details 
;
Empirical correction (ABSPACK) includes:
- Absorption correction using spherical harmonics
- Frame scaling
;
_oxdiff_exptl_absorpt_empirical_full_max 1.273
_oxdiff_exptl_absorpt_empirical_full_min 0.769
####################################################################### 
# 
# This file contains crystal structure data downloaded from the 
# Cambridge Structural Database (CSD) hosted by the Cambridge 
# Crystallographic Data Centre (CCDC).
# 
# Full information about CCDC data access policies and citation 
# guidelines are available at http://www.ccdc.cam.ac.uk/access/V1 
# 
# Audit and citation data items may have been added by the CCDC. 
# Please retain this information to preserve the provenance of 
# this file and to allow appropriate attribution of the data. 
# 
#######################################################################

data_ijsf23078
_database_code_depnum_ccdc_archive 'CCDC 2308805'
loop_
_audit_author_name
_audit_author_address
'Adrian Whitwood'
;University of York
United Kingdom
;
_audit_update_record             
;
2023-11-17 deposited with the CCDC.	2024-10-15 downloaded from the CCDC.
;
_audit_creation_date             2023-11-14
_audit_creation_method           
;
Olex2 1.5
(compiled 2023.08.24 svn.re1ec1418 for OlexSys, GUI svn.r6817)
;
_shelx_SHELXL_version_number     2018/3
loop_
_audit_author_email
''
''
_chemical_name_common            ?
_chemical_name_systematic        ?
_chemical_formula_moiety         'C63 H60 B2 F O5 P3 Pd4, 1[C4H8O]'
_chemical_formula_sum            'C63 H60 B2 F O5 P3 Pd4'
_chemical_formula_weight         1456.24
_chemical_melting_point          ?
_chemical_oxdiff_formula         'C67 H66 B2 F1 O6 P3 Pd4'
_chemical_oxdiff_usercomment     'David Husbands DRH-03-32-2'
loop_
_atom_type_symbol
_atom_type_description
_atom_type_scat_dispersion_real
_atom_type_scat_dispersion_imag
_atom_type_scat_source
C C 0.0181 0.0091 'International Tables Vol C Tables 4.2.6.8 and 6.1.1.4'
H H 0.0000 0.0000 'International Tables Vol C Tables 4.2.6.8 and 6.1.1.4'
B B 0.0090 0.0039 'International Tables Vol C Tables 4.2.6.8 and 6.1.1.4'
F F 0.0727 0.0534 'International Tables Vol C Tables 4.2.6.8 and 6.1.1.4'
O O 0.0492 0.0322 'International Tables Vol C Tables 4.2.6.8 and 6.1.1.4'
P P 0.2955 0.4335 'International Tables Vol C Tables 4.2.6.8 and 6.1.1.4'
Pd Pd 0.1215 3.9337 'International Tables Vol C Tables 4.2.6.8 and 6.1.1.4'

_shelx_space_group_comment       
;
The symmetry employed for this shelxl refinement is uniquely defined
by the following loop, which should always be used as a source of
symmetry information in preference to the above space-group names.
They are only intended as comments.
;
_space_group_crystal_system      triclinic
_space_group_IT_number           2
_space_group_name_H-M_alt        'P -1'
_space_group_name_Hall           '-P 1'
loop_
_space_group_symop_operation_xyz
'x, y, z'
'-x, -y, -z'

_cell_length_a                   15.0801(3)
_cell_length_b                   15.0825(3)
_cell_length_c                   16.2726(2)
_cell_angle_alpha                79.7260(10)
_cell_angle_beta                 74.1320(10)
_cell_angle_gamma                63.091(2)
_cell_volume                     3168.19(11)
_cell_formula_units_Z            2
_cell_measurement_reflns_used    15726
_cell_measurement_temperature    110.00(10)
_cell_measurement_theta_max      76.1230
_cell_measurement_theta_min      3.5570
_shelx_estimated_absorpt_T_max   0.665
_shelx_estimated_absorpt_T_min   0.419
_exptl_absorpt_coefficient_mu    10.116
_exptl_absorpt_correction_T_max  0.785
_exptl_absorpt_correction_T_min  0.542
_exptl_absorpt_correction_type   gaussian
_exptl_absorpt_process_details   
;
CrysAlisPro 1.171.43.95a (Rigaku Oxford Diffraction, 2023)
Numerical absorption correction based on gaussian integration over
a multifaceted crystal model
Empirical absorption correction using spherical harmonics,
implemented in SCALE3 ABSPACK scaling algorithm.
;
_exptl_absorpt_special_details   ?
_exptl_crystal_colour            'clear orange'
_exptl_crystal_colour_lustre     clear
_exptl_crystal_colour_modifier   .
_exptl_crystal_colour_primary    orange
_exptl_crystal_density_diffrn    1.527
_exptl_crystal_density_meas      ?
_exptl_crystal_density_method    ?
_exptl_crystal_description       irregular
_exptl_crystal_F_000             1452
loop_
_exptl_crystal_face_index_h
_exptl_crystal_face_index_k
_exptl_crystal_face_index_l
_exptl_crystal_face_perp_dist
1 0 1 0.0172
-1 0 -1 0.0269
0 -1 1 0.0175
1 1 1 0.0190
1 1 -1 0.0336
-1 -1 1 0.0336
0 -1 -1 0.0688
0 1 1 0.0365
1 0 -1 0.0397
0 1 0 0.0309
1 0 0 0.0258
0 -1 0 0.0430
0 0 1 0.0250

_exptl_crystal_recrystallization_method 'THF/pentane slow vapour diffusion'
_exptl_crystal_size_max          0.104
_exptl_crystal_size_mid          0.067
_exptl_crystal_size_min          0.044
loop_
_exptl_oxdiff_crystal_face_indexfrac_h
_exptl_oxdiff_crystal_face_indexfrac_k
_exptl_oxdiff_crystal_face_indexfrac_l
_exptl_oxdiff_crystal_face_x
_exptl_oxdiff_crystal_face_y
_exptl_oxdiff_crystal_face_z
1.0000 -0.0001 1.0000 0.0468 0.1254 0.0228
-1.0000 0.0001 -1.0000 -0.0468 -0.1254 -0.0228
-0.0000 -1.0001 1.0001 0.0706 0.1002 -0.0966
1.0000 1.0000 1.0000 0.0708 0.0497 0.1057
1.0000 1.0000 -1.0001 -0.1183 0.0007 0.1331
-1.0000 -1.0000 1.0001 0.1183 -0.0007 -0.1331
0.0000 -1.0001 -1.0000 -0.1185 0.0512 -0.0692
-0.0000 1.0001 1.0000 0.1185 -0.0512 0.0692
1.0000 -0.0000 -1.0001 -0.1423 0.0764 0.0502
-0.0000 1.0001 -0.0000 0.0240 -0.0757 0.0829
1.0000 -0.0001 -0.0000 -0.0477 0.1009 0.0365
0.0000 -1.0001 0.0000 -0.0240 0.0757 -0.0829
-0.0000 -0.0000 1.0001 0.0946 0.0245 -0.0137

_exptl_transmission_factor_max   ?
_exptl_transmission_factor_min   ?
_diffrn_reflns_av_R_equivalents  0.0394
_diffrn_reflns_av_unetI/netI     0.0407
_diffrn_reflns_Laue_measured_fraction_full 1.000
_diffrn_reflns_Laue_measured_fraction_max 1.000
_diffrn_reflns_limit_h_max       18
_diffrn_reflns_limit_h_min       -14
_diffrn_reflns_limit_k_max       18
_diffrn_reflns_limit_k_min       -13
_diffrn_reflns_limit_l_max       19
_diffrn_reflns_limit_l_min       -19
_diffrn_reflns_number            36300
_diffrn_reflns_point_group_measured_fraction_full 1.000
_diffrn_reflns_point_group_measured_fraction_max 1.000
_diffrn_reflns_theta_full        67.076
_diffrn_reflns_theta_max         67.076
_diffrn_reflns_theta_min         3.568
_diffrn_ambient_environment      N~2~
_diffrn_ambient_temperature      110.00(10)
_diffrn_detector                 'Hybrid Pixel Array Detector'
_diffrn_detector_area_resol_mean 10.0000
_diffrn_detector_type            HyPix
_diffrn_measured_fraction_theta_full 1.000
_diffrn_measured_fraction_theta_max 1.000
_diffrn_measurement_details      
;
List of Runs (angles in degrees, time in seconds):

  # Type    Start    End  Width  t~exp~   \w     \q     \k     \f   Frames
#--------------------------------------------------------------------------
  1  \w    -84.00  -9.00   0.50    4.00    --  -48.64 118.00  57.00  150
  2  \w   -102.00 -76.00   0.50    4.00    --  -48.64 160.00-149.00   52
  3  \w   -106.00 -51.00   0.50    4.00    --  -48.64-160.00 178.00  110
  4  \w     40.00  66.00   0.50    4.00    --   48.64-118.00 -28.00   52
  5  \w     72.00  97.00   0.50    4.00    --   48.64 160.00-149.00   50
  6  \w     55.00 102.00   0.50    4.00    --   48.64-160.00 178.00   94
  7  \w     91.00 116.00   0.50   16.00    --  107.75 160.00-149.00   50
  8  \w    113.00 139.00   0.50   16.00    --  107.75 118.00  57.00   52
  9  \w     56.00  82.00   0.50   16.00    --  107.75-118.00 -28.00   52
 10  \w    107.00 134.00   0.50   16.00    --  107.75-160.00 178.00   54
 11  \w    -56.00  26.00   0.50    4.00    --  -48.64  19.00 -30.00  164
 12  \w   -109.00 -83.00   0.50    4.00    --  -48.64-125.00  60.00   52
 13  \w   -107.00 -74.00   0.50    4.00    --  -48.64-125.00-120.00   66
 14  \w   -108.00 -82.00   0.50    4.00    --  -48.64-125.00   0.00   52
 15  \w   -120.00 -26.00   0.50    4.00    --  -48.64 -77.00   0.00  188
 16  \w   -117.00 -41.00   0.50    4.00    --  -48.64 -37.00-180.00  152
 17  \w    107.00 178.00   0.50   16.00    --  107.75 125.00-150.00  142
 18  \w     38.00 103.00   0.50   16.00    --  107.75 -99.00 -30.00  130
 19  \w     37.00 106.00   0.50   16.00    --  107.75 -99.00 150.00  138
 20  \w     95.00 177.00   0.50   16.00    --  107.75  19.00 -60.00  164
 21  \w     35.00 123.00   0.50   16.00    --  107.75 -77.00 150.00  176
 22  \w     84.00 120.00   0.50   16.00    --  107.75 -37.00 -60.00   72
 23  \w     50.00  93.00   0.50   16.00    --  107.75 -57.00 -30.00   86
 24  \w     32.00 120.00   0.50   16.00    --  107.75 -19.00 120.00  176
 25  \w     49.00 119.00   0.50   16.00    --  107.75 -19.00-180.00  140
 26  \w     35.00  63.00   0.50   16.00    --  107.75 -37.00 -60.00   56
 27  \w     38.00 107.00   0.50   16.00    --  107.75-125.00 120.00  138
 28  \w     65.00  90.00   0.50   16.00    --  107.75 -99.00-120.00   50
 29  \w    118.00 144.00   0.50   16.00    --  107.75 125.00 -90.00   52
 30  \w     41.00 106.00   0.50   16.00    --  107.75 -99.00   0.00  130
 31  \w     78.00 119.00   0.50   16.00    --  107.75 -37.00 120.00   82
 32  \w     49.00 106.00   0.50   16.00    --  107.75 -99.00 -90.00  114
 33  \w     95.00 173.00   0.50   16.00    --  107.75  19.00   0.00  156
;
_diffrn_measurement_device       'four-circle diffractometer'
_diffrn_measurement_device_type  'SuperNova, Dual, Cu at home/near, HyPix'
_diffrn_measurement_method       '\w scans'
_diffrn_orient_matrix_type       
'CrysAlisPro convention (1999,Acta A55,543-557)'
_diffrn_orient_matrix_UB_11      -0.0477331000
_diffrn_orient_matrix_UB_12      0.0239919000
_diffrn_orient_matrix_UB_13      0.0945465000
_diffrn_orient_matrix_UB_21      0.1008811000
_diffrn_orient_matrix_UB_22      -0.0756687000
_diffrn_orient_matrix_UB_23      0.0244857000
_diffrn_orient_matrix_UB_31      0.0365288000
_diffrn_orient_matrix_UB_32      0.0829007000
_diffrn_orient_matrix_UB_33      -0.0137058000
_diffrn_radiation_monochromator  mirror
_diffrn_radiation_probe          x-ray
_diffrn_radiation_type           'Cu K\a'
_diffrn_radiation_wavelength     1.54184
_diffrn_source                   'micro-focus sealed X-ray tube'
_diffrn_source_type              'SuperNova (Cu) X-ray Source'
_reflns_Friedel_coverage         0.000
_reflns_Friedel_fraction_full    .
_reflns_Friedel_fraction_max     .
_reflns_number_gt                9231
_reflns_number_total             11292
_reflns_special_details          
;
 Reflections were merged by SHELXL according to the crystal
 class for the calculation of statistics and refinement.
 
 Structure factors included contributions from the .fab file.
 
 _reflns_Friedel_fraction is defined as the number of unique
 Friedel pairs measured divided by the number that would be
 possible theoretically, ignoring centric projections and
 systematic absences.
;
_reflns_threshold_expression     'I > 2\s(I)'
_computing_cell_refinement       'CrysAlisPro 1.171.43.95a (Rigaku OD, 2023)'
_computing_data_collection       
'CrysAlisPro system (CCD 43.95a 64-bit (release 03-11-2023))'
_computing_data_reduction        'CrysAlisPro 1.171.43.95a (Rigaku OD, 2023)'
_computing_molecular_graphics    'Olex2 1.5 (Dolomanov et al., 2009)'
_computing_publication_material  'Olex2 1.5 (Dolomanov et al., 2009)'
_computing_structure_refinement  'SHELXL 2018/3 (Sheldrick, 2015)'
_computing_structure_solution    'SHELXT 2018/2 (Sheldrick, 2018)'
_refine_diff_density_max         1.341
_refine_diff_density_min         -0.537
_refine_diff_density_rms         0.074
_refine_ls_extinction_coef       .
_refine_ls_extinction_method     none
_refine_ls_goodness_of_fit_ref   1.052
_refine_ls_hydrogen_treatment    constr
_refine_ls_matrix_type           full
_refine_ls_number_parameters     862
_refine_ls_number_reflns         11292
_refine_ls_number_restraints     103
_refine_ls_R_factor_all          0.0469
_refine_ls_R_factor_gt           0.0376
_refine_ls_restrained_S_all      1.049
_refine_ls_shift/su_max          0.001
_refine_ls_shift/su_mean         0.000
_refine_ls_structure_factor_coef Fsqd
_refine_ls_weighting_details     
'w=1/[\s^2^(Fo^2^)+(0.0574P)^2^+1.2288P] where P=(Fo^2^+2Fc^2^)/3'
_refine_ls_weighting_scheme      calc
_refine_ls_wR_factor_gt          0.1006
_refine_ls_wR_factor_ref         0.1056
_refine_special_details          
;The structure exhibited considerable disorder.  All but one benzyl was 
modelled in two positions with equal occupancy (free refinement of 
occupancies revealed a 1:1 ratio).  In addition, 2 palladiums, two 
phosphoruses and the fluorine were also modelled in two positions with
equal occupancy.  The ADPs of each pair of disordered atoms were 
constrained to be equal (e.g. Pd2a & Pd2b, C8a & C8b). 5 aromatic rings 
were constrained to be regular hexagons with a C-C bond length of 1.39 
angstroms (8a-13a, 8b-13b, 15b-20b, 29a-34a, 29b-24b).

The crystal contained highly disordered solvent for which a discrete atom model
could not be obtained.  Use of a solvent mask gave an estimated void volume
of 140 cubic angstroms containing 42 electrons per asymmetric unit.  This could 
be either a tetrahydrofuran, a pentane or a mixture of both.,The structure exhibited considerable disorder.  All but one benzyl was modelled in two positions with equal occupancy (free refinement of occupancies revealed a 1:1 ratio).  In addition, 2 palladiums, two phosphoruses and the fluorine were also modelled in two positions with equal occupancy.  The ADPs of each pair of disordered atoms were constrained to be equal (e.g. Pd2a & Pd2b, C8a & C8b). 5 aromatic rings were constrained to be regular hexagons with a C-C bond length of 1.39 angstroms (8a-13a, 8b-13b, 15b-20b, 29a-34a, 29b-24b).  The crystal contained highly disordered solvent for which a discrete atom model could not be obtained.  Use of a solvent mask gave an estimated void volume of 170 cubic angstroms containing 42 electrons per asymmetric unit.  This could be either a tetrahydrofuran, a pentane or a mixture of both.
;
_olex2_refinement_description    
;
1. Fixed Uiso
 At 1.2 times of:
  All C(H) groups, All C(H,H) groups
 At 1.5 times of:
  All C(H,H,H) groups
2. Restrained distances
 C14B-C13B \\sim C14A-C13A
 with sigma of 0.01
3. Uiso/Uaniso restraints and constraints
Uanis(C56A) \\sim Ueq, Uanis(C56B) \\sim Ueq: with sigma of 0.02 and sigma for
terminal atoms of 0.04
Uanis(C12B) \\sim Ueq, Uanis(C9B) \\sim Ueq, Uanis(C10B) \\sim Ueq, Uanis(C9A)
\\sim Ueq, Uanis(C10A) \\sim Ueq, Uanis(C11A) \\sim Ueq, Uanis(C11B) \\sim Ueq:
with sigma of 0.05 and sigma for terminal atoms of 0.1
Uanis(C8B) \\sim Ueq, Uanis(C8A) \\sim Ueq, Uanis(C13B) \\sim Ueq, Uanis(C13A)
\\sim Ueq: with sigma of 0.02 and sigma for terminal atoms of 0.04
Uanis(C57B) \\sim Ueq, Uanis(C57A) \\sim Ueq: with sigma of 0.01 and sigma for
terminal atoms of 0.02
Uanis(F1B) \\sim Ueq, Uanis(F1A) \\sim Ueq: with sigma of 0.01 and sigma for
terminal atoms of 0.02
Uanis(C56B) = Uanis(C56A)
Uanis(C33B) = Uanis(C33A)
Uanis(C14B) = Uanis(C14A)
Uanis(C13A) = Uanis(C13B)
Uanis(C8A) = Uanis(C8B)
Uanis(C49A) = Uanis(C49B)
Uanis(C48A) = Uanis(C48B)
Uanis(C9A) = Uanis(C9B)
Uanis(C10A) = Uanis(C10B)
Uanis(C43A) = Uanis(C43B)
Uanis(C44A) = Uanis(C44B)
Uanis(C11A) = Uanis(C11B)
Uanis(C12A) = Uanis(C12B)
Uanis(C45A) = Uanis(C45B)
Uanis(C46A) = Uanis(C46B)
Uanis(C47A) = Uanis(C47B)
Uanis(C55A) = Uanis(C55B)
Uanis(C54B) = Uanis(C54A)
Uanis(C53A) = Uanis(C53B)
Uanis(C52B) = Uanis(C52A)
Uanis(C51A) = Uanis(C51B)
Uanis(C50A) = Uanis(C50B)
Uanis(C63A) = Uanis(C63B)
Uanis(C62A) = Uanis(C62B)
Uanis(C57A) = Uanis(C57B)
Uanis(C58A) = Uanis(C58B)
Uanis(C59A) = Uanis(C59B)
Uanis(C60A) = Uanis(C60B)
Uanis(C61B) = Uanis(C61A)
Uanis(C28A) = Uanis(C28B)
Uanis(C22B) = Uanis(C22A)
Uanis(C23A) = Uanis(C23B)
Uanis(C24B) = Uanis(C24A)
Uanis(C26A) = Uanis(C26B)
Uanis(C27A) = Uanis(C27B)
Uanis(C25A) = Uanis(C25B)
Uanis(F1B) = Uanis(F1A)
Uanis(C42A) = Uanis(C42B)
Uanis(C41A) = Uanis(C41B)
Uanis(C40A) = Uanis(C40B)
Uanis(C39A) = Uanis(C39B)
Uanis(C38A) = Uanis(C38B)
Uanis(C37A) = Uanis(C37B)
Uanis(C36B) = Uanis(C36A)
Uanis(C35B) = Uanis(C35A)
Uanis(C34B) = Uanis(C34A)
Uanis(C29B) = Uanis(C29A)
Uanis(C30B) = Uanis(C30A)
Uanis(C31B) = Uanis(C31A)
Uanis(C32B) = Uanis(C32A)
Uanis(C33A) = Uanis(C33B)
Uanis(C21B) = Uanis(C21A)
Uanis(C15A) = Uanis(C15B)
Uanis(C16A) = Uanis(C20B)
Uanis(C17A) = Uanis(C19B)
Uanis(C18A) = Uanis(C18B)
Uanis(C19A) = Uanis(C17B)
Uanis(C20A) = Uanis(C16B)
4. Others
 Fixed Sof: C8A(0.5) C9A(0.5) H9A(0.5) C10A(0.5) H10A(0.5) C11A(0.5) H11A(0.5)
 C12A(0.5) H12A(0.5) C13A(0.5) C14A(0.5) H14A(0.5) H14B(0.5) H14C(0.5)
 C15A(0.5) C16A(0.5) H16A(0.5) C17A(0.5) H17A(0.5) C18A(0.5) H18A(0.5)
 C19A(0.5) H19A(0.5) C20A(0.5) C21A(0.5) H21A(0.5) H21B(0.5) H21C(0.5)
 C22A(0.5) C23A(0.5) H23A(0.5) C24A(0.5) H24A(0.5) C25A(0.5) H25A(0.5)
 C26A(0.5) H26A(0.5) C27A(0.5) C28A(0.5) H28A(0.5) H28B(0.5) C29A(0.5)
 C30A(0.5) H30A(0.5) C31A(0.5) H31A(0.5) C32A(0.5) H32A(0.5) C33A(0.5)
 H33A(0.5) C34A(0.5) C35A(0.5) H35A(0.5) H35B(0.5) H35C(0.5) C36A(0.5)
 C37A(0.5) H37A(0.5) C38A(0.5) H38A(0.5) C39A(0.5) H39A(0.5) C40A(0.5)
 H40A(0.5) C41A(0.5) C42A(0.5) H42A(0.5) H42B(0.5) H42C(0.5) C43A(0.5)
 C44A(0.5) H44A(0.5) C45A(0.5) H45A(0.5) C46A(0.5) H46A(0.5) C47A(0.5)
 H47A(0.5) C48A(0.5) C49A(0.5) H49A(0.5) H49B(0.5) C50A(0.5) C51A(0.5)
 H51A(0.5) C52A(0.5) H52A(0.5) C53A(0.5) H53A(0.5) C54A(0.5) H54A(0.5)
 C55A(0.5) C56A(0.5) H56A(0.5) H56B(0.5) H56C(0.5) C57A(0.5) C58A(0.5)
 H58A(0.5) C59A(0.5) H59A(0.5) C60A(0.5) H60A(0.5) C61A(0.5) H61A(0.5)
 C62A(0.5) C63A(0.5) H63A(0.5) H63B(0.5) H63C(0.5) F1A(0.5) P2A(0.5) P3A(0.5)
 Pd2A(0.5) Pd3A(0.5) C8B(0.5) C9B(0.5) H9B(0.5) C10B(0.5) H10B(0.5) C11B(0.5)
 H11B(0.5) C12B(0.5) H12B(0.5) C13B(0.5) C14B(0.5) H14D(0.5) H14E(0.5)
 H14F(0.5) C15B(0.5) C16B(0.5) H16B(0.5) C17B(0.5) H17B(0.5) C18B(0.5)
 H18B(0.5) C19B(0.5) H19B(0.5) C20B(0.5) C21B(0.5) H21D(0.5) H21E(0.5)
 H21F(0.5) C22B(0.5) C23B(0.5) H23B(0.5) C24B(0.5) H24B(0.5) C25B(0.5)
 H25B(0.5) C26B(0.5) H26B(0.5) C27B(0.5) C28B(0.5) H28C(0.5) H28D(0.5)
 C29B(0.5) C30B(0.5) H30B(0.5) C31B(0.5) H31B(0.5) C32B(0.5) H32B(0.5)
 C33B(0.5) H33B(0.5) C34B(0.5) C35B(0.5) H35D(0.5) H35E(0.5) H35F(0.5)
 C36B(0.5) C37B(0.5) H37B(0.5) C38B(0.5) H38B(0.5) C39B(0.5) H39B(0.5)
 C40B(0.5) H40B(0.5) C41B(0.5) C42B(0.5) H42D(0.5) H42E(0.5) H42F(0.5)
 C43B(0.5) C44B(0.5) H44B(0.5) C45B(0.5) H45B(0.5) C46B(0.5) H46B(0.5)
 C47B(0.5) H47B(0.5) C48B(0.5) C49B(0.5) H49C(0.5) H49D(0.5) C50B(0.5)
 C51B(0.5) H51B(0.5) C52B(0.5) H52B(0.5) C53B(0.5) H53B(0.5) C54B(0.5)
 H54B(0.5) C55B(0.5) C56B(0.5) H56D(0.5) H56E(0.5) H56F(0.5) C57B(0.5)
 C58B(0.5) H58B(0.5) C59B(0.5) H59B(0.5) C60B(0.5) H60B(0.5) C61B(0.5)
 H61B(0.5) C62B(0.5) C63B(0.5) H63D(0.5) H63E(0.5) H63F(0.5) F1B(0.5) P2B(0.5)
 P3B(0.5) Pd2B(0.5) Pd3B(0.5)
5.a Secondary CH2 refined with riding coordinates:
 C7(H7A,H7B), C28A(H28A,H28B), C49A(H49A,H49B), C28B(H28C,H28D), C49B(H49C,H49D)
5.b Aromatic/amide H refined with riding coordinates:
 C2(H2), C3(H3), C4(H4), C5(H5), C9A(H9A), C10A(H10A), C11A(H11A), C12A(H12A),
 C16A(H16A), C17A(H17A), C18A(H18A), C19A(H19A), C23A(H23A), C24A(H24A),
 C25A(H25A), C26A(H26A), C30A(H30A), C31A(H31A), C32A(H32A), C33A(H33A),
 C37A(H37A), C38A(H38A), C39A(H39A), C40A(H40A), C44A(H44A), C45A(H45A),
 C46A(H46A), C47A(H47A), C51A(H51A), C52A(H52A), C53A(H53A), C54A(H54A),
 C58A(H58A), C59A(H59A), C60A(H60A), C61A(H61A), C9B(H9B), C10B(H10B),
 C11B(H11B), C12B(H12B), C16B(H16B), C17B(H17B), C18B(H18B), C19B(H19B),
 C23B(H23B), C24B(H24B), C25B(H25B), C26B(H26B), C30B(H30B), C31B(H31B),
 C32B(H32B), C33B(H33B), C37B(H37B), C38B(H38B), C39B(H39B), C40B(H40B),
 C44B(H44B), C45B(H45B), C46B(H46B), C47B(H47B), C51B(H51B), C52B(H52B),
 C53B(H53B), C54B(H54B), C58B(H58B), C59B(H59B), C60B(H60B), C61B(H61B)
5.c Fitted hexagon refined as free rotating group:
 C8A(C9A,C10A,C11A,C12A,C13A), C29A(C30A,C31A,C32A,C33A,C34A), C8B(C9B,C10B,
 C11B,C12B,C13B), C15B(C16B,C17B,C18B,C19B,C20B), C29B(C30B,C31B,C32B,C33B,C34B)
5.d Idealised Me refined as rotating group:
 C14A(H14A,H14B,H14C), C21A(H21A,H21B,H21C), C35A(H35A,H35B,H35C), C42A(H42A,
 H42B,H42C), C56A(H56A,H56B,H56C), C63A(H63A,H63B,H63C), C14B(H14D,H14E,H14F),
 C21B(H21D,H21E,H21F), C35B(H35D,H35E,H35F), C42B(H42D,H42E,H42F), C56B(H56D,
 H56E,H56F), C63B(H63D,H63E,H63F)
;
_atom_sites_solution_hydrogens   geom
_atom_sites_solution_primary     dual
_atom_sites_solution_secondary   ?
loop_
_atom_site_label
_atom_site_type_symbol
_atom_site_fract_x
_atom_site_fract_y
_atom_site_fract_z
_atom_site_U_iso_or_equiv
_atom_site_adp_type
_atom_site_occupancy
_atom_site_site_symmetry_order
_atom_site_calc_flag
_atom_site_refinement_flags_posn
_atom_site_refinement_flags_adp
_atom_site_refinement_flags_occupancy
_atom_site_disorder_assembly
_atom_site_disorder_group
B1 B 0.5934(5) 0.6670(5) 0.5588(4) 0.0703(15) Uani 1 1 d . . . . .
B2 B 0.5495(4) 0.6458(4) 0.4251(3) 0.0558(12) Uani 1 1 d . . . . .
C1 C 0.1486(3) 0.6100(3) 0.7776(3) 0.0549(10) Uani 1 1 d . . . . .
C2 C 0.0456(3) 0.6684(4) 0.7771(3) 0.0657(12) Uani 1 1 d . . . . .
H2 H 0.003640 0.639058 0.771621 0.079 Uiso 1 1 calc R U . . .
C3 C 0.0059(4) 0.7700(4) 0.7846(4) 0.0785(15) Uani 1 1 d . . . . .
H3 H -0.063716 0.810567 0.783497 0.094 Uiso 1 1 calc R U . . .
C4 C 0.0647(4) 0.8130(4) 0.7937(3) 0.0733(13) Uani 1 1 d . . . . .
H4 H 0.035702 0.882774 0.799313 0.088 Uiso 1 1 calc R U . . .
C5 C 0.1667(4) 0.7554(4) 0.7946(3) 0.0650(11) Uani 1 1 d . . . . .
H5 H 0.207162 0.785913 0.801096 0.078 Uiso 1 1 calc R U . . .
C6 C 0.2102(3) 0.6531(3) 0.7862(3) 0.0566(10) Uani 1 1 d . . . . .
C7 C 0.3202(3) 0.5884(4) 0.7843(3) 0.0671(12) Uani 1 1 d . . . . .
H7A H 0.329588 0.573543 0.843934 0.081 Uiso 1 1 calc R U . . .
H7B H 0.359758 0.626475 0.753682 0.081 Uiso 1 1 calc R U . . .
O1 O 0.5762(2) 0.5980(3) 0.61457(19) 0.0599(7) Uani 1 1 d . . . . .
O2 O 0.6332(5) 0.7237(4) 0.5823(3) 0.1141(16) Uani 1 1 d . . . . .
O3 O 0.5798(3) 0.6886(2) 0.4746(2) 0.0676(8) Uani 1 1 d . . . . .
O4 O 0.5226(3) 0.5721(3) 0.4626(2) 0.0792(11) Uani 1 1 d . . . . .
O5 O 0.5472(2) 0.6764(2) 0.34192(19) 0.0574(7) Uani 1 1 d . . . . .
P1 P 0.22172(8) 0.47802(9) 0.76033(6) 0.0509(2) Uani 1 1 d . . . . .
Pd1 Pd 0.37996(2) 0.45774(2) 0.72865(2) 0.04854(9) Uani 1 1 d . . . . .
Pd4 Pd 0.52698(2) 0.51075(2) 0.58041(2) 0.05093(9) Uani 1 1 d . . . . .
C8A C 0.194(2) 0.447(2) 0.675(2) 0.066(3) Uani 0.5 1 d G U P A 1
C9A C 0.1830(19) 0.358(2) 0.686(2) 0.087(5) Uani 0.5 1 d G U P A 1
H9A H 0.192895 0.317180 0.737300 0.105 Uiso 0.5 1 calc R U P A 1
C10A C 0.157(3) 0.330(2) 0.622(3) 0.125(6) Uani 0.5 1 d G U P A 1
H10A H 0.149731 0.269947 0.629840 0.150 Uiso 0.5 1 calc R U P A 1
C11A C 0.143(3) 0.390(2) 0.547(2) 0.118(6) Uani 0.5 1 d G U P A 1
H11A H 0.125368 0.371244 0.503578 0.142 Uiso 0.5 1 calc R U P A 1
C12A C 0.154(3) 0.4787(19) 0.5360(19) 0.089(6) Uani 0.5 1 d G . P A 1
H12A H 0.144169 0.519776 0.484777 0.106 Uiso 0.5 1 calc R U P A 1
C13A C 0.180(3) 0.5067(19) 0.600(2) 0.074(3) Uani 0.5 1 d DG U P A 1
C14A C 0.206(7) 0.593(4) 0.576(7) 0.082(5) Uani 0.5 1 d D . P A 1
H14A H 0.209077 0.611974 0.514824 0.122 Uiso 0.5 1 calc R U P A 1
H14B H 0.271927 0.575610 0.588687 0.122 Uiso 0.5 1 calc R U P A 1
H14C H 0.153259 0.649904 0.609115 0.122 Uiso 0.5 1 calc R U P A 1
C15A C 0.1922(11) 0.4039(13) 0.8608(10) 0.0583(16) Uani 0.5 1 d . . P A 1
C16A C 0.2725(12) 0.3525(11) 0.9009(10) 0.078(3) Uani 0.5 1 d . . P A 1
H16A H 0.336628 0.354513 0.877787 0.094 Uiso 0.5 1 calc R U P A 1
C17A C 0.2548(11) 0.2956(10) 0.9793(9) 0.089(3) Uani 0.5 1 d . . P A 1
H17A H 0.308371 0.258114 1.008702 0.106 Uiso 0.5 1 calc R U P A 1
C18A C 0.1628(12) 0.2951(13) 1.0113(11) 0.103(4) Uani 0.5 1 d . . P A 1
H18A H 0.152111 0.258308 1.063854 0.124 Uiso 0.5 1 calc R U P A 1
C19A C 0.0833(15) 0.3471(16) 0.9695(12) 0.133(5) Uani 0.5 1 d . . P A 1
H19A H 0.019518 0.343984 0.991980 0.160 Uiso 0.5 1 calc R U P A 1
C20A C 0.0976(11) 0.4018(11) 0.8969(10) 0.087(3) Uani 0.5 1 d . . P A 1
C21A C 0.0035(10) 0.4606(10) 0.8523(9) 0.093(3) Uani 0.5 1 d . . P A 1
H21A H -0.041182 0.524142 0.878647 0.140 Uiso 0.5 1 calc R U P A 1
H21B H -0.034750 0.420658 0.859578 0.140 Uiso 0.5 1 calc R U P A 1
H21C H 0.028229 0.473267 0.791110 0.140 Uiso 0.5 1 calc R U P A 1
C22A C 0.8064(8) 0.0957(9) 0.6470(8) 0.058(2) Uani 0.5 1 d . . P B 1
C23A C 0.8919(11) 0.0022(10) 0.6209(10) 0.080(3) Uani 0.5 1 d . . P B 1
H23A H 0.882525 -0.052647 0.610363 0.096 Uiso 0.5 1 calc R U P B 1
C24A C 0.9859(13) -0.0028(18) 0.6123(15) 0.116(7) Uani 0.5 1 d . . P B 1
H24A H 1.043372 -0.062467 0.593430 0.139 Uiso 0.5 1 calc R U P B 1
C25A C 1.0016(12) 0.0669(16) 0.6277(15) 0.108(4) Uani 0.5 1 d . . P B 1
H25A H 1.070002 0.056129 0.622496 0.129 Uiso 0.5 1 calc R U P B 1
C26A C 0.9204(10) 0.1632(12) 0.6532(12) 0.092(4) Uani 0.5 1 d . . P B 1
H26A H 0.934632 0.215799 0.661552 0.111 Uiso 0.5 1 calc R U P B 1
C27A C 0.8235(15) 0.1747(13) 0.6644(14) 0.074(4) Uani 0.5 1 d . . P B 1
C28A C 0.7295(14) 0.2679(12) 0.6900(14) 0.070(3) Uani 0.5 1 d . . P B 1
H28A H 0.742384 0.324742 0.658129 0.084 Uiso 0.5 1 calc R U P B 1
H28B H 0.721075 0.274237 0.751456 0.084 Uiso 0.5 1 calc R U P B 1
C29A C 0.6844(11) 0.0756(7) 0.5534(5) 0.073(2) Uani 0.5 1 d G . P B 1
C30A C 0.6803(12) -0.0159(7) 0.5625(6) 0.110(4) Uani 0.5 1 d G . P B 1
H30A H 0.670612 -0.048029 0.617802 0.132 Uiso 0.5 1 calc R U P B 1
C31A C 0.6905(13) -0.0606(7) 0.4907(7) 0.134(5) Uani 0.5 1 d G . P B 1
H31A H 0.687738 -0.123170 0.496882 0.160 Uiso 0.5 1 calc R U P B 1
C32A C 0.7047(13) -0.0136(10) 0.4097(6) 0.112(4) Uani 0.5 1 d G . P B 1
H32A H 0.711670 -0.044131 0.360641 0.135 Uiso 0.5 1 calc R U P B 1
C33A C 0.7088(12) 0.0780(10) 0.4006(5) 0.085(3) Uani 0.5 1 d G . P B 1
H33A H 0.718477 0.110050 0.345320 0.101 Uiso 0.5 1 calc R U P B 1
C34A C 0.6986(11) 0.1226(8) 0.4725(6) 0.067(3) Uani 0.5 1 d G . P B 1
C35A C 0.706(2) 0.220(4) 0.466(3) 0.082(5) Uani 0.5 1 d . . P B 1
H35A H 0.646876 0.265900 0.504686 0.122 Uiso 0.5 1 calc R U P B 1
H35B H 0.708293 0.248696 0.407343 0.122 Uiso 0.5 1 calc R U P B 1
H35C H 0.768587 0.207925 0.483101 0.122 Uiso 0.5 1 calc R U P B 1
C36A C 0.6326(10) 0.0471(7) 0.7462(8) 0.069(2) Uani 0.5 1 d . . P B 1
C37A C 0.7008(12) 0.0002(10) 0.8013(9) 0.085(3) Uani 0.5 1 d . . P B 1
H37A H 0.764248 0.004272 0.788785 0.102 Uiso 0.5 1 calc R U P B 1
C38A C 0.6711(13) -0.0540(12) 0.8767(9) 0.089(3) Uani 0.5 1 d . . P B 1
H38A H 0.715310 -0.090583 0.914751 0.107 Uiso 0.5 1 calc R U P B 1
C39A C 0.5773(19) -0.0504(14) 0.8911(10) 0.122(6) Uani 0.5 1 d . . P B 1
H39A H 0.554461 -0.081614 0.943123 0.146 Uiso 0.5 1 calc R U P B 1
C40A C 0.5128(15) -0.0052(10) 0.8366(11) 0.114(4) Uani 0.5 1 d . . P B 1
H40A H 0.449450 -0.009592 0.849493 0.136 Uiso 0.5 1 calc R U P B 1
C41A C 0.5399(11) 0.0483(9) 0.7607(10) 0.089(3) Uani 0.5 1 d . . P B 1
C42A C 0.4690(12) 0.0962(10) 0.7029(11) 0.107(3) Uani 0.5 1 d . . P B 1
H42A H 0.491612 0.054524 0.654767 0.161 Uiso 0.5 1 calc R U P B 1
H42B H 0.467584 0.161661 0.681247 0.161 Uiso 0.5 1 calc R U P B 1
H42C H 0.400502 0.104346 0.734116 0.161 Uiso 0.5 1 calc R U P B 1
C43A C 0.6874(8) 0.4783(9) 0.8970(6) 0.0548(19) Uani 0.5 1 d . . P B 1
C44A C 0.7662(8) 0.4606(10) 0.9401(7) 0.073(2) Uani 0.5 1 d . . P B 1
H44A H 0.790238 0.509957 0.936174 0.088 Uiso 0.5 1 calc R U P B 1
C45A C 0.8055(10) 0.3741(11) 0.9859(7) 0.080(2) Uani 0.5 1 d . . P B 1
H45A H 0.859513 0.361249 1.012185 0.096 Uiso 0.5 1 calc R U P B 1
C46A C 0.7683(9) 0.3042(11) 0.9951(7) 0.079(3) Uani 0.5 1 d . . P B 1
H46A H 0.797436 0.242709 1.026735 0.095 Uiso 0.5 1 calc R U P B 1
C47A C 0.6869(8) 0.3239(9) 0.9576(7) 0.066(2) Uani 0.5 1 d . . P B 1
H47A H 0.658423 0.277264 0.966775 0.079 Uiso 0.5 1 calc R U P B 1
C48A C 0.6488(8) 0.4098(8) 0.9079(7) 0.058(2) Uani 0.5 1 d . . P B 1
C49A C 0.5608(13) 0.4353(9) 0.8626(11) 0.053(2) Uani 0.5 1 d . . P B 1
H49A H 0.494729 0.472916 0.900973 0.063 Uiso 0.5 1 calc R U P B 1
H49B H 0.561295 0.372725 0.851305 0.063 Uiso 0.5 1 calc R U P B 1
C50A C 0.5350(8) 0.6846(9) 0.8966(7) 0.064(2) Uani 0.5 1 d . . P B 1
C51A C 0.5435(9) 0.6740(10) 0.9825(7) 0.077(2) Uani 0.5 1 d . . P B 1
H51A H 0.597657 0.617328 1.001318 0.092 Uiso 0.5 1 calc R U P B 1
C52A C 0.4733(10) 0.7458(10) 1.0400(8) 0.090(3) Uani 0.5 1 d . . P B 1
H52A H 0.480885 0.740921 1.096914 0.109 Uiso 0.5 1 calc R U P B 1
C53A C 0.3935(12) 0.8233(12) 1.0117(10) 0.099(3) Uani 0.5 1 d . . P B 1
H53A H 0.342872 0.870462 1.051055 0.119 Uiso 0.5 1 calc R U P B 1
C54A C 0.3834(10) 0.8357(10) 0.9269(10) 0.089(3) Uani 0.5 1 d . . P B 1
H54A H 0.328384 0.891814 0.908653 0.107 Uiso 0.5 1 calc R U P B 1
C55A C 0.4558(9) 0.7641(10) 0.8691(9) 0.074(2) Uani 0.5 1 d . . P B 1
C56A C 0.4423(19) 0.7821(18) 0.7800(11) 0.097(5) Uani 0.5 1 d . U P B 1
H56A H 0.503525 0.784711 0.740964 0.145 Uiso 0.5 1 calc R U P B 1
H56B H 0.383217 0.845548 0.774413 0.145 Uiso 0.5 1 calc R U P B 1
H56C H 0.431342 0.727942 0.765736 0.145 Uiso 0.5 1 calc R U P B 1
C57A C 0.7283(10) 0.6240(8) 0.7698(8) 0.055(2) Uani 0.5 1 d . U P B 1
C58A C 0.7125(16) 0.7221(12) 0.7727(13) 0.069(3) Uani 0.5 1 d . . P B 1
H58A H 0.652826 0.765943 0.808814 0.083 Uiso 0.5 1 calc R U P B 1
C59A C 0.782(2) 0.7555(15) 0.7244(18) 0.077(4) Uani 0.5 1 d . . P B 1
H59A H 0.770341 0.822406 0.726999 0.093 Uiso 0.5 1 calc R U P B 1
C60A C 0.877(2) 0.6866(11) 0.666(2) 0.067(4) Uani 0.5 1 d . . P B 1
H60A H 0.926303 0.707730 0.630426 0.081 Uiso 0.5 1 calc R U P B 1
C61A C 0.8866(19) 0.5922(14) 0.6700(17) 0.056(3) Uani 0.5 1 d . . P B 1
H61A H 0.944550 0.546556 0.633872 0.067 Uiso 0.5 1 calc R U P B 1
C62A C 0.822(2) 0.5592(17) 0.7193(18) 0.057(4) Uani 0.5 1 d . . P B 1
C63A C 0.842(3) 0.4524(16) 0.712(2) 0.067(5) Uani 0.5 1 d . . P B 1
H63A H 0.851187 0.414599 0.766954 0.100 Uiso 0.5 1 calc R U P B 1
H63B H 0.903323 0.421720 0.667642 0.100 Uiso 0.5 1 calc R U P B 1
H63C H 0.783438 0.452177 0.696569 0.100 Uiso 0.5 1 calc R U P B 1
F1A F 0.528(2) 0.4356(15) 0.698(2) 0.062(3) Uani 0.5 1 d . U P B 1
P2A P 0.6753(3) 0.1241(3) 0.6544(2) 0.0566(7) Uani 0.5 1 d . . P B 1
P3A P 0.6291(2) 0.5835(3) 0.82578(19) 0.0493(6) Uani 0.5 1 d . . P B 1
Pd2A Pd 0.59587(12) 0.28422(11) 0.67345(11) 0.0449(3) Uani 0.5 1 d . . P B 1
Pd3A Pd 0.57429(14) 0.51701(9) 0.75089(12) 0.0437(3) Uani 0.5 1 d . . P B 1
C8B C 0.176(2) 0.441(2) 0.678(2) 0.066(3) Uani 0.5 1 d G U P A 2
C9B C 0.154(2) 0.359(2) 0.698(2) 0.087(5) Uani 0.5 1 d G U P A 2
H9B H 0.149491 0.328809 0.754466 0.105 Uiso 0.5 1 calc R U P A 2
C10B C 0.138(3) 0.320(2) 0.635(3) 0.125(6) Uani 0.5 1 d G U P A 2
H10B H 0.122477 0.264101 0.647899 0.150 Uiso 0.5 1 calc R U P A 2
C11B C 0.144(3) 0.364(2) 0.552(2) 0.118(6) Uani 0.5 1 d G U P A 2
H11B H 0.132796 0.338003 0.508480 0.142 Uiso 0.5 1 calc R U P A 2
C12B C 0.166(3) 0.447(2) 0.5322(19) 0.089(6) Uani 0.5 1 d G U P A 2
H12B H 0.170131 0.476615 0.475627 0.106 Uiso 0.5 1 calc R U P A 2
C13B C 0.182(3) 0.4851(19) 0.596(2) 0.074(3) Uani 0.5 1 d DG U P A 2
C14B C 0.202(7) 0.576(4) 0.574(7) 0.082(5) Uani 0.5 1 d D . P A 2
H14D H 0.253457 0.569086 0.603233 0.122 Uiso 0.5 1 calc R U P A 2
H14E H 0.138673 0.634444 0.592293 0.122 Uiso 0.5 1 calc R U P A 2
H14F H 0.226652 0.582561 0.511878 0.122 Uiso 0.5 1 calc R U P A 2
C15B C 0.1773(9) 0.4143(11) 0.8557(8) 0.0583(16) Uani 0.5 1 d G . P A 2
C16B C 0.0725(8) 0.4526(9) 0.8879(8) 0.087(3) Uani 0.5 1 d G . P A 2
H16B H 0.028022 0.508267 0.858729 0.104 Uiso 0.5 1 calc R U P A 2
C17B C 0.0329(6) 0.4096(8) 0.9628(7) 0.133(5) Uani 0.5 1 d G . P A 2
H17B H -0.038634 0.435867 0.984749 0.160 Uiso 0.5 1 calc R U P A 2
C18B C 0.0981(8) 0.3282(8) 1.0055(6) 0.103(4) Uani 0.5 1 d G . P A 2
H18B H 0.071028 0.298853 1.056626 0.124 Uiso 0.5 1 calc R U P A 2
C19B C 0.2028(7) 0.2899(7) 0.9733(7) 0.089(3) Uani 0.5 1 d G . P A 2
H19B H 0.247348 0.234238 1.002485 0.106 Uiso 0.5 1 calc R U P A 2
C20B C 0.2424(6) 0.3329(9) 0.8984(9) 0.078(3) Uani 0.5 1 d G . P A 2
C21B C 0.3484(9) 0.2853(10) 0.8646(9) 0.093(3) Uani 0.5 1 d . . P A 2
H21D H 0.360608 0.274550 0.804047 0.140 Uiso 0.5 1 calc R U P A 2
H21E H 0.377682 0.220981 0.896256 0.140 Uiso 0.5 1 calc R U P A 2
H21F H 0.380332 0.327314 0.869857 0.140 Uiso 0.5 1 calc R U P A 2
C22B C 0.8270(9) 0.1304(11) 0.6499(8) 0.058(2) Uani 0.5 1 d . . P B 2
C23B C 0.9124(11) 0.0463(9) 0.6163(10) 0.080(3) Uani 0.5 1 d . . P B 2
H23B H 0.904965 -0.010307 0.607320 0.096 Uiso 0.5 1 calc R U P B 2
C24B C 1.0113(16) 0.046(2) 0.5956(18) 0.116(7) Uani 0.5 1 d . . P B 2
H24B H 1.071048 -0.009691 0.571901 0.139 Uiso 0.5 1 calc R U P B 2
C25B C 1.0142(10) 0.1297(13) 0.6119(12) 0.108(4) Uani 0.5 1 d . . P B 2
H25B H 1.079005 0.130885 0.599874 0.129 Uiso 0.5 1 calc R U P B 2
C26B C 0.9288(10) 0.2144(12) 0.6452(12) 0.092(4) Uani 0.5 1 d . . P B 2
H26B H 0.936125 0.270550 0.655408 0.111 Uiso 0.5 1 calc R U P B 2
C27B C 0.8314(15) 0.2148(11) 0.6633(14) 0.074(4) Uani 0.5 1 d . . P B 2
C28B C 0.7369(14) 0.3006(12) 0.6988(14) 0.070(3) Uani 0.5 1 d . . P B 2
H28C H 0.742629 0.362399 0.671336 0.084 Uiso 0.5 1 calc R U P B 2
H28D H 0.732918 0.299866 0.760675 0.084 Uiso 0.5 1 calc R U P B 2
C29B C 0.6880(11) 0.0932(7) 0.5806(5) 0.073(2) Uani 0.5 1 d G . P B 2
C30B C 0.6687(12) 0.0093(7) 0.5943(5) 0.110(4) Uani 0.5 1 d G . P B 2
H30B H 0.656789 -0.019514 0.650755 0.132 Uiso 0.5 1 calc R U P B 2
C31B C 0.6670(13) -0.0324(8) 0.5256(7) 0.134(5) Uani 0.5 1 d G . P B 2
H31B H 0.653856 -0.089773 0.534962 0.160 Uiso 0.5 1 calc R U P B 2
C32B C 0.6845(12) 0.0098(10) 0.4430(6) 0.112(4) Uani 0.5 1 d G . P B 2
H32B H 0.683288 -0.018745 0.395997 0.135 Uiso 0.5 1 calc R U P B 2
C33B C 0.7037(12) 0.0937(10) 0.4292(5) 0.085(3) Uani 0.5 1 d G . P B 2
H33B H 0.715653 0.122542 0.372825 0.101 Uiso 0.5 1 calc R U P B 2
C34B C 0.7054(11) 0.1354(9) 0.4980(6) 0.067(3) Uani 0.5 1 d G . P B 2
C35B C 0.733(2) 0.221(4) 0.472(3) 0.082(5) Uani 0.5 1 d . . P B 2
H35D H 0.672967 0.282738 0.490051 0.122 Uiso 0.5 1 calc R U P B 2
H35E H 0.756384 0.225344 0.409671 0.122 Uiso 0.5 1 calc R U P B 2
H35F H 0.787386 0.211336 0.499243 0.122 Uiso 0.5 1 calc R U P B 2
C36B C 0.6743(10) 0.0637(8) 0.7608(8) 0.069(2) Uani 0.5 1 d . . P B 2
C37B C 0.7584(12) 0.0087(10) 0.8034(9) 0.085(3) Uani 0.5 1 d . . P B 2
H37B H 0.822230 0.011683 0.781035 0.102 Uiso 0.5 1 calc R U P B 2
C38B C 0.7429(11) -0.0478(9) 0.8767(8) 0.089(3) Uani 0.5 1 d . . P B 2
H38B H 0.798750 -0.086726 0.903281 0.107 Uiso 0.5 1 calc R U P B 2
C39B C 0.6529(19) -0.0513(15) 0.9135(11) 0.122(6) Uani 0.5 1 d . . P B 2
H39B H 0.644590 -0.090708 0.964981 0.146 Uiso 0.5 1 calc R U P B 2
C40B C 0.5751(15) 0.0034(11) 0.8741(12) 0.114(4) Uani 0.5 1 d . . P B 2
H40B H 0.511746 0.000131 0.898789 0.136 Uiso 0.5 1 calc R U P B 2
C41B C 0.5808(11) 0.0631(9) 0.8013(10) 0.089(3) Uani 0.5 1 d . . P B 2
C42B C 0.4877(12) 0.1205(11) 0.7680(11) 0.107(3) Uani 0.5 1 d . . P B 2
H42D H 0.488118 0.183159 0.739097 0.161 Uiso 0.5 1 calc R U P B 2
H42E H 0.427818 0.134959 0.815579 0.161 Uiso 0.5 1 calc R U P B 2
H42F H 0.484961 0.081601 0.727312 0.161 Uiso 0.5 1 calc R U P B 2
C43B C 0.6708(7) 0.5375(8) 0.8936(6) 0.0548(19) Uani 0.5 1 d . . P B 2
C44B C 0.7406(8) 0.5351(10) 0.9368(7) 0.073(2) Uani 0.5 1 d . . P B 2
H44B H 0.761047 0.587806 0.927578 0.088 Uiso 0.5 1 calc R U P B 2
C45B C 0.7793(9) 0.4540(10) 0.9936(7) 0.080(2) Uani 0.5 1 d . . P B 2
H45B H 0.826724 0.450516 1.023708 0.096 Uiso 0.5 1 calc R U P B 2
C46B C 0.7482(10) 0.3787(11) 1.0056(7) 0.079(3) Uani 0.5 1 d . . P B 2
H46B H 0.774537 0.322641 1.043782 0.095 Uiso 0.5 1 calc R U P B 2
C47B C 0.6789(8) 0.3849(9) 0.9622(7) 0.066(2) Uani 0.5 1 d . . P B 2
H47B H 0.658951 0.331978 0.970359 0.079 Uiso 0.5 1 calc R U P B 2
C48B C 0.6374(9) 0.4655(9) 0.9072(7) 0.058(2) Uani 0.5 1 d . . P B 2
C49B C 0.5613(12) 0.4762(9) 0.8608(10) 0.053(2) Uani 0.5 1 d . . P B 2
H49C H 0.492323 0.511232 0.896498 0.063 Uiso 0.5 1 calc R U P B 2
H49D H 0.569856 0.408950 0.852952 0.063 Uiso 0.5 1 calc R U P B 2
C50B C 0.5222(9) 0.7411(9) 0.8676(7) 0.064(2) Uani 0.5 1 d . . P B 2
C51B C 0.5236(9) 0.7496(10) 0.9495(7) 0.077(2) Uani 0.5 1 d . . P B 2
H51B H 0.578209 0.701027 0.973893 0.092 Uiso 0.5 1 calc R U P B 2
C52B C 0.4474(12) 0.8270(11) 0.9978(9) 0.090(3) Uani 0.5 1 d . . P B 2
H52B H 0.446727 0.829167 1.055939 0.109 Uiso 0.5 1 calc R U P B 2
C53B C 0.3721(10) 0.9013(12) 0.9592(9) 0.099(3) Uani 0.5 1 d . . P B 2
H53B H 0.321254 0.956869 0.990214 0.119 Uiso 0.5 1 calc R U P B 2
C54B C 0.3707(10) 0.8953(10) 0.8781(10) 0.089(3) Uani 0.5 1 d . . P B 2
H54B H 0.318945 0.946806 0.852352 0.107 Uiso 0.5 1 calc R U P B 2
C55B C 0.4451(9) 0.8135(9) 0.8308(9) 0.074(2) Uani 0.5 1 d . . P B 2
C56B C 0.4458(19) 0.8109(18) 0.7403(11) 0.097(5) Uani 0.5 1 d . U P B 2
H56D H 0.499845 0.827976 0.703195 0.145 Uiso 0.5 1 calc R U P B 2
H56E H 0.379746 0.859166 0.728234 0.145 Uiso 0.5 1 calc R U P B 2
H56F H 0.458293 0.743938 0.729471 0.145 Uiso 0.5 1 calc R U P B 2
C57B C 0.7237(10) 0.6641(9) 0.7513(9) 0.055(2) Uani 0.5 1 d . U P B 2
C58B C 0.7142(16) 0.7611(13) 0.7482(12) 0.069(3) Uani 0.5 1 d . . P B 2
H58B H 0.653554 0.809901 0.779135 0.083 Uiso 0.5 1 calc R U P B 2
C59B C 0.789(2) 0.7874(15) 0.7024(18) 0.077(4) Uani 0.5 1 d . . P B 2
H59B H 0.780416 0.854066 0.701161 0.093 Uiso 0.5 1 calc R U P B 2
C60B C 0.871(2) 0.7230(11) 0.661(2) 0.067(4) Uani 0.5 1 d . . P B 2
H60B H 0.922335 0.743784 0.629394 0.081 Uiso 0.5 1 calc R U P B 2
C61B C 0.8900(19) 0.6253(14) 0.6594(17) 0.056(3) Uani 0.5 1 d . . P B 2
H61B H 0.954013 0.579435 0.629798 0.067 Uiso 0.5 1 calc R U P B 2
C62B C 0.809(2) 0.5924(17) 0.7042(18) 0.057(4) Uani 0.5 1 d . . P B 2
C63B C 0.829(3) 0.4882(14) 0.702(3) 0.067(5) Uani 0.5 1 d . . P B 2
H63D H 0.835624 0.454679 0.759288 0.100 Uiso 0.5 1 calc R U P B 2
H63E H 0.892730 0.454815 0.660681 0.100 Uiso 0.5 1 calc R U P B 2
H63F H 0.772722 0.485520 0.685971 0.100 Uiso 0.5 1 calc R U P B 2
F1B F 0.527(2) 0.4590(15) 0.699(2) 0.062(3) Uani 0.5 1 d . U P B 2
P2B P 0.6962(3) 0.1461(3) 0.6685(3) 0.0640(9) Uani 0.5 1 d . . P B 2
P3B P 0.6208(3) 0.6316(3) 0.8098(2) 0.0584(8) Uani 0.5 1 d . . P B 2
Pd2B Pd 0.60367(13) 0.30710(12) 0.68505(12) 0.0491(3) Uani 0.5 1 d . . P B 2
Pd3B Pd 0.57043(15) 0.55174(9) 0.74413(13) 0.0475(3) Uani 0.5 1 d . . P B 2

loop_
_atom_site_aniso_label
_atom_site_aniso_U_11
_atom_site_aniso_U_22
_atom_site_aniso_U_33
_atom_site_aniso_U_23
_atom_site_aniso_U_13
_atom_site_aniso_U_12
B1 0.080(4) 0.076(4) 0.061(3) -0.017(3) -0.017(3) -0.033(3)
B2 0.038(2) 0.061(3) 0.048(3) -0.007(2) 0.0032(19) -0.011(2)
C1 0.039(2) 0.071(3) 0.036(2) 0.0034(18) -0.0043(16) -0.0125(19)
C2 0.043(2) 0.075(3) 0.062(3) 0.006(2) -0.008(2) -0.016(2)
C3 0.050(3) 0.073(3) 0.078(4) 0.007(3) -0.011(2) -0.003(2)
C4 0.057(3) 0.068(3) 0.069(3) -0.004(2) -0.009(2) -0.008(2)
C5 0.057(3) 0.071(3) 0.052(3) -0.009(2) -0.005(2) -0.017(2)
C6 0.046(2) 0.066(3) 0.040(2) -0.0044(19) -0.0060(17) -0.010(2)
C7 0.047(2) 0.069(3) 0.074(3) -0.015(2) -0.010(2) -0.015(2)
O1 0.0556(17) 0.082(2) 0.0449(16) -0.0160(15) -0.0080(13) -0.0295(16)
O2 0.164(5) 0.112(3) 0.104(3) -0.023(3) -0.038(3) -0.080(4)
O3 0.080(2) 0.0638(18) 0.0601(19) -0.0102(15) -0.0109(16) -0.0317(17)
O4 0.113(3) 0.122(3) 0.0419(17) 0.0157(18) -0.0260(18) -0.086(3)
O5 0.0475(15) 0.0560(16) 0.0485(16) 0.0021(13) -0.0050(12) -0.0099(13)
P1 0.0383(5) 0.0666(6) 0.0374(5) -0.0015(4) -0.0047(4) -0.0161(5)
Pd1 0.03387(14) 0.05732(17) 0.03890(15) 0.00085(12) -0.00509(11) -0.00917(12)
Pd4 0.04480(16) 0.0773(2) 0.03318(15) -0.00205(13) -0.01005(11) -0.02782(15)
C8A 0.046(8) 0.104(5) 0.048(3) -0.014(3) -0.004(5) -0.033(5)
C9A 0.091(15) 0.115(5) 0.075(8) -0.014(5) -0.014(9) -0.060(9)
C10A 0.148(15) 0.144(9) 0.114(11) -0.037(7) -0.025(11) -0.081(8)
C11A 0.116(6) 0.157(17) 0.083(6) -0.038(10) -0.028(5) -0.045(10)
C12A 0.071(8) 0.118(17) 0.058(4) -0.037(9) -0.011(4) -0.015(12)
C13A 0.057(3) 0.103(9) 0.046(4) -0.004(6) -0.013(3) -0.019(6)
C14A 0.062(5) 0.111(16) 0.050(5) 0.012(13) -0.015(4) -0.023(11)
C15A 0.056(4) 0.068(4) 0.042(3) 0.002(2) -0.004(3) -0.024(3)
C16A 0.081(8) 0.085(6) 0.055(3) 0.025(4) -0.007(5) -0.038(5)
C17A 0.092(9) 0.096(5) 0.084(6) 0.029(5) -0.040(6) -0.047(7)
C18A 0.077(8) 0.117(10) 0.098(7) -0.003(7) 0.034(9) -0.058(9)
C19A 0.097(9) 0.134(11) 0.110(8) 0.077(9) -0.014(7) -0.034(8)
C20A 0.071(7) 0.108(11) 0.063(5) 0.041(7) -0.012(4) -0.040(8)
C21A 0.074(5) 0.097(6) 0.091(6) 0.031(5) -0.024(5) -0.031(5)
C22A 0.041(5) 0.063(7) 0.065(4) -0.010(5) -0.024(3) -0.008(3)
C23A 0.067(6) 0.067(7) 0.083(5) -0.032(6) -0.029(4) 0.009(5)
C24A 0.048(8) 0.147(18) 0.115(11) -0.060(12) -0.013(7) 0.007(7)
C25A 0.040(4) 0.117(11) 0.146(11) -0.051(10) -0.017(5) -0.004(6)
C26A 0.043(4) 0.102(10) 0.132(7) -0.049(9) -0.026(4) -0.011(6)
C27A 0.052(4) 0.069(11) 0.093(5) -0.021(9) -0.030(4) -0.005(7)
C28A 0.039(3) 0.067(9) 0.102(6) -0.019(7) -0.031(3) -0.007(5)
C29A 0.088(5) 0.069(5) 0.048(7) -0.012(4) -0.033(5) -0.009(4)
C30A 0.172(10) 0.069(7) 0.066(9) -0.019(5) -0.046(8) -0.015(7)
C31A 0.163(14) 0.097(10) 0.119(14) -0.033(9) -0.023(11) -0.033(10)
C32A 0.129(10) 0.110(9) 0.085(10) -0.045(7) -0.032(8) -0.021(8)
C33A 0.088(5) 0.112(8) 0.050(8) -0.028(6) -0.021(7) -0.028(5)
C34A 0.059(4) 0.085(5) 0.043(7) -0.016(5) -0.024(5) -0.009(3)
C35A 0.036(13) 0.106(5) 0.073(6) -0.003(4) 0.006(9) -0.016(12)
C36A 0.075(7) 0.038(4) 0.075(5) -0.005(3) -0.018(4) -0.006(4)
C37A 0.097(9) 0.070(4) 0.061(4) -0.019(3) -0.017(6) -0.007(6)
C38A 0.098(8) 0.076(5) 0.056(5) -0.008(4) -0.018(6) -0.004(6)
C39A 0.186(18) 0.082(6) 0.061(7) -0.017(6) 0.007(8) -0.042(10)
C40A 0.133(11) 0.062(5) 0.115(10) 0.001(6) 0.006(7) -0.036(6)
C41A 0.090(7) 0.055(4) 0.109(8) -0.008(5) -0.009(5) -0.027(4)
C42A 0.109(7) 0.073(6) 0.136(11) 0.020(6) -0.025(7) -0.047(6)
C43A 0.039(4) 0.072(5) 0.042(3) -0.021(5) -0.009(2) -0.008(5)
C44A 0.055(4) 0.105(6) 0.060(4) -0.012(6) -0.026(3) -0.023(5)
C45A 0.070(5) 0.118(7) 0.054(4) -0.007(5) -0.034(4) -0.031(6)
C46A 0.060(5) 0.107(7) 0.052(4) -0.002(5) -0.026(4) -0.014(6)
C47A 0.058(4) 0.088(6) 0.047(3) 0.008(5) -0.020(3) -0.028(5)
C48A 0.038(3) 0.077(6) 0.032(2) -0.013(5) -0.007(2) 0.001(6)
C49A 0.047(3) 0.067(8) 0.045(3) 0.000(6) -0.013(2) -0.025(6)
C50A 0.053(4) 0.073(6) 0.058(5) -0.020(4) -0.014(4) -0.013(5)
C51A 0.070(5) 0.096(6) 0.057(5) -0.022(4) -0.005(4) -0.028(5)
C52A 0.094(6) 0.101(6) 0.065(6) -0.036(5) -0.004(5) -0.028(6)
C53A 0.078(6) 0.113(8) 0.086(7) -0.034(5) 0.004(5) -0.025(6)
C54A 0.069(5) 0.080(7) 0.107(9) -0.028(5) -0.018(5) -0.015(5)
C55A 0.049(4) 0.074(7) 0.083(8) -0.022(5) -0.026(5) -0.001(5)
C56A 0.084(5) 0.097(12) 0.100(13) -0.035(9) -0.029(10) -0.016(7)
C57A 0.054(3) 0.060(6) 0.053(5) -0.006(4) -0.024(3) -0.019(5)
C58A 0.055(3) 0.076(11) 0.078(10) -0.013(7) -0.023(6) -0.022(8)
C59A 0.073(5) 0.066(12) 0.107(14) -0.004(8) -0.038(8) -0.032(8)
C60A 0.062(5) 0.049(12) 0.095(6) -0.010(11) -0.035(4) -0.016(10)
C61A 0.051(3) 0.059(12) 0.068(7) -0.008(8) -0.015(4) -0.030(8)
C62A 0.043(6) 0.075(14) 0.046(9) -0.003(8) -0.026(4) -0.010(9)
C63A 0.049(8) 0.073(16) 0.064(8) -0.013(11) -0.008(5) -0.013(12)
F1A 0.0522(14) 0.072(7) 0.0544(15) -0.004(6) -0.0155(12) -0.018(5)
P2A 0.0468(16) 0.0505(17) 0.0600(18) -0.0023(13) -0.0165(12) -0.0079(12)
P3A 0.0421(12) 0.0634(18) 0.0381(13) -0.0118(14) -0.0088(9) -0.0158(15)
Pd2A 0.0352(4) 0.0470(7) 0.0458(5) -0.0063(4) -0.0140(3) -0.0076(4)
Pd3A 0.0371(4) 0.0551(8) 0.0347(4) -0.0066(6) -0.0096(3) -0.0139(6)
C8B 0.046(8) 0.104(5) 0.048(3) -0.014(3) -0.004(5) -0.033(5)
C9B 0.091(15) 0.115(5) 0.075(8) -0.014(5) -0.014(9) -0.060(9)
C10B 0.148(15) 0.144(9) 0.114(11) -0.037(7) -0.025(11) -0.081(8)
C11B 0.116(6) 0.157(17) 0.083(6) -0.038(10) -0.028(5) -0.045(10)
C12B 0.071(8) 0.118(17) 0.058(4) -0.037(9) -0.011(4) -0.015(12)
C13B 0.057(3) 0.103(9) 0.046(4) -0.004(6) -0.013(3) -0.019(6)
C14B 0.062(5) 0.111(16) 0.050(5) 0.012(13) -0.015(4) -0.023(11)
C15B 0.056(4) 0.068(4) 0.042(3) 0.002(2) -0.004(3) -0.024(3)
C16B 0.071(7) 0.108(11) 0.063(5) 0.041(7) -0.012(4) -0.040(8)
C17B 0.097(9) 0.134(11) 0.110(8) 0.077(9) -0.014(7) -0.034(8)
C18B 0.077(8) 0.117(10) 0.098(7) -0.003(7) 0.034(9) -0.058(9)
C19B 0.092(9) 0.096(5) 0.084(6) 0.029(5) -0.040(6) -0.047(7)
C20B 0.081(8) 0.085(6) 0.055(3) 0.025(4) -0.007(5) -0.038(5)
C21B 0.074(5) 0.097(6) 0.091(6) 0.031(5) -0.024(5) -0.031(5)
C22B 0.041(5) 0.063(7) 0.065(4) -0.010(5) -0.024(3) -0.008(3)
C23B 0.067(6) 0.067(7) 0.083(5) -0.032(6) -0.029(4) 0.009(5)
C24B 0.048(8) 0.147(18) 0.115(11) -0.060(12) -0.013(7) 0.007(7)
C25B 0.040(4) 0.117(11) 0.146(11) -0.051(10) -0.017(5) -0.004(6)
C26B 0.043(4) 0.102(10) 0.132(7) -0.049(9) -0.026(4) -0.011(6)
C27B 0.052(4) 0.069(11) 0.093(5) -0.021(9) -0.030(4) -0.005(7)
C28B 0.039(3) 0.067(9) 0.102(6) -0.019(7) -0.031(3) -0.007(5)
C29B 0.088(5) 0.069(5) 0.048(7) -0.012(4) -0.033(5) -0.009(4)
C30B 0.172(10) 0.069(7) 0.066(9) -0.019(5) -0.046(8) -0.015(7)
C31B 0.163(14) 0.097(10) 0.119(14) -0.033(9) -0.023(11) -0.033(10)
C32B 0.129(10) 0.110(9) 0.085(10) -0.045(7) -0.032(8) -0.021(8)
C33B 0.088(5) 0.112(8) 0.050(8) -0.028(6) -0.021(7) -0.028(5)
C34B 0.059(4) 0.085(5) 0.043(7) -0.016(5) -0.024(5) -0.009(3)
C35B 0.036(13) 0.106(5) 0.073(6) -0.003(4) 0.006(9) -0.016(12)
C36B 0.075(7) 0.038(4) 0.075(5) -0.005(3) -0.018(4) -0.006(4)
C37B 0.097(9) 0.070(4) 0.061(4) -0.019(3) -0.017(6) -0.007(6)
C38B 0.098(8) 0.076(5) 0.056(5) -0.008(4) -0.018(6) -0.004(6)
C39B 0.186(18) 0.082(6) 0.061(7) -0.017(6) 0.007(8) -0.042(10)
C40B 0.133(11) 0.062(5) 0.115(10) 0.001(6) 0.006(7) -0.036(6)
C41B 0.090(7) 0.055(4) 0.109(8) -0.008(5) -0.009(5) -0.027(4)
C42B 0.109(7) 0.073(6) 0.136(11) 0.020(6) -0.025(7) -0.047(6)
C43B 0.039(4) 0.072(5) 0.042(3) -0.021(5) -0.009(2) -0.008(5)
C44B 0.055(4) 0.105(6) 0.060(4) -0.012(6) -0.026(3) -0.023(5)
C45B 0.070(5) 0.118(7) 0.054(4) -0.007(5) -0.034(4) -0.031(6)
C46B 0.060(5) 0.107(7) 0.052(4) -0.002(5) -0.026(4) -0.014(6)
C47B 0.058(4) 0.088(6) 0.047(3) 0.008(5) -0.020(3) -0.028(5)
C48B 0.038(3) 0.077(6) 0.032(2) -0.013(5) -0.007(2) 0.001(6)
C49B 0.047(3) 0.067(8) 0.045(3) 0.000(6) -0.013(2) -0.025(6)
C50B 0.053(4) 0.073(6) 0.058(5) -0.020(4) -0.014(4) -0.013(5)
C51B 0.070(5) 0.096(6) 0.057(5) -0.022(4) -0.005(4) -0.028(5)
C52B 0.094(6) 0.101(6) 0.065(6) -0.036(5) -0.004(5) -0.028(6)
C53B 0.078(6) 0.113(8) 0.086(7) -0.034(5) 0.004(5) -0.025(6)
C54B 0.069(5) 0.080(7) 0.107(9) -0.028(5) -0.018(5) -0.015(5)
C55B 0.049(4) 0.074(7) 0.083(8) -0.022(5) -0.026(5) -0.001(5)
C56B 0.084(5) 0.097(12) 0.100(13) -0.035(9) -0.029(10) -0.016(7)
C57B 0.054(3) 0.060(6) 0.053(5) -0.006(4) -0.024(3) -0.019(5)
C58B 0.055(3) 0.076(11) 0.078(10) -0.013(7) -0.023(6) -0.022(8)
C59B 0.073(5) 0.066(12) 0.107(14) -0.004(8) -0.038(8) -0.032(8)
C60B 0.062(5) 0.049(12) 0.095(6) -0.010(11) -0.035(4) -0.016(10)
C61B 0.051(3) 0.059(12) 0.068(7) -0.008(8) -0.015(4) -0.030(8)
C62B 0.043(6) 0.075(14) 0.046(9) -0.003(8) -0.026(4) -0.010(9)
C63B 0.049(8) 0.073(16) 0.064(8) -0.013(11) -0.008(5) -0.013(12)
F1B 0.0522(14) 0.072(7) 0.0544(15) -0.004(6) -0.0155(12) -0.018(5)
P2B 0.0597(19) 0.0483(16) 0.082(2) -0.0066(13) -0.0310(15) -0.0118(12)
P3B 0.0518(14) 0.0640(19) 0.0580(19) -0.0195(16) -0.0194(12) -0.0139(17)
Pd2B 0.0416(5) 0.0442(7) 0.0569(6) -0.0102(4) -0.0174(4) -0.0081(4)
Pd3B 0.0427(4) 0.0519(7) 0.0433(5) -0.0106(6) -0.0144(3) -0.0107(6)

_geom_special_details            
;
 All esds (except the esd in the dihedral angle between two l.s. planes)
 are estimated using the full covariance matrix.  The cell esds are taken
 into account individually in the estimation of esds in distances, angles
 and torsion angles; correlations between esds in cell parameters are only
 used when they are defined by crystal symmetry.  An approximate (isotropic)
 treatment of cell esds is used for estimating esds involving l.s. planes.
;
loop_
_geom_bond_atom_site_label_1
_geom_bond_atom_site_label_2
_geom_bond_distance
_geom_bond_site_symmetry_2
_geom_bond_publ_flag
B1 O1 1.324(7) . ?
B1 O2 1.394(7) . ?
B1 O3 1.400(7) . ?
B2 O3 1.388(6) . ?
B2 O4 1.342(6) . ?
B2 O5 1.355(6) . ?
C1 C2 1.399(6) . ?
C1 C6 1.400(7) . ?
C1 P1 1.816(5) . ?
C2 H2 0.9500 . ?
C2 C3 1.385(8) . ?
C3 H3 0.9500 . ?
C3 C4 1.361(8) . ?
C4 H4 0.9500 . ?
C4 C5 1.385(7) . ?
C5 H5 0.9500 . ?
C5 C6 1.392(7) . ?
C6 C7 1.490(6) . ?
C7 H7A 0.9900 . ?
C7 H7B 0.9900 . ?
C7 Pd1 2.024(5) . ?
O1 Pd4 1.991(3) . ?
O1 Pd3A 2.333(4) . ?
O1 Pd3B 2.090(4) . ?
O4 Pd4 2.014(3) 2_666 ?
O4 Pd4 1.980(3) . ?
O5 Pd1 2.179(3) 2_666 ?
O5 Pd2A 2.039(3) 2_666 ?
O5 Pd2B 2.330(3) 2_666 ?
P1 Pd1 2.1856(10) . ?
P1 C8A 1.75(3) . ?
P1 C15A 1.876(11) . ?
P1 C8B 1.92(3) . ?
P1 C15B 1.807(7) . ?
Pd1 Pd4 3.0602(4) . ?
Pd1 F1A 2.02(3) . ?
Pd1 Pd2A 3.1278(16) . ?
Pd1 F1B 2.15(3) . ?
Pd1 Pd2B 3.0618(18) . ?
Pd4 Pd4 3.0533(5) 2_666 ?
Pd4 F1A 2.04(3) . ?
Pd4 Pd3A 3.0741(19) . ?
Pd4 F1B 1.94(3) . ?
Pd4 Pd2B 3.1092(19) . ?
Pd4 Pd3B 3.133(2) . ?
C8A C9A 1.3900 . ?
C8A C13A 1.3900 . ?
C9A H9A 0.9500 . ?
C9A C10A 1.3900 . ?
C10A H10A 0.9500 . ?
C10A C11A 1.3900 . ?
C11A H11A 0.9500 . ?
C11A C12A 1.3900 . ?
C12A H12A 0.9500 . ?
C12A C13A 1.3900 . ?
C13A C14A 1.489(10) . ?
C14A H14A 0.9800 . ?
C14A H14B 0.9800 . ?
C14A H14C 0.9800 . ?
C15A C16A 1.377(19) . ?
C15A C20A 1.398(16) . ?
C16A H16A 0.9500 . ?
C16A C17A 1.438(17) . ?
C17A H17A 0.9500 . ?
C17A C18A 1.344(19) . ?
C18A H18A 0.9500 . ?
C18A C19A 1.39(3) . ?
C19A H19A 0.9500 . ?
C19A C20A 1.341(18) . ?
C20A C21A 1.588(19) . ?
C21A H21A 0.9800 . ?
C21A H21B 0.9800 . ?
C21A H21C 0.9800 . ?
C22A C23A 1.449(17) . ?
C22A C27A 1.418(17) . ?
C22A P2A 1.796(11) . ?
C23A H23A 0.9500 . ?
C23A C24A 1.35(2) . ?
C24A H24A 0.9500 . ?
C24A C25A 1.26(3) . ?
C25A H25A 0.9500 . ?
C25A C26A 1.45(2) . ?
C26A H26A 0.9500 . ?
C26A C27A 1.35(2) . ?
C27A C28A 1.50(3) . ?
C28A H28A 0.9900 . ?
C28A H28B 0.9900 . ?
C28A Pd2A 2.004(15) . ?
C29A C30A 1.3900 . ?
C29A C34A 1.3900 . ?
C29A P2A 1.863(7) . ?
C30A H30A 0.9500 . ?
C30A C31A 1.3900 . ?
C31A H31A 0.9500 . ?
C31A C32A 1.3900 . ?
C32A H32A 0.9500 . ?
C32A C33A 1.3900 . ?
C33A H33A 0.9500 . ?
C33A C34A 1.3900 . ?
C34A C35A 1.51(5) . ?
C35A H35A 0.9800 . ?
C35A H35B 0.9800 . ?
C35A H35C 0.9800 . ?
C36A C37A 1.407(19) . ?
C36A C41A 1.345(19) . ?
C36A P2A 1.878(13) . ?
C37A H37A 0.9500 . ?
C37A C38A 1.43(2) . ?
C38A H38A 0.9500 . ?
C38A C39A 1.35(3) . ?
C39A H39A 0.9500 . ?
C39A C40A 1.36(3) . ?
C40A H40A 0.9500 . ?
C40A C41A 1.42(2) . ?
C41A C42A 1.47(2) . ?
C42A H42A 0.9800 . ?
C42A H42B 0.9800 . ?
C42A H42C 0.9800 . ?
C43A C44A 1.442(15) . ?
C43A C48A 1.363(18) . ?
C43A P3A 1.809(12) . ?
C44A H44A 0.9500 . ?
C44A C45A 1.343(19) . ?
C45A H45A 0.9500 . ?
C45A C46A 1.37(2) . ?
C46A H46A 0.9500 . ?
C46A C47A 1.409(15) . ?
C47A H47A 0.9500 . ?
C47A C48A 1.367(16) . ?
C48A C49A 1.558(19) . ?
C49A H49A 0.9900 . ?
C49A H49B 0.9900 . ?
C49A Pd3A 2.022(15) . ?
C50A C51A 1.412(15) . ?
C50A C55A 1.366(16) . ?
C50A P3A 1.856(11) . ?
C51A H51A 0.9500 . ?
C51A C52A 1.398(16) . ?
C52A H52A 0.9500 . ?
C52A C53A 1.37(2) . ?
C53A H53A 0.9500 . ?
C53A C54A 1.40(2) . ?
C54A H54A 0.9500 . ?
C54A C55A 1.406(18) . ?
C55A C56A 1.48(2) . ?
C56A H56A 0.9800 . ?
C56A H56B 0.9800 . ?
C56A H56C 0.9800 . ?
C57A C58A 1.395(19) . ?
C57A C62A 1.43(3) . ?
C57A P3A 1.824(13) . ?
C58A H58A 0.9500 . ?
C58A C59A 1.36(3) . ?
C59A H59A 0.9500 . ?
C59A C60A 1.51(4) . ?
C60A H60A 0.9500 . ?
C60A C61A 1.358(17) . ?
C61A H61A 0.9500 . ?
C61A C62A 1.31(4) . ?
C62A C63A 1.52(3) . ?
C63A H63A 0.9800 . ?
C63A H63B 0.9800 . ?
C63A H63C 0.9800 . ?
F1A Pd2A 2.10(2) . ?
F1A Pd3A 2.06(3) . ?
P2A Pd2A 2.192(4) . ?
P3A Pd3A 2.215(4) . ?
C8B C9B 1.3900 . ?
C8B C13B 1.3900 . ?
C9B H9B 0.9500 . ?
C9B C10B 1.3900 . ?
C10B H10B 0.9500 . ?
C10B C11B 1.3900 . ?
C11B H11B 0.9500 . ?
C11B C12B 1.3900 . ?
C12B H12B 0.9500 . ?
C12B C13B 1.3900 . ?
C13B C14B 1.489(10) . ?
C14B H14D 0.9800 . ?
C14B H14E 0.9800 . ?
C14B H14F 0.9800 . ?
C15B C16B 1.3900 . ?
C15B C20B 1.3900 . ?
C16B H16B 0.9500 . ?
C16B C17B 1.3900 . ?
C17B H17B 0.9500 . ?
C17B C18B 1.3900 . ?
C18B H18B 0.9500 . ?
C18B C19B 1.3900 . ?
C19B H19B 0.9500 . ?
C19B C20B 1.3900 . ?
C20B C21B 1.412(15) . ?
C21B H21D 0.9800 . ?
C21B H21E 0.9800 . ?
C21B H21F 0.9800 . ?
C22B C23B 1.396(18) . ?
C22B C27B 1.362(18) . ?
C22B P2B 1.820(14) . ?
C23B H23B 0.9500 . ?
C23B C24B 1.43(3) . ?
C24B H24B 0.9500 . ?
C24B C25B 1.36(3) . ?
C25B H25B 0.9500 . ?
C25B C26B 1.40(2) . ?
C26B H26B 0.9500 . ?
C26B C27B 1.41(2) . ?
C27B C28B 1.48(3) . ?
C28B H28C 0.9900 . ?
C28B H28D 0.9900 . ?
C28B Pd2B 2.039(15) . ?
C29B C30B 1.3900 . ?
C29B C34B 1.3900 . ?
C29B P2B 1.814(7) . ?
C30B H30B 0.9500 . ?
C30B C31B 1.3900 . ?
C31B H31B 0.9500 . ?
C31B C32B 1.3900 . ?
C32B H32B 0.9500 . ?
C32B C33B 1.3900 . ?
C33B H33B 0.9500 . ?
C33B C34B 1.3900 . ?
C34B C35B 1.49(5) . ?
C35B H35D 0.9800 . ?
C35B H35E 0.9800 . ?
C35B H35F 0.9800 . ?
C36B C37B 1.449(19) . ?
C36B C41B 1.39(2) . ?
C36B P2B 1.829(13) . ?
C37B H37B 0.9500 . ?
C37B C38B 1.368(19) . ?
C38B H38B 0.9500 . ?
C38B C39B 1.35(3) . ?
C39B H39B 0.9500 . ?
C39B C40B 1.35(3) . ?
C40B H40B 0.9500 . ?
C40B C41B 1.36(2) . ?
C41B C42B 1.47(2) . ?
C42B H42D 0.9800 . ?
C42B H42E 0.9800 . ?
C42B H42F 0.9800 . ?
C43B C44B 1.401(14) . ?
C43B C48B 1.353(19) . ?
C43B P3B 1.829(11) . ?
C44B H44B 0.9500 . ?
C44B C45B 1.391(18) . ?
C45B H45B 0.9500 . ?
C45B C46B 1.38(2) . ?
C46B H46B 0.9500 . ?
C46B C47B 1.375(16) . ?
C47B H47B 0.9500 . ?
C47B C48B 1.378(16) . ?
C48B C49B 1.476(19) . ?
C49B H49C 0.9900 . ?
C49B H49D 0.9900 . ?
C49B Pd3B 2.037(15) . ?
C50B C51B 1.367(15) . ?
C50B C55B 1.379(16) . ?
C50B P3B 1.841(11) . ?
C51B H51B 0.9500 . ?
C51B C52B 1.386(17) . ?
C52B H52B 0.9500 . ?
C52B C53B 1.39(2) . ?
C53B H53B 0.9500 . ?
C53B C54B 1.35(2) . ?
C54B H54B 0.9500 . ?
C54B C55B 1.409(17) . ?
C55B C56B 1.48(2) . ?
C56B H56D 0.9800 . ?
C56B H56E 0.9800 . ?
C56B H56F 0.9800 . ?
C57B C58B 1.398(19) . ?
C57B C62B 1.38(3) . ?
C57B P3B 1.807(14) . ?
C58B H58B 0.9500 . ?
C58B C59B 1.35(3) . ?
C59B H59B 0.9500 . ?
C59B C60B 1.27(4) . ?
C60B H60B 0.9500 . ?
C60B C61B 1.373(18) . ?
C61B H61B 0.9500 . ?
C61B C62B 1.48(4) . ?
C62B C63B 1.46(3) . ?
C63B H63D 0.9800 . ?
C63B H63E 0.9800 . ?
C63B H63F 0.9800 . ?
F1B Pd2B 2.07(2) . ?
F1B Pd3B 2.09(3) . ?
P2B Pd2B 2.209(4) . ?
P3B Pd3B 2.215(4) . ?

loop_
_geom_angle_atom_site_label_1
_geom_angle_atom_site_label_2
_geom_angle_atom_site_label_3
_geom_angle
_geom_angle_site_symmetry_1
_geom_angle_site_symmetry_3
_geom_angle_publ_flag
O1 B1 O2 118.9(5) . . ?
O1 B1 O3 127.0(5) . . ?
O2 B1 O3 114.0(5) . . ?
O4 B2 O3 117.6(4) . . ?
O4 B2 O5 120.7(4) . . ?
O5 B2 O3 121.7(4) . . ?
C2 C1 C6 120.7(4) . . ?
C2 C1 P1 127.6(4) . . ?
C6 C1 P1 111.6(3) . . ?
C1 C2 H2 120.7 . . ?
C3 C2 C1 118.7(5) . . ?
C3 C2 H2 120.7 . . ?
C2 C3 H3 119.3 . . ?
C4 C3 C2 121.4(5) . . ?
C4 C3 H3 119.3 . . ?
C3 C4 H4 119.9 . . ?
C3 C4 C5 120.2(5) . . ?
C5 C4 H4 119.9 . . ?
C4 C5 H5 119.7 . . ?
C4 C5 C6 120.5(5) . . ?
C6 C5 H5 119.7 . . ?
C1 C6 C7 118.8(4) . . ?
C5 C6 C1 118.6(4) . . ?
C5 C6 C7 122.6(4) . . ?
C6 C7 H7A 108.3 . . ?
C6 C7 H7B 108.3 . . ?
C6 C7 Pd1 116.0(3) . . ?
H7A C7 H7B 107.4 . . ?
Pd1 C7 H7A 108.3 . . ?
Pd1 C7 H7B 108.3 . . ?
B1 O1 Pd4 119.8(3) . . ?
B1 O1 Pd3A 150.0(3) . . ?
B1 O1 Pd3B 139.7(3) . . ?
Pd4 O1 Pd3A 90.25(13) . . ?
Pd4 O1 Pd3B 100.26(15) . . ?
B2 O3 B1 132.3(4) . . ?
B2 O4 Pd4 132.5(3) . 2_666 ?
B2 O4 Pd4 127.7(3) . . ?
Pd4 O4 Pd4 99.73(14) . 2_666 ?
B2 O5 Pd1 106.6(3) . 2_666 ?
B2 O5 Pd2A 108.2(3) . 2_666 ?
B2 O5 Pd2B 109.5(3) . 2_666 ?
Pd1 O5 Pd2B 85.46(12) 2_666 2_666 ?
Pd2A O5 Pd1 95.68(13) 2_666 2_666 ?
Pd2A O5 Pd2B 10.38(6) 2_666 2_666 ?
C1 P1 Pd1 103.72(14) . . ?
C1 P1 C15A 109.2(6) . . ?
C1 P1 C8B 110.4(10) . . ?
C8A P1 C1 111.1(11) . . ?
C8A P1 Pd1 110.1(9) . . ?
C8A P1 C15A 110.1(12) . . ?
C15A P1 Pd1 112.5(5) . . ?
C8B P1 Pd1 117.6(8) . . ?
C15B P1 C1 105.5(5) . . ?
C15B P1 Pd1 119.4(4) . . ?
C15B P1 C8B 99.6(11) . . ?
C7 Pd1 O5 174.18(17) . 2_666 ?
C7 Pd1 P1 83.77(14) . . ?
C7 Pd1 Pd4 94.93(15) . . ?
C7 Pd1 Pd2A 137.18(14) . . ?
C7 Pd1 F1B 89.1(6) . . ?
C7 Pd1 Pd2B 128.17(14) . . ?
O5 Pd1 P1 100.13(9) 2_666 . ?
O5 Pd1 Pd4 79.29(8) 2_666 . ?
O5 Pd1 Pd2A 40.43(8) 2_666 . ?
O5 Pd1 Pd2B 49.34(8) 2_666 . ?
P1 Pd1 Pd4 138.61(3) . . ?
P1 Pd1 Pd2A 137.02(4) . . ?
P1 Pd1 Pd2B 145.27(4) . . ?
Pd4 Pd1 Pd2A 64.30(3) . . ?
Pd4 Pd1 Pd2B 61.04(4) . . ?
F1A Pd1 C7 97.8(7) . . ?
F1A Pd1 O5 78.3(7) . 2_666 ?
F1A Pd1 P1 178.5(7) . . ?
F1A Pd1 Pd4 41.3(9) . . ?
F1A Pd1 Pd2A 41.5(6) . . ?
F1B Pd1 P1 172.3(5) . . ?
F1B Pd1 Pd4 39.1(9) . . ?
F1B Pd1 Pd2B 42.4(5) . . ?
O1 Pd4 O4 175.83(12) . 2_666 ?
O1 Pd4 Pd1 112.25(9) . . ?
O1 Pd4 Pd4 136.10(9) . 2_666 ?
O1 Pd4 F1A 91.1(7) . . ?
O1 Pd4 Pd3A 49.38(9) . . ?
O1 Pd4 Pd2B 108.51(10) . . ?
O1 Pd4 Pd3B 41.03(9) . . ?
O4 Pd4 O1 95.56(13) . . ?
O4 Pd4 O4 80.27(14) . 2_666 ?
O4 Pd4 Pd1 135.67(11) . . ?
O4 Pd4 Pd1 71.18(10) 2_666 . ?
O4 Pd4 Pd4 40.54(9) . 2_666 ?
O4 Pd4 Pd4 39.73(9) 2_666 2_666 ?
O4 Pd4 F1A 93.1(7) 2_666 . ?
O4 Pd4 F1A 173.3(7) . . ?
O4 Pd4 Pd3A 134.79(9) 2_666 . ?
O4 Pd4 Pd3A 144.94(10) . . ?
O4 Pd4 Pd2B 75.16(11) 2_666 . ?
O4 Pd4 Pd2B 142.97(13) . . ?
O4 Pd4 Pd3B 143.12(9) 2_666 . ?
O4 Pd4 Pd3B 136.32(10) . . ?
Pd1 Pd4 Pd3A 70.66(3) . . ?
Pd1 Pd4 Pd2B 59.50(4) . . ?
Pd1 Pd4 Pd3B 75.97(3) . . ?
Pd4 Pd4 Pd1 104.544(14) 2_666 . ?
Pd4 Pd4 Pd3A 174.50(3) 2_666 . ?
Pd4 Pd4 Pd2B 110.41(3) 2_666 . ?
Pd4 Pd4 Pd3B 175.24(3) 2_666 . ?
F1A Pd4 Pd1 41.0(8) . . ?
F1A Pd4 Pd4 132.8(7) . 2_666 ?
F1A Pd4 Pd3A 41.7(7) . . ?
F1B Pd4 O1 81.8(7) . . ?
F1B Pd4 O4 176.3(6) . . ?
F1B Pd4 Pd1 44.3(8) . . ?
F1B Pd4 Pd2B 40.7(6) . . ?
F1B Pd4 Pd3B 40.8(7) . . ?
Pd2B Pd4 Pd3B 74.01(3) . . ?
C9A C8A P1 116.7(18) . . ?
C9A C8A C13A 120.0 . . ?
C13A C8A P1 123.2(18) . . ?
C8A C9A H9A 120.0 . . ?
C8A C9A C10A 120.0 . . ?
C10A C9A H9A 120.0 . . ?
C9A C10A H10A 120.0 . . ?
C9A C10A C11A 120.0 . . ?
C11A C10A H10A 120.0 . . ?
C10A C11A H11A 120.0 . . ?
C12A C11A C10A 120.0 . . ?
C12A C11A H11A 120.0 . . ?
C11A C12A H12A 120.0 . . ?
C11A C12A C13A 120.0 . . ?
C13A C12A H12A 120.0 . . ?
C8A C13A C14A 124(5) . . ?
C12A C13A C8A 120.0 . . ?
C12A C13A C14A 116(5) . . ?
C13A C14A H14A 109.5 . . ?
C13A C14A H14B 109.5 . . ?
C13A C14A H14C 109.5 . . ?
H14A C14A H14B 109.5 . . ?
H14A C14A H14C 109.5 . . ?
H14B C14A H14C 109.5 . . ?
C16A C15A P1 113.8(11) . . ?
C16A C15A C20A 120.6(10) . . ?
C20A C15A P1 125.5(11) . . ?
C15A C16A H16A 121.5 . . ?
C15A C16A C17A 117.0(12) . . ?
C17A C16A H16A 121.5 . . ?
C16A C17A H17A 119.8 . . ?
C18A C17A C16A 120.3(14) . . ?
C18A C17A H17A 119.8 . . ?
C17A C18A H18A 119.2 . . ?
C17A C18A C19A 121.6(15) . . ?
C19A C18A H18A 119.2 . . ?
C18A C19A H19A 120.5 . . ?
C20A C19A C18A 119.0(17) . . ?
C20A C19A H19A 120.5 . . ?
C15A C20A C21A 121.8(11) . . ?
C19A C20A C15A 121.4(14) . . ?
C19A C20A C21A 116.8(13) . . ?
C20A C21A H21A 109.5 . . ?
C20A C21A H21B 109.5 . . ?
C20A C21A H21C 109.5 . . ?
H21A C21A H21B 109.5 . . ?
H21A C21A H21C 109.5 . . ?
H21B C21A H21C 109.5 . . ?
C23A C22A P2A 124.8(10) . . ?
C27A C22A C23A 120.1(13) . . ?
C27A C22A P2A 115.1(11) . . ?
C22A C23A H23A 121.8 . . ?
C24A C23A C22A 116.4(14) . . ?
C24A C23A H23A 121.8 . . ?
C23A C24A H24A 118.1 . . ?
C25A C24A C23A 123.8(18) . . ?
C25A C24A H24A 118.1 . . ?
C24A C25A H25A 118.4 . . ?
C24A C25A C26A 123.3(15) . . ?
C26A C25A H25A 118.4 . . ?
C25A C26A H26A 121.5 . . ?
C27A C26A C25A 117.1(15) . . ?
C27A C26A H26A 121.5 . . ?
C22A C27A C28A 115.2(15) . . ?
C26A C27A C22A 119.3(16) . . ?
C26A C27A C28A 125.4(15) . . ?
C27A C28A H28A 107.4 . . ?
C27A C28A H28B 107.4 . . ?
C27A C28A Pd2A 119.5(10) . . ?
H28A C28A H28B 107.0 . . ?
Pd2A C28A H28A 107.4 . . ?
Pd2A C28A H28B 107.4 . . ?
C30A C29A C34A 120.0 . . ?
C30A C29A P2A 115.4(6) . . ?
C34A C29A P2A 124.5(6) . . ?
C29A C30A H30A 120.0 . . ?
C31A C30A C29A 120.0 . . ?
C31A C30A H30A 120.0 . . ?
C30A C31A H31A 120.0 . . ?
C32A C31A C30A 120.0 . . ?
C32A C31A H31A 120.0 . . ?
C31A C32A H32A 120.0 . . ?
C31A C32A C33A 120.0 . . ?
C33A C32A H32A 120.0 . . ?
C32A C33A H33A 120.0 . . ?
C34A C33A C32A 120.0 . . ?
C34A C33A H33A 120.0 . . ?
C29A C34A C35A 117.6(19) . . ?
C33A C34A C29A 120.0 . . ?
C33A C34A C35A 122.4(19) . . ?
C34A C35A H35A 109.5 . . ?
C34A C35A H35B 109.5 . . ?
C34A C35A H35C 109.5 . . ?
H35A C35A H35B 109.5 . . ?
H35A C35A H35C 109.5 . . ?
H35B C35A H35C 109.5 . . ?
C37A C36A P2A 113.4(11) . . ?
C41A C36A C37A 125.1(14) . . ?
C41A C36A P2A 121.1(10) . . ?
C36A C37A H37A 121.3 . . ?
C36A C37A C38A 117.5(15) . . ?
C38A C37A H37A 121.3 . . ?
C37A C38A H38A 121.7 . . ?
C39A C38A C37A 116.6(15) . . ?
C39A C38A H38A 121.7 . . ?
C38A C39A H39A 117.6 . . ?
C38A C39A C40A 124.8(17) . . ?
C40A C39A H39A 117.6 . . ?
C39A C40A H40A 119.9 . . ?
C39A C40A C41A 120.1(18) . . ?
C41A C40A H40A 119.9 . . ?
C36A C41A C40A 115.7(15) . . ?
C36A C41A C42A 125.2(13) . . ?
C40A C41A C42A 119.1(14) . . ?
C41A C42A H42A 109.5 . . ?
C41A C42A H42B 109.5 . . ?
C41A C42A H42C 109.5 . . ?
H42A C42A H42B 109.5 . . ?
H42A C42A H42C 109.5 . . ?
H42B C42A H42C 109.5 . . ?
C44A C43A P3A 128.2(10) . . ?
C48A C43A C44A 119.5(11) . . ?
C48A C43A P3A 112.3(8) . . ?
C43A C44A H44A 120.2 . . ?
C45A C44A C43A 119.6(12) . . ?
C45A C44A H44A 120.2 . . ?
C44A C45A H45A 119.7 . . ?
C44A C45A C46A 120.7(11) . . ?
C46A C45A H45A 119.7 . . ?
C45A C46A H46A 120.1 . . ?
C45A C46A C47A 119.8(12) . . ?
C47A C46A H46A 120.1 . . ?
C46A C47A H47A 119.9 . . ?
C48A C47A C46A 120.2(12) . . ?
C48A C47A H47A 119.9 . . ?
C43A C48A C47A 120.0(11) . . ?
C43A C48A C49A 117.0(10) . . ?
C47A C48A C49A 123.1(11) . . ?
C48A C49A H49A 109.2 . . ?
C48A C49A H49B 109.2 . . ?
C48A C49A Pd3A 111.9(9) . . ?
H49A C49A H49B 107.9 . . ?
Pd3A C49A H49A 109.2 . . ?
Pd3A C49A H49B 109.2 . . ?
C51A C50A P3A 117.7(9) . . ?
C55A C50A C51A 120.4(11) . . ?
C55A C50A P3A 121.8(9) . . ?
C50A C51A H51A 119.6 . . ?
C52A C51A C50A 120.7(12) . . ?
C52A C51A H51A 119.6 . . ?
C51A C52A H52A 121.1 . . ?
C53A C52A C51A 117.8(12) . . ?
C53A C52A H52A 121.1 . . ?
C52A C53A H53A 118.8 . . ?
C52A C53A C54A 122.4(13) . . ?
C54A C53A H53A 118.8 . . ?
C53A C54A H54A 120.4 . . ?
C53A C54A C55A 119.1(13) . . ?
C55A C54A H54A 120.4 . . ?
C50A C55A C54A 119.4(12) . . ?
C50A C55A C56A 123.9(13) . . ?
C54A C55A C56A 116.7(14) . . ?
C55A C56A H56A 109.5 . . ?
C55A C56A H56B 109.5 . . ?
C55A C56A H56C 109.5 . . ?
H56A C56A H56B 109.5 . . ?
H56A C56A H56C 109.5 . . ?
H56B C56A H56C 109.5 . . ?
C58A C57A C62A 117.6(18) . . ?
C58A C57A P3A 120.3(12) . . ?
C62A C57A P3A 122.0(14) . . ?
C57A C58A H58A 119.7 . . ?
C59A C58A C57A 121(2) . . ?
C59A C58A H58A 119.7 . . ?
C58A C59A H59A 119.8 . . ?
C58A C59A C60A 120.3(17) . . ?
C60A C59A H59A 119.8 . . ?
C59A C60A H60A 122.8 . . ?
C61A C60A C59A 114(2) . . ?
C61A C60A H60A 122.8 . . ?
C60A C61A H61A 117.5 . . ?
C62A C61A C60A 125(3) . . ?
C62A C61A H61A 117.5 . . ?
C57A C62A C63A 120(3) . . ?
C61A C62A C57A 122(2) . . ?
C61A C62A C63A 118(3) . . ?
C62A C63A H63A 109.5 . . ?
C62A C63A H63B 109.5 . . ?
C62A C63A H63C 109.5 . . ?
H63A C63A H63B 109.5 . . ?
H63A C63A H63C 109.5 . . ?
H63B C63A H63C 109.5 . . ?
Pd1 F1A Pd4 97.7(13) . . ?
Pd1 F1A Pd2A 98.7(10) . . ?
Pd1 F1A Pd3A 120.6(13) . . ?
Pd4 F1A Pd2A 105.5(14) . . ?
Pd4 F1A Pd3A 97.1(10) . . ?
Pd3A F1A Pd2A 131.2(14) . . ?
C22A P2A C29A 101.2(6) . . ?
C22A P2A C36A 109.6(6) . . ?
C22A P2A Pd2A 103.5(4) . . ?
C29A P2A C36A 107.7(5) . . ?
C29A P2A Pd2A 120.8(4) . . ?
C36A P2A Pd2A 113.0(4) . . ?
C43A P3A C50A 105.4(5) . . ?
C43A P3A C57A 105.8(6) . . ?
C43A P3A Pd3A 101.1(4) . . ?
C50A P3A Pd3A 119.3(4) . . ?
C57A P3A C50A 105.3(6) . . ?
C57A P3A Pd3A 118.2(5) . . ?
O5 Pd2A Pd1 43.89(9) 2_666 . ?
O5 Pd2A F1A 79.9(8) 2_666 . ?
O5 Pd2A P2A 104.03(13) 2_666 . ?
C28A Pd2A O5 171.2(4) . 2_666 ?
C28A Pd2A Pd1 128.2(4) . . ?
C28A Pd2A F1A 91.4(9) . . ?
C28A Pd2A P2A 84.7(4) . . ?
F1A Pd2A Pd1 39.8(8) . . ?
F1A Pd2A P2A 175.5(9) . . ?
P2A Pd2A Pd1 143.06(11) . . ?
O1 Pd3A Pd4 40.37(8) . . ?
C49A Pd3A O1 170.3(4) . . ?
C49A Pd3A Pd4 130.0(4) . . ?
C49A Pd3A F1A 88.9(9) . . ?
C49A Pd3A P3A 81.5(4) . . ?
F1A Pd3A O1 81.5(9) . . ?
F1A Pd3A Pd4 41.2(8) . . ?
F1A Pd3A P3A 170.0(8) . . ?
P3A Pd3A O1 108.11(12) . . ?
P3A Pd3A Pd4 148.46(10) . . ?
C9B C8B P1 119.1(17) . . ?
C9B C8B C13B 120.0 . . ?
C13B C8B P1 120.0(17) . . ?
C8B C9B H9B 120.0 . . ?
C8B C9B C10B 120.0 . . ?
C10B C9B H9B 120.0 . . ?
C9B C10B H10B 120.0 . . ?
C11B C10B C9B 120.0 . . ?
C11B C10B H10B 120.0 . . ?
C10B C11B H11B 120.0 . . ?
C10B C11B C12B 120.0 . . ?
C12B C11B H11B 120.0 . . ?
C11B C12B H12B 120.0 . . ?
C13B C12B C11B 120.0 . . ?
C13B C12B H12B 120.0 . . ?
C8B C13B C14B 121(5) . . ?
C12B C13B C8B 120.0 . . ?
C12B C13B C14B 119(5) . . ?
C13B C14B H14D 109.5 . . ?
C13B C14B H14E 109.5 . . ?
C13B C14B H14F 109.5 . . ?
H14D C14B H14E 109.5 . . ?
H14D C14B H14F 109.5 . . ?
H14E C14B H14F 109.5 . . ?
C16B C15B P1 116.7(6) . . ?
C16B C15B C20B 120.0 . . ?
C20B C15B P1 123.2(6) . . ?
C15B C16B H16B 120.0 . . ?
C17B C16B C15B 120.0 . . ?
C17B C16B H16B 120.0 . . ?
C16B C17B H17B 120.0 . . ?
C16B C17B C18B 120.0 . . ?
C18B C17B H17B 120.0 . . ?
C17B C18B H18B 120.0 . . ?
C19B C18B C17B 120.0 . . ?
C19B C18B H18B 120.0 . . ?
C18B C19B H19B 120.0 . . ?
C18B C19B C20B 120.0 . . ?
C20B C19B H19B 120.0 . . ?
C15B C20B C21B 122.3(9) . . ?
C19B C20B C15B 120.0 . . ?
C19B C20B C21B 117.5(9) . . ?
C20B C21B H21D 109.5 . . ?
C20B C21B H21E 109.5 . . ?
C20B C21B H21F 109.5 . . ?
H21D C21B H21E 109.5 . . ?
H21D C21B H21F 109.5 . . ?
H21E C21B H21F 109.5 . . ?
C23B C22B P2B 124.1(12) . . ?
C27B C22B C23B 123.5(16) . . ?
C27B C22B P2B 111.9(12) . . ?
C22B C23B H23B 120.2 . . ?
C22B C23B C24B 119.7(15) . . ?
C24B C23B H23B 120.2 . . ?
C23B C24B H24B 122.1 . . ?
C25B C24B C23B 115.8(17) . . ?
C25B C24B H24B 122.1 . . ?
C24B C25B H25B 117.6 . . ?
C24B C25B C26B 124.8(15) . . ?
C26B C25B H25B 117.6 . . ?
C25B C26B H26B 120.6 . . ?
C25B C26B C27B 118.8(13) . . ?
C27B C26B H26B 120.6 . . ?
C22B C27B C26B 117.4(16) . . ?
C22B C27B C28B 119.9(16) . . ?
C26B C27B C28B 122.6(12) . . ?
C27B C28B H28C 108.2 . . ?
C27B C28B H28D 108.2 . . ?
C27B C28B Pd2B 116.6(9) . . ?
H28C C28B H28D 107.3 . . ?
Pd2B C28B H28C 108.2 . . ?
Pd2B C28B H28D 108.2 . . ?
C30B C29B C34B 120.0 . . ?
C30B C29B P2B 121.0(6) . . ?
C34B C29B P2B 119.0(6) . . ?
C29B C30B H30B 120.0 . . ?
C29B C30B C31B 120.0 . . ?
C31B C30B H30B 120.0 . . ?
C30B C31B H31B 120.0 . . ?
C32B C31B C30B 120.0 . . ?
C32B C31B H31B 120.0 . . ?
C31B C32B H32B 120.0 . . ?
C31B C32B C33B 120.0 . . ?
C33B C32B H32B 120.0 . . ?
C32B C33B H33B 120.0 . . ?
C34B C33B C32B 120.0 . . ?
C34B C33B H33B 120.0 . . ?
C29B C34B C35B 126.6(19) . . ?
C33B C34B C29B 120.0 . . ?
C33B C34B C35B 113.3(19) . . ?
C34B C35B H35D 109.5 . . ?
C34B C35B H35E 109.5 . . ?
C34B C35B H35F 109.5 . . ?
H35D C35B H35E 109.5 . . ?
H35D C35B H35F 109.5 . . ?
H35E C35B H35F 109.5 . . ?
C37B C36B P2B 115.6(10) . . ?
C41B C36B C37B 117.8(13) . . ?
C41B C36B P2B 125.5(10) . . ?
C36B C37B H37B 121.1 . . ?
C38B C37B C36B 117.8(14) . . ?
C38B C37B H37B 121.1 . . ?
C37B C38B H38B 118.1 . . ?
C39B C38B C37B 123.8(16) . . ?
C39B C38B H38B 118.1 . . ?
C38B C39B H39B 121.5 . . ?
C38B C39B C40B 117.1(18) . . ?
C40B C39B H39B 121.5 . . ?
C39B C40B H40B 117.7 . . ?
C39B C40B C41B 124.7(19) . . ?
C41B C40B H40B 117.7 . . ?
C36B C41B C42B 123.6(13) . . ?
C40B C41B C36B 118.6(15) . . ?
C40B C41B C42B 117.7(15) . . ?
C41B C42B H42D 109.5 . . ?
C41B C42B H42E 109.5 . . ?
C41B C42B H42F 109.5 . . ?
H42D C42B H42E 109.5 . . ?
H42D C42B H42F 109.5 . . ?
H42E C42B H42F 109.5 . . ?
C44B C43B P3B 124.9(9) . . ?
C48B C43B C44B 122.3(11) . . ?
C48B C43B P3B 112.7(8) . . ?
C43B C44B H44B 120.7 . . ?
C45B C44B C43B 118.6(12) . . ?
C45B C44B H44B 120.7 . . ?
C44B C45B H45B 120.4 . . ?
C46B C45B C44B 119.3(10) . . ?
C46B C45B H45B 120.4 . . ?
C45B C46B H46B 120.1 . . ?
C47B C46B C45B 119.9(12) . . ?
C47B C46B H46B 120.1 . . ?
C46B C47B H47B 119.0 . . ?
C46B C47B C48B 122.0(12) . . ?
C48B C47B H47B 119.0 . . ?
C43B C48B C47B 117.7(11) . . ?
C43B C48B C49B 118.4(10) . . ?
C47B C48B C49B 123.8(12) . . ?
C48B C49B H49C 108.7 . . ?
C48B C49B H49D 108.7 . . ?
C48B C49B Pd3B 114.3(9) . . ?
H49C C49B H49D 107.6 . . ?
Pd3B C49B H49C 108.7 . . ?
Pd3B C49B H49D 108.7 . . ?
C51B C50B C55B 119.2(11) . . ?
C51B C50B P3B 119.5(9) . . ?
C55B C50B P3B 121.3(9) . . ?
C50B C51B H51B 119.1 . . ?
C50B C51B C52B 121.8(12) . . ?
C52B C51B H51B 119.1 . . ?
C51B C52B H52B 120.8 . . ?
C51B C52B C53B 118.4(12) . . ?
C53B C52B H52B 120.8 . . ?
C52B C53B H53B 119.8 . . ?
C54B C53B C52B 120.4(13) . . ?
C54B C53B H53B 119.8 . . ?
C53B C54B H54B 119.6 . . ?
C53B C54B C55B 120.8(13) . . ?
C55B C54B H54B 119.6 . . ?
C50B C55B C54B 119.1(12) . . ?
C50B C55B C56B 120.6(13) . . ?
C54B C55B C56B 120.0(14) . . ?
C55B C56B H56D 109.5 . . ?
C55B C56B H56E 109.5 . . ?
C55B C56B H56F 109.5 . . ?
H56D C56B H56E 109.5 . . ?
H56D C56B H56F 109.5 . . ?
H56E C56B H56F 109.5 . . ?
C58B C57B P3B 121.0(12) . . ?
C62B C57B C58B 120.4(18) . . ?
C62B C57B P3B 118.4(15) . . ?
C57B C58B H58B 119.1 . . ?
C59B C58B C57B 121.8(19) . . ?
C59B C58B H58B 119.1 . . ?
C58B C59B H59B 120.0 . . ?
C60B C59B C58B 120.0(18) . . ?
C60B C59B H59B 120.0 . . ?
C59B C60B H60B 118.1 . . ?
C59B C60B C61B 124(3) . . ?
C61B C60B H60B 118.1 . . ?
C60B C61B H61B 120.4 . . ?
C60B C61B C62B 119(3) . . ?
C62B C61B H61B 120.4 . . ?
C57B C62B C61B 115(2) . . ?
C57B C62B C63B 126(3) . . ?
C63B C62B C61B 119(3) . . ?
C62B C63B H63D 109.5 . . ?
C62B C63B H63E 109.5 . . ?
C62B C63B H63F 109.5 . . ?
H63D C63B H63E 109.5 . . ?
H63D C63B H63F 109.5 . . ?
H63E C63B H63F 109.5 . . ?
Pd4 F1B Pd1 96.6(13) . . ?
Pd4 F1B Pd2B 101.6(13) . . ?
Pd4 F1B Pd3B 101.8(11) . . ?
Pd2B F1B Pd1 93.0(9) . . ?
Pd2B F1B Pd3B 129.1(15) . . ?
Pd3B F1B Pd1 127.9(13) . . ?
C22B P2B C36B 108.3(6) . . ?
C22B P2B Pd2B 104.0(5) . . ?
C29B P2B C22B 107.3(7) . . ?
C29B P2B C36B 103.0(5) . . ?
C29B P2B Pd2B 118.3(4) . . ?
C36B P2B Pd2B 115.5(4) . . ?
C43B P3B C50B 104.8(5) . . ?
C43B P3B Pd3B 101.0(4) . . ?
C50B P3B Pd3B 117.8(4) . . ?
C57B P3B C43B 106.0(5) . . ?
C57B P3B C50B 107.1(6) . . ?
C57B P3B Pd3B 118.5(5) . . ?
O5 Pd2B Pd1 45.19(8) 2_666 . ?
O5 Pd2B Pd4 76.18(9) 2_666 . ?
Pd1 Pd2B Pd4 59.45(3) . . ?
C28B Pd2B Pd1 134.4(5) . . ?
C28B Pd2B Pd4 99.2(5) . . ?
C28B Pd2B F1B 92.9(9) . . ?
C28B Pd2B P2B 82.9(5) . . ?
F1B Pd2B Pd1 44.5(8) . . ?
F1B Pd2B Pd4 37.7(9) . . ?
F1B Pd2B P2B 175.6(8) . . ?
P2B Pd2B Pd1 139.89(12) . . ?
P2B Pd2B Pd4 141.56(14) . . ?
O1 Pd3B Pd4 38.70(9) . . ?
O1 Pd3B F1B 76.0(9) . . ?
O1 Pd3B P3B 112.76(15) . . ?
C49B Pd3B O1 164.8(3) . . ?
C49B Pd3B Pd4 126.5(3) . . ?
C49B Pd3B F1B 89.1(9) . . ?
C49B Pd3B P3B 82.0(3) . . ?
F1B Pd3B Pd4 37.4(9) . . ?
F1B Pd3B P3B 170.7(8) . . ?
P3B Pd3B Pd4 151.47(12) . . ?

loop_
_geom_torsion_atom_site_label_1
_geom_torsion_atom_site_label_2
_geom_torsion_atom_site_label_3
_geom_torsion_atom_site_label_4
_geom_torsion
_geom_torsion_site_symmetry_1
_geom_torsion_site_symmetry_2
_geom_torsion_site_symmetry_3
_geom_torsion_site_symmetry_4
_geom_torsion_publ_flag
C1 C2 C3 C4 -0.9(8) . . . . ?
C1 C6 C7 Pd1 21.0(6) . . . . ?
C1 P1 C8A C9A -137.9(14) . . . . ?
C1 P1 C8A C13A 39.7(14) . . . . ?
C1 P1 C15A C16A -111.6(12) . . . . ?
C1 P1 C15A C20A 65.4(16) . . . . ?
C1 P1 C15B C16B 43.8(9) . . . . ?
C1 P1 C15B C20B -133.9(8) . . . . ?
C2 C1 C6 C5 0.3(6) . . . . ?
C2 C1 C6 C7 -178.5(4) . . . . ?
C2 C1 P1 Pd1 161.4(4) . . . . ?
C2 C1 P1 C8A 43.2(11) . . . . ?
C2 C1 P1 C15A -78.5(7) . . . . ?
C2 C1 P1 C8B 34.5(10) . . . . ?
C2 C1 P1 C15B -72.2(7) . . . . ?
C2 C3 C4 C5 0.6(8) . . . . ?
C3 C4 C5 C6 0.1(8) . . . . ?
C4 C5 C6 C1 -0.6(7) . . . . ?
C4 C5 C6 C7 178.2(5) . . . . ?
C5 C6 C7 Pd1 -157.8(4) . . . . ?
C6 C1 C2 C3 0.5(7) . . . . ?
C6 C1 P1 Pd1 -14.1(3) . . . . ?
C6 C1 P1 C8A -132.3(10) . . . . ?
C6 C1 P1 C15A 106.0(7) . . . . ?
C6 C1 P1 C8B -141.0(9) . . . . ?
C6 C1 P1 C15B 112.3(6) . . . . ?
O1 B1 O3 B2 -2.4(10) . . . . ?
O2 B1 O1 Pd4 -176.5(4) . . . . ?
O2 B1 O1 Pd3A 3.6(11) . . . . ?
O2 B1 O1 Pd3B 11.3(9) . . . . ?
O2 B1 O3 B2 175.0(5) . . . . ?
O3 B1 O1 Pd4 0.8(8) . . . . ?
O3 B1 O1 Pd3A -179.1(3) . . . . ?
O3 B1 O1 Pd3B -171.4(4) . . . . ?
O3 B2 O4 Pd4 179.3(3) . . . 2_666 ?
O3 B2 O4 Pd4 -3.3(6) . . . . ?
O3 B2 O5 Pd1 133.5(4) . . . 2_666 ?
O3 B2 O5 Pd2A -124.6(4) . . . 2_666 ?
O3 B2 O5 Pd2B -135.5(4) . . . 2_666 ?
O4 B2 O3 B1 3.6(8) . . . . ?
O4 B2 O5 Pd1 -46.2(5) . . . 2_666 ?
O4 B2 O5 Pd2A 55.7(5) . . . 2_666 ?
O4 B2 O5 Pd2B 44.8(5) . . . 2_666 ?
O5 B2 O3 B1 -176.1(5) . . . . ?
O5 B2 O4 Pd4 -1.0(7) . . . 2_666 ?
O5 B2 O4 Pd4 176.4(3) . . . . ?
P1 C1 C2 C3 -174.7(4) . . . . ?
P1 C1 C6 C5 176.1(3) . . . . ?
P1 C1 C6 C7 -2.6(5) . . . . ?
P1 C8A C9A C10A 178(2) . . . . ?
P1 C8A C13A C12A -177(2) . . . . ?
P1 C8A C13A C14A 13(5) . . . . ?
P1 C15A C16A C17A 178.7(13) . . . . ?
P1 C15A C20A C19A -179(2) . . . . ?
P1 C15A C20A C21A 3(2) . . . . ?
P1 C8B C9B C10B -169(2) . . . . ?
P1 C8B C13B C12B 169(2) . . . . ?
P1 C8B C13B C14B -14(5) . . . . ?
P1 C15B C16B C17B -177.8(13) . . . . ?
P1 C15B C20B C19B 177.6(14) . . . . ?
P1 C15B C20B C21B -8.4(13) . . . . ?
Pd1 P1 C8A C9A 107.8(16) . . . . ?
Pd1 P1 C8A C13A -74.7(14) . . . . ?
Pd1 P1 C15A C16A 3.0(15) . . . . ?
Pd1 P1 C15A C20A -180.0(13) . . . . ?
Pd1 P1 C15B C16B 159.8(6) . . . . ?
Pd1 P1 C15B C20B -17.9(12) . . . . ?
C8A P1 C15A C16A 126.1(16) . . . . ?
C8A P1 C15A C20A -56.8(19) . . . . ?
C8A C9A C10A C11A 0.0 . . . . ?
C9A C8A C13A C12A 0.0 . . . . ?
C9A C8A C13A C14A -170(5) . . . . ?
C9A C10A C11A C12A 0.0 . . . . ?
C10A C11A C12A C13A 0.0 . . . . ?
C11A C12A C13A C8A 0.0 . . . . ?
C11A C12A C13A C14A 171(5) . . . . ?
C13A C8A C9A C10A 0.0 . . . . ?
C15A P1 C8A C9A -17(2) . . . . ?
C15A P1 C8A C13A 160.8(12) . . . . ?
C15A C16A C17A C18A -1(2) . . . . ?
C16A C15A C20A C19A -3(3) . . . . ?
C16A C15A C20A C21A 179.8(16) . . . . ?
C16A C17A C18A C19A 1(3) . . . . ?
C17A C18A C19A C20A -2(3) . . . . ?
C18A C19A C20A C15A 3(3) . . . . ?
C18A C19A C20A C21A -179.4(19) . . . . ?
C20A C15A C16A C17A 2(2) . . . . ?
C22A C23A C24A C25A 2(3) . . . . ?
C22A C27A C28A Pd2A -13(3) . . . . ?
C23A C22A C27A C26A 3(3) . . . . ?
C23A C22A C27A C28A 179.4(15) . . . . ?
C23A C22A P2A C29A -44.1(13) . . . . ?
C23A C22A P2A C36A 69.4(13) . . . . ?
C23A C22A P2A Pd2A -169.8(11) . . . . ?
C23A C24A C25A C26A -3(4) . . . . ?
C24A C25A C26A C27A 3(4) . . . . ?
C25A C26A C27A C22A -3(3) . . . . ?
C25A C26A C27A C28A -180(2) . . . . ?
C26A C27A C28A Pd2A 163.7(17) . . . . ?
C27A C22A C23A C24A -2(3) . . . . ?
C27A C22A P2A C29A 132.7(14) . . . . ?
C27A C22A P2A C36A -113.9(14) . . . . ?
C27A C22A P2A Pd2A 7.0(14) . . . . ?
C29A C30A C31A C32A 0.0 . . . . ?
C30A C29A C34A C33A 0.0 . . . . ?
C30A C29A C34A C35A -177.8(17) . . . . ?
C30A C29A P2A C22A 102.0(8) . . . . ?
C30A C29A P2A C36A -12.8(9) . . . . ?
C30A C29A P2A Pd2A -144.8(6) . . . . ?
C30A C31A C32A C33A 0.0 . . . . ?
C31A C32A C33A C34A 0.0 . . . . ?
C32A C33A C34A C29A 0.0 . . . . ?
C32A C33A C34A C35A 177.6(17) . . . . ?
C34A C29A C30A C31A 0.0 . . . . ?
C34A C29A P2A C22A -75.3(9) . . . . ?
C34A C29A P2A C36A 169.8(8) . . . . ?
C34A C29A P2A Pd2A 37.9(10) . . . . ?
C36A C37A C38A C39A -4(2) . . . . ?
C37A C36A C41A C40A -2.1(19) . . . . ?
C37A C36A C41A C42A -179.2(13) . . . . ?
C37A C36A P2A C22A 13.0(11) . . . . ?
C37A C36A P2A C29A 122.2(9) . . . . ?
C37A C36A P2A Pd2A -101.8(9) . . . . ?
C37A C38A C39A C40A 5(3) . . . . ?
C38A C39A C40A C41A -4(3) . . . . ?
C39A C40A C41A C36A 3(2) . . . . ?
C39A C40A C41A C42A 179.9(15) . . . . ?
C41A C36A C37A C38A 2.8(19) . . . . ?
C41A C36A P2A C22A -174.2(10) . . . . ?
C41A C36A P2A C29A -65.0(12) . . . . ?
C41A C36A P2A Pd2A 71.0(11) . . . . ?
C43A C44A C45A C46A -2.8(19) . . . . ?
C43A C48A C49A Pd3A 32.3(13) . . . . ?
C44A C43A C48A C47A -1.9(16) . . . . ?
C44A C43A C48A C49A 177.6(11) . . . . ?
C44A C43A P3A C50A -79.0(11) . . . . ?
C44A C43A P3A C57A 32.3(11) . . . . ?
C44A C43A P3A Pd3A 156.1(9) . . . . ?
C44A C45A C46A C47A -1.2(19) . . . . ?
C45A C46A C47A C48A 3.8(18) . . . . ?
C46A C47A C48A C43A -2.2(17) . . . . ?
C46A C47A C48A C49A 178.4(12) . . . . ?
C47A C48A C49A Pd3A -148.3(9) . . . . ?
C48A C43A C44A C45A 4.4(17) . . . . ?
C48A C43A P3A C50A 101.4(8) . . . . ?
C48A C43A P3A C57A -147.3(8) . . . . ?
C48A C43A P3A Pd3A -23.5(8) . . . . ?
C50A C51A C52A C53A 4(2) . . . . ?
C51A C50A C55A C54A 1(2) . . . . ?
C51A C50A C55A C56A 178.6(17) . . . . ?
C51A C50A P3A C43A 16.0(11) . . . . ?
C51A C50A P3A C57A -95.6(10) . . . . ?
C51A C50A P3A Pd3A 128.6(8) . . . . ?
C51A C52A C53A C54A -4(2) . . . . ?
C52A C53A C54A C55A 2(2) . . . . ?
C53A C54A C55A C50A -1(2) . . . . ?
C53A C54A C55A C56A -179.0(17) . . . . ?
C55A C50A C51A C52A -2.0(19) . . . . ?
C55A C50A P3A C43A -159.8(11) . . . . ?
C55A C50A P3A C57A 88.5(11) . . . . ?
C55A C50A P3A Pd3A -47.3(12) . . . . ?
C57A C58A C59A C60A 0(3) . . . . ?
C58A C57A C62A C61A -7(3) . . . . ?
C58A C57A C62A C63A -178(2) . . . . ?
C58A C57A P3A C43A -123.8(13) . . . . ?
C58A C57A P3A C50A -12.5(14) . . . . ?
C58A C57A P3A Pd3A 123.9(12) . . . . ?
C58A C59A C60A C61A -2(4) . . . . ?
C59A C60A C61A C62A -1(4) . . . . ?
C60A C61A C62A C57A 6(4) . . . . ?
C60A C61A C62A C63A 177(3) . . . . ?
C62A C57A C58A C59A 4(3) . . . . ?
C62A C57A P3A C43A 58.7(15) . . . . ?
C62A C57A P3A C50A 170.1(14) . . . . ?
C62A C57A P3A Pd3A -53.6(15) . . . . ?
P2A C22A C23A C24A 174.7(14) . . . . ?
P2A C22A C27A C26A -174.3(15) . . . . ?
P2A C22A C27A C28A 3(2) . . . . ?
P2A C29A C30A C31A -177.5(10) . . . . ?
P2A C29A C34A C33A 177.2(11) . . . . ?
P2A C29A C34A C35A -0.5(17) . . . . ?
P2A C36A C37A C38A 175.3(10) . . . . ?
P2A C36A C41A C40A -174.0(9) . . . . ?
P2A C36A C41A C42A 8.9(19) . . . . ?
P3A C43A C44A C45A -175.1(9) . . . . ?
P3A C43A C48A C47A 177.8(9) . . . . ?
P3A C43A C48A C49A -2.8(13) . . . . ?
P3A C50A C51A C52A -178.0(10) . . . . ?
P3A C50A C55A C54A 176.3(11) . . . . ?
P3A C50A C55A C56A -6(2) . . . . ?
P3A C57A C58A C59A -173.4(17) . . . . ?
P3A C57A C62A C61A 170(2) . . . . ?
P3A C57A C62A C63A -1(3) . . . . ?
C8B P1 C15B C16B -70.7(12) . . . . ?
C8B P1 C15B C20B 111.6(13) . . . . ?
C8B C9B C10B C11B 0.0 . . . . ?
C9B C8B C13B C12B 0.0 . . . . ?
C9B C8B C13B C14B 178(5) . . . . ?
C9B C10B C11B C12B 0.0 . . . . ?
C10B C11B C12B C13B 0.0 . . . . ?
C11B C12B C13B C8B 0.0 . . . . ?
C11B C12B C13B C14B -178(5) . . . . ?
C13B C8B C9B C10B 0.0 . . . . ?
C15B C16B C17B C18B 0.0 . . . . ?
C16B C15B C20B C19B 0.0 . . . . ?
C16B C15B C20B C21B 174.0(15) . . . . ?
C16B C17B C18B C19B 0.0 . . . . ?
C17B C18B C19B C20B 0.0 . . . . ?
C18B C19B C20B C15B 0.0 . . . . ?
C18B C19B C20B C21B -174.3(14) . . . . ?
C20B C15B C16B C17B 0.0 . . . . ?
C22B C23B C24B C25B 1(3) . . . . ?
C22B C27B C28B Pd2B -22(3) . . . . ?
C23B C22B C27B C26B -3(3) . . . . ?
C23B C22B C27B C28B 179.8(15) . . . . ?
C23B C22B P2B C29B -38.1(14) . . . . ?
C23B C22B P2B C36B 72.5(13) . . . . ?
C23B C22B P2B Pd2B -164.2(11) . . . . ?
C23B C24B C25B C26B -1(4) . . . . ?
C24B C25B C26B C27B 0(3) . . . . ?
C25B C26B C27B C22B 2(3) . . . . ?
C25B C26B C27B C28B 179.7(19) . . . . ?
C26B C27B C28B Pd2B 160.9(16) . . . . ?
C27B C22B C23B C24B 1(3) . . . . ?
C27B C22B P2B C29B 134.9(14) . . . . ?
C27B C22B P2B C36B -114.6(14) . . . . ?
C27B C22B P2B Pd2B 8.8(15) . . . . ?
C29B C30B C31B C32B 0.0 . . . . ?
C30B C29B C34B C33B 0.0 . . . . ?
C30B C29B C34B C35B -176(2) . . . . ?
C30B C29B P2B C22B 114.2(9) . . . . ?
C30B C29B P2B C36B 0.0(9) . . . . ?
C30B C29B P2B Pd2B -128.7(7) . . . . ?
C30B C31B C32B C33B 0.0 . . . . ?
C31B C32B C33B C34B 0.0 . . . . ?
C32B C33B C34B C29B 0.0 . . . . ?
C32B C33B C34B C35B 176.7(18) . . . . ?
C34B C29B C30B C31B 0.0 . . . . ?
C34B C29B P2B C22B -63.1(8) . . . . ?
C34B C29B P2B C36B -177.3(7) . . . . ?
C34B C29B P2B Pd2B 54.0(9) . . . . ?
C36B C37B C38B C39B -3(2) . . . . ?
C37B C36B C41B C40B -6.5(19) . . . . ?
C37B C36B C41B C42B 176.2(13) . . . . ?
C37B C36B P2B C22B 3.6(11) . . . . ?
C37B C36B P2B C29B 117.0(10) . . . . ?
C37B C36B P2B Pd2B -112.5(8) . . . . ?
C37B C38B C39B C40B 1(3) . . . . ?
C38B C39B C40B C41B -1(3) . . . . ?
C39B C40B C41B C36B 4(3) . . . . ?
C39B C40B C41B C42B -178.1(17) . . . . ?
C41B C36B C37B C38B 5.9(17) . . . . ?
C41B C36B P2B C22B 171.6(11) . . . . ?
C41B C36B P2B C29B -75.0(12) . . . . ?
C41B C36B P2B Pd2B 55.5(13) . . . . ?
C43B C44B C45B C46B 0.0(18) . . . . ?
C43B C48B C49B Pd3B 30.0(15) . . . . ?
C44B C43B C48B C47B -3.7(16) . . . . ?
C44B C43B C48B C49B 178.0(11) . . . . ?
C44B C43B P3B C50B -78.4(10) . . . . ?
C44B C43B P3B C57B 34.6(11) . . . . ?
C44B C43B P3B Pd3B 158.7(9) . . . . ?
C44B C45B C46B C47B -0.6(19) . . . . ?
C45B C46B C47B C48B -1.0(19) . . . . ?
C46B C47B C48B C43B 3.1(17) . . . . ?
C46B C47B C48B C49B -178.7(13) . . . . ?
C47B C48B C49B Pd3B -148.1(10) . . . . ?
C48B C43B C44B C45B 2.2(16) . . . . ?
C48B C43B P3B C50B 104.9(8) . . . . ?
C48B C43B P3B C57B -142.0(8) . . . . ?
C48B C43B P3B Pd3B -17.9(8) . . . . ?
C50B C51B C52B C53B -5(2) . . . . ?
C51B C50B C55B C54B 1(2) . . . . ?
C51B C50B C55B C56B 175.1(16) . . . . ?
C51B C50B P3B C43B 20.4(12) . . . . ?
C51B C50B P3B C57B -91.9(12) . . . . ?
C51B C50B P3B Pd3B 131.6(9) . . . . ?
C51B C52B C53B C54B 3(2) . . . . ?
C52B C53B C54B C55B 0(2) . . . . ?
C53B C54B C55B C50B -3(2) . . . . ?
C53B C54B C55B C56B -176.5(17) . . . . ?
C55B C50B C51B C52B 2(2) . . . . ?
C55B C50B P3B C43B -157.7(11) . . . . ?
C55B C50B P3B C57B 90.0(12) . . . . ?
C55B C50B P3B Pd3B -46.5(12) . . . . ?
C57B C58B C59B C60B 0(4) . . . . ?
C58B C57B C62B C61B 5(3) . . . . ?
C58B C57B C62B C63B 179(2) . . . . ?
C58B C57B P3B C43B -118.2(13) . . . . ?
C58B C57B P3B C50B -6.7(14) . . . . ?
C58B C57B P3B Pd3B 129.5(12) . . . . ?
C58B C59B C60B C61B 0(5) . . . . ?
C59B C60B C61B C62B 3(5) . . . . ?
C60B C61B C62B C57B -6(3) . . . . ?
C60B C61B C62B C63B 180(3) . . . . ?
C62B C57B C58B C59B -3(3) . . . . ?
C62B C57B P3B C43B 66.6(15) . . . . ?
C62B C57B P3B C50B 178.1(14) . . . . ?
C62B C57B P3B Pd3B -45.7(15) . . . . ?
P2B C22B C23B C24B 173.3(16) . . . . ?
P2B C22B C27B C26B -175.7(14) . . . . ?
P2B C22B C27B C28B 7(3) . . . . ?
P2B C29B C30B C31B -177.3(10) . . . . ?
P2B C29B C34B C33B 177.3(10) . . . . ?
P2B C29B C34B C35B 1(2) . . . . ?
P2B C36B C37B C38B 174.9(10) . . . . ?
P2B C36B C41B C40B -174.2(11) . . . . ?
P2B C36B C41B C42B 8(2) . . . . ?
P3B C43B C44B C45B -174.1(9) . . . . ?
P3B C43B C48B C47B 173.0(8) . . . . ?
P3B C43B C48B C49B -5.3(14) . . . . ?
P3B C50B C51B C52B -175.7(11) . . . . ?
P3B C50B C55B C54B 179.3(11) . . . . ?
P3B C50B C55B C56B -7(2) . . . . ?
P3B C57B C58B C59B -177.8(18) . . . . ?
P3B C57B C62B C61B -179.3(15) . . . . ?
P3B C57B C62B C63B -5(3) . . . . ?

_smtbx_masks_special_details     ?
loop_
_smtbx_masks_void_nr
_smtbx_masks_void_average_x
_smtbx_masks_void_average_y
_smtbx_masks_void_average_z
_smtbx_masks_void_volume
_smtbx_masks_void_count_electrons
_smtbx_masks_void_content
1 0.000 0.000 0.000 340.9 82.6 '2 C4H8O'

_smtbx_masks_void_probe_radius   1.2
_smtbx_masks_void_truncation_radius 1.2
_shelx_res_file                  
;
TITL ijsf23078_a.res in P-1
    ijsf23078.res
    created by SHELXL-2018/3 at 15:08:03 on 14-Nov-2023
REM Old TITL ijsf23078 in P1 #1
REM SHELXT solution in P-1: R1 0.244, Rweak 0.016, Alpha 0.169
REM <I/s> 0.000 for 0 systematic absences, Orientation as input
REM Formula found by SHELXT: P3 Pd2B F5 C57 O7 B
CELL 1.54184 15.0801 15.0825 16.2726 79.726 74.132 63.091
ZERR 2 0.0003 0.0003 0.0002 0.001 0.001 0.002
LATT 1
SFAC C H B F O P Pd
UNIT 126 120 4 2 10 6 8
EADP C56B C56A
ISOR 0.02 0.04 C56A C56B
EADP C33B C33A
EADP C14B C14A
EADP C13A C13B
EADP C8A C8B
EADP C49A C49B
EADP C48A C48B
EADP C9A C9B
EADP C10A C10B
EADP C43A C43B
EADP C44A C44B
EADP C11A C11B
EADP C12A C12B
EADP C45A C45B
ISOR 0.05 0.1 C12B C9B C10B C9A C10A C11A C11B
EADP C46A C46B
ISOR 0.02 0.04 C8B C8A C13B C13A
EADP C47A C47B
EADP C55A C55B
EADP C54B C54A
EADP C53A C53B
EADP C52B C52A
EADP C51A C51B
EADP C50A C50B
EADP C63A C63B
EADP C62A C62B
EADP C57A C57B
EADP C58A C58B
EADP C59A C59B
EADP C60A C60B
EADP C61B C61A
ISOR 0.01 0.02 C57B C57A
EADP C28A C28B
EADP C22B C22A
EADP C23A C23B
EADP C24B C24A
EADP C26A C26B
EADP C27A C27B
EADP C25A C25B
EADP F1B F1A
ISOR 0.01 0.02 F1B F1A
EADP C42A C42B
EADP C41A C41B
EADP C40A C40B
EADP C39A C39B
EADP C38A C38B
EADP C37A C37B
EADP C36B C36A
EADP C35B C35A
EADP C34B C34A
EADP C29B C29A
EADP C30B C30A
EADP C31B C31A
EADP C32B C32A
EADP C33A C33B
EADP C21B C21A
EADP C15A C15B
EADP C16A C20B
EADP C17A C19B
EADP C18A C18B
EADP C19A C17B
EADP C20A C16B
SADI 0.01 C14B C13B C14A C13A

L.S. 16
PLAN  10
SIZE 0.044 0.067 0.104
TEMP -163.15(10)
CONF
list 4
MORE -1
BOND $H
ABIN
fmap 2 53
acta
REM <olex2.extras>
REM <HklSrc "%.\\ijsf23078.hkl">
REM </olex2.extras>

WGHT    0.057400    1.228800
FVAR       0.26898
B1    3    0.593431    0.667012    0.558820    11.00000    0.07951    0.07617 =
         0.06096   -0.01717   -0.01690   -0.03263
B2    3    0.549462    0.645816    0.425145    11.00000    0.03835    0.06146 =
         0.04840   -0.00738    0.00316   -0.01052
C1    1    0.148622    0.609971    0.777601    11.00000    0.03861    0.07144 =
         0.03634    0.00337   -0.00430   -0.01247
C2    1    0.045580    0.668437    0.777065    11.00000    0.04280    0.07540 =
         0.06198    0.00552   -0.00836   -0.01598
AFIX  43
H2    2    0.003640    0.639058    0.771621    11.00000   -1.20000
AFIX   0
C3    1    0.005930    0.770047    0.784633    11.00000    0.04988    0.07288 =
         0.07832    0.00728   -0.01101   -0.00275
AFIX  43
H3    2   -0.063716    0.810567    0.783497    11.00000   -1.20000
AFIX   0
C4    1    0.064706    0.813024    0.793663    11.00000    0.05745    0.06766 =
         0.06904   -0.00401   -0.00900   -0.00759
AFIX  43
H4    2    0.035702    0.882774    0.799313    11.00000   -1.20000
AFIX   0
C5    1    0.166657    0.755409    0.794641    11.00000    0.05723    0.07133 =
         0.05188   -0.00873   -0.00485   -0.01731
AFIX  43
H5    2    0.207162    0.785913    0.801096    11.00000   -1.20000
AFIX   0
C6    1    0.210247    0.653140    0.786237    11.00000    0.04588    0.06611 =
         0.03951   -0.00444   -0.00599   -0.00987
C7    1    0.320210    0.588364    0.784319    11.00000    0.04723    0.06933 =
         0.07433   -0.01459   -0.00953   -0.01456
AFIX  23
H7A   2    0.329588    0.573543    0.843934    11.00000   -1.20000
H7B   2    0.359758    0.626475    0.753682    11.00000   -1.20000
AFIX   0
O1    5    0.576207    0.598039    0.614568    11.00000    0.05556    0.08229 =
         0.04493   -0.01604   -0.00803   -0.02948
O2    5    0.633209    0.723694    0.582328    11.00000    0.16397    0.11228 =
         0.10350   -0.02288   -0.03828   -0.08036
O3    5    0.579760    0.688600    0.474622    11.00000    0.07988    0.06377 =
         0.06013   -0.01025   -0.01087   -0.03166
O4    5    0.522605    0.572140    0.462565    11.00000    0.11262    0.12197 =
         0.04188    0.01574   -0.02601   -0.08562
O5    5    0.547243    0.676441    0.341925    11.00000    0.04750    0.05600 =
         0.04846    0.00213   -0.00503   -0.00990
P1    6    0.221715    0.478024    0.760328    11.00000    0.03831    0.06660 =
         0.03735   -0.00154   -0.00468   -0.01609
PD1   7    0.379962    0.457738    0.728648    11.00000    0.03387    0.05732 =
         0.03890    0.00085   -0.00509   -0.00917
PD4   7    0.526979    0.510750    0.580415    11.00000    0.04480    0.07726 =
         0.03318   -0.00205   -0.01005   -0.02782
PART 1
AFIX  66
C8A   1    0.194173    0.446535    0.674873    10.50000    0.04638    0.10376 =
         0.04814   -0.01444   -0.00443   -0.03284
C9A   1    0.183004    0.358306    0.686040    10.50000    0.09084    0.11482 =
         0.07543   -0.01381   -0.01383   -0.06037
AFIX  43
H9A   2    0.192895    0.317180    0.737300    10.50000   -1.20000
AFIX  65
C10A  1    0.157364    0.330248    0.622207    10.50000    0.14802    0.14449 =
         0.11405   -0.03669   -0.02472   -0.08121
AFIX  43
H10A  2    0.149731    0.269947    0.629840    10.50000   -1.20000
AFIX  65
C11A  1    0.142892    0.390421    0.547205    10.50000    0.11584    0.15712 =
         0.08263   -0.03821   -0.02766   -0.04522
AFIX  43
H11A  2    0.125368    0.371244    0.503578    10.50000   -1.20000
AFIX  65
C12A  1    0.154060    0.478651    0.536037    10.50000    0.07103    0.11826 =
         0.05795   -0.03678   -0.01084   -0.01547
AFIX  43
H12A  2    0.144169    0.519776    0.484777    10.50000   -1.20000
AFIX  65
C13A  1    0.179700    0.506709    0.599870    10.50000    0.05660    0.10321 =
         0.04602   -0.00409   -0.01292   -0.01897
AFIX   0
C14A  1    0.205713    0.593462    0.576092    10.50000    0.06162    0.11126 =
         0.05009    0.01249   -0.01476   -0.02327
AFIX 137
H14A  2    0.209077    0.611974    0.514824    10.50000   -1.50000
H14B  2    0.271927    0.575610    0.588687    10.50000   -1.50000
H14C  2    0.153259    0.649904    0.609115    10.50000   -1.50000
AFIX   0
C15A  1    0.192171    0.403903    0.860766    10.50000    0.05559    0.06790 =
         0.04177    0.00212   -0.00417   -0.02380
C16A  1    0.272454    0.352488    0.900886    10.50000    0.08066    0.08483 =
         0.05474    0.02464   -0.00723   -0.03810
AFIX  43
H16A  2    0.336628    0.354513    0.877787    10.50000   -1.20000
AFIX   0
C17A  1    0.254780    0.295588    0.979327    10.50000    0.09246    0.09639 =
         0.08395    0.02924   -0.04041   -0.04695
AFIX  43
H17A  2    0.308371    0.258114    1.008702    10.50000   -1.20000
AFIX   0
C18A  1    0.162841    0.295147    1.011299    10.50000    0.07703    0.11717 =
         0.09800   -0.00267    0.03417   -0.05835
AFIX  43
H18A  2    0.152111    0.258308    1.063854    10.50000   -1.20000
AFIX   0
C19A  1    0.083261    0.347102    0.969511    10.50000    0.09702    0.13431 =
         0.10971    0.07718   -0.01410   -0.03382
AFIX  43
H19A  2    0.019518    0.343984    0.991980    10.50000   -1.20000
AFIX   0
C20A  1    0.097602    0.401835    0.896888    10.50000    0.07094    0.10765 =
         0.06308    0.04099   -0.01205   -0.04047
C21A  1    0.003460    0.460603    0.852285    10.50000    0.07413    0.09730 =
         0.09101    0.03051   -0.02449   -0.03091
AFIX 137
H21A  2   -0.041182    0.524142    0.878647    10.50000   -1.50000
H21B  2   -0.034750    0.420658    0.859578    10.50000   -1.50000
H21C  2    0.028229    0.473267    0.791110    10.50000   -1.50000
AFIX   0
C22A  1    0.806354    0.095661    0.646970    10.50000    0.04139    0.06301 =
         0.06488   -0.01029   -0.02401   -0.00846
C23A  1    0.891881    0.002191    0.620871    10.50000    0.06722    0.06675 =
         0.08297   -0.03240   -0.02856    0.00859
AFIX  43
H23A  2    0.882525   -0.052647    0.610363    10.50000   -1.20000
AFIX   0
C24A  1    0.985930   -0.002756    0.612264    10.50000    0.04781    0.14669 =
         0.11518   -0.05973   -0.01343    0.00696
AFIX  43
H24A  2    1.043372   -0.062467    0.593430    10.50000   -1.20000
AFIX   0
C25A  1    1.001606    0.066930    0.627717    10.50000    0.04048    0.11726 =
         0.14562   -0.05141   -0.01668   -0.00372
AFIX  43
H25A  2    1.070002    0.056129    0.622496    10.50000   -1.20000
AFIX   0
C26A  1    0.920420    0.163195    0.653169    10.50000    0.04279    0.10157 =
         0.13194   -0.04921   -0.02647   -0.01115
AFIX  43
H26A  2    0.934632    0.215799    0.661552    10.50000   -1.20000
AFIX   0
C27A  1    0.823495    0.174726    0.664443    10.50000    0.05217    0.06883 =
         0.09288   -0.02062   -0.03040   -0.00491
C28A  1    0.729478    0.267852    0.689979    10.50000    0.03921    0.06720 =
         0.10163   -0.01884   -0.03089   -0.00666
AFIX  23
H28A  2    0.742384    0.324742    0.658129    10.50000   -1.20000
H28B  2    0.721075    0.274237    0.751456    10.50000   -1.20000
AFIX  66
C29A  1    0.684371    0.075646    0.553391    10.50000    0.08784    0.06933 =
         0.04778   -0.01205   -0.03339   -0.00870
C30A  1    0.680328   -0.015940    0.562491    10.50000    0.17217    0.06864 =
         0.06601   -0.01889   -0.04638   -0.01471
AFIX  43
H30A  2    0.670612   -0.048029    0.617802    10.50000   -1.20000
AFIX  65
C31A  1    0.690501   -0.060575    0.490662    10.50000    0.16348    0.09719 =
         0.11863   -0.03250   -0.02253   -0.03302
AFIX  43
H31A  2    0.687738   -0.123170    0.496882    10.50000   -1.20000
AFIX  65
C32A  1    0.704717   -0.013624    0.409733    10.50000    0.12885    0.10989 =
         0.08478   -0.04491   -0.03165   -0.02084
AFIX  43
H32A  2    0.711670   -0.044131    0.360641    10.50000   -1.20000
AFIX  65
C33A  1    0.708760    0.077961    0.400632    10.50000    0.08822    0.11156 =
         0.05013   -0.02779   -0.02093   -0.02819
AFIX  43
H33A  2    0.718477    0.110050    0.345320    10.50000   -1.20000
AFIX  65
C34A  1    0.698587    0.122597    0.472460    10.50000    0.05911    0.08527 =
         0.04252   -0.01569   -0.02400   -0.00858
AFIX   0
C35A  1    0.706255    0.219756    0.466366    10.50000    0.03645    0.10553 =
         0.07315   -0.00264    0.00601   -0.01634
AFIX 137
H35A  2    0.646876    0.265900    0.504686    10.50000   -1.50000
H35B  2    0.708293    0.248696    0.407343    10.50000   -1.50000
H35C  2    0.768587    0.207925    0.483101    10.50000   -1.50000
AFIX   0
C36A  1    0.632606    0.047061    0.746208    10.50000    0.07544    0.03787 =
         0.07522   -0.00470   -0.01804   -0.00633
C37A  1    0.700837    0.000159    0.801256    10.50000    0.09743    0.07024 =
         0.06068   -0.01888   -0.01703   -0.00688
AFIX  43
H37A  2    0.764248    0.004272    0.788785    10.50000   -1.20000
AFIX   0
C38A  1    0.671103   -0.053969    0.876735    10.50000    0.09824    0.07616 =
         0.05566   -0.00751   -0.01769   -0.00442
AFIX  43
H38A  2    0.715310   -0.090583    0.914751    10.50000   -1.20000
AFIX   0
C39A  1    0.577305   -0.050354    0.891113    10.50000    0.18620    0.08213 =
         0.06123   -0.01657    0.00705   -0.04161
AFIX  43
H39A  2    0.554461   -0.081614    0.943123    10.50000   -1.20000
AFIX   0
C40A  1    0.512760   -0.005217    0.836639    10.50000    0.13306    0.06212 =
         0.11451    0.00064    0.00615   -0.03609
AFIX  43
H40A  2    0.449450   -0.009592    0.849493    10.50000   -1.20000
AFIX   0
C41A  1    0.539861    0.048341    0.760713    10.50000    0.09038    0.05490 =
         0.10907   -0.00818   -0.00881   -0.02707
C42A  1    0.468993    0.096200    0.702901    10.50000    0.10925    0.07341 =
         0.13617    0.02033   -0.02516   -0.04654
AFIX 137
H42A  2    0.491612    0.054524    0.654767    10.50000   -1.50000
H42B  2    0.467584    0.161661    0.681247    10.50000   -1.50000
H42C  2    0.400502    0.104346    0.734116    10.50000   -1.50000
AFIX   0
C43A  1    0.687381    0.478292    0.896981    10.50000    0.03916    0.07220 =
         0.04179   -0.02137   -0.00917   -0.00768
C44A  1    0.766216    0.460649    0.940125    10.50000    0.05451    0.10464 =
         0.05956   -0.01195   -0.02555   -0.02346
AFIX  43
H44A  2    0.790238    0.509957    0.936174    10.50000   -1.20000
AFIX   0
C45A  1    0.805463    0.374140    0.985908    10.50000    0.06969    0.11780 =
         0.05435   -0.00679   -0.03388   -0.03079
AFIX  43
H45A  2    0.859513    0.361249    1.012185    10.50000   -1.20000
AFIX   0
C46A  1    0.768345    0.304219    0.995125    10.50000    0.06038    0.10712 =
         0.05244   -0.00236   -0.02584   -0.01381
AFIX  43
H46A  2    0.797436    0.242709    1.026735    10.50000   -1.20000
AFIX   0
C47A  1    0.686939    0.323876    0.957577    10.50000    0.05825    0.08817 =
         0.04746    0.00816   -0.02021   -0.02834
AFIX  43
H47A  2    0.658423    0.277264    0.966775    10.50000   -1.20000
AFIX   0
C48A  1    0.648846    0.409823    0.907943    10.50000    0.03828    0.07719 =
         0.03169   -0.01341   -0.00656    0.00122
C49A  1    0.560841    0.435320    0.862564    10.50000    0.04694    0.06738 =
         0.04461   -0.00026   -0.01339   -0.02465
AFIX  23
H49A  2    0.494729    0.472916    0.900973    10.50000   -1.20000
H49B  2    0.561295    0.372725    0.851305    10.50000   -1.20000
AFIX   0
C50A  1    0.534991    0.684643    0.896606    10.50000    0.05338    0.07305 =
         0.05760   -0.01961   -0.01379   -0.01317
C51A  1    0.543546    0.673980    0.982452    10.50000    0.07032    0.09614 =
         0.05687   -0.02211   -0.00520   -0.02845
AFIX  43
H51A  2    0.597657    0.617328    1.001318    10.50000   -1.20000
AFIX   0
C52A  1    0.473316    0.745819    1.039983    10.50000    0.09356    0.10123 =
         0.06497   -0.03565   -0.00435   -0.02811
AFIX  43
H52A  2    0.480885    0.740921    1.096914    10.50000   -1.20000
AFIX   0
C53A  1    0.393471    0.823274    1.011711    10.50000    0.07779    0.11310 =
         0.08554   -0.03404    0.00428   -0.02484
AFIX  43
H53A  2    0.342872    0.870462    1.051055    10.50000   -1.20000
AFIX   0
C54A  1    0.383416    0.835720    0.926918    10.50000    0.06945    0.08033 =
         0.10684   -0.02777   -0.01796   -0.01479
AFIX  43
H54A  2    0.328384    0.891814    0.908653    10.50000   -1.20000
AFIX   0
C55A  1    0.455846    0.764099    0.869098    10.50000    0.04923    0.07373 =
         0.08277   -0.02216   -0.02562   -0.00087
C56A  1    0.442344    0.782092    0.780046    10.50000    0.08396    0.09733 =
         0.10005   -0.03502   -0.02943   -0.01607
AFIX 137
H56A  2    0.503525    0.784711    0.740964    10.50000   -1.50000
H56B  2    0.383217    0.845548    0.774413    10.50000   -1.50000
H56C  2    0.431342    0.727942    0.765736    10.50000   -1.50000
AFIX   0
C57A  1    0.728285    0.624044    0.769847    10.50000    0.05449    0.05968 =
         0.05334   -0.00577   -0.02385   -0.01856
C58A  1    0.712502    0.722107    0.772745    10.50000    0.05494    0.07625 =
         0.07843   -0.01294   -0.02298   -0.02179
AFIX  43
H58A  2    0.652826    0.765943    0.808814    10.50000   -1.20000
AFIX   0
C59A  1    0.781819    0.755530    0.724371    10.50000    0.07295    0.06629 =
         0.10652   -0.00412   -0.03763   -0.03243
AFIX  43
H59A  2    0.770341    0.822406    0.726999    10.50000   -1.20000
AFIX   0
C60A  1    0.877161    0.686637    0.666370    10.50000    0.06175    0.04919 =
         0.09521   -0.01002   -0.03532   -0.01575
AFIX  43
H60A  2    0.926303    0.707730    0.630426    10.50000   -1.20000
AFIX   0
C61A  1    0.886570    0.592184    0.670014    10.50000    0.05139    0.05865 =
         0.06838   -0.00842   -0.01493   -0.03047
AFIX  43
H61A  2    0.944550    0.546556    0.633872    10.50000   -1.20000
AFIX   0
C62A  1    0.822121    0.559246    0.719328    10.50000    0.04341    0.07524 =
         0.04595   -0.00285   -0.02574   -0.01001
C63A  1    0.841765    0.452432    0.711968    10.50000    0.04937    0.07327 =
         0.06385   -0.01290   -0.00775   -0.01339
AFIX 137
H63A  2    0.851187    0.414599    0.766954    10.50000   -1.50000
H63B  2    0.903323    0.421720    0.667642    10.50000   -1.50000
H63C  2    0.783438    0.452177    0.696569    10.50000   -1.50000
AFIX   0
F1A   4    0.527634    0.435556    0.697757    10.50000    0.05215    0.07229 =
         0.05439   -0.00384   -0.01554   -0.01754
P2A   6    0.675261    0.124135    0.654422    10.50000    0.04684    0.05051 =
         0.06001   -0.00233   -0.01646   -0.00792
P3A   6    0.629064    0.583467    0.825778    10.50000    0.04211    0.06340 =
         0.03808   -0.01181   -0.00881   -0.01584
PD2A  7    0.595869    0.284222    0.673451    10.50000    0.03520    0.04695 =
         0.04578   -0.00630   -0.01402   -0.00764
PD3A  7    0.574285    0.517014    0.750890    10.50000    0.03712    0.05508 =
         0.03472   -0.00664   -0.00958   -0.01390
PART 2
AFIX  66
C8B   1    0.175858    0.441151    0.678350    10.50000    0.04638    0.10376 =
         0.04814   -0.01444   -0.00443   -0.03284
C9B   1    0.153681    0.358813    0.697864    10.50000    0.09084    0.11482 =
         0.07543   -0.01381   -0.01383   -0.06037
AFIX  43
H9B   2    0.149491    0.328809    0.754466    10.50000   -1.20000
AFIX  65
C10B  1    0.137634    0.320375    0.634561    10.50000    0.14802    0.14449 =
         0.11405   -0.03669   -0.02472   -0.08121
AFIX  43
H10B  2    0.122477    0.264101    0.647899    10.50000   -1.20000
AFIX  65
C11B  1    0.143764    0.364274    0.551744    10.50000    0.11584    0.15712 =
         0.08263   -0.03821   -0.02766   -0.04522
AFIX  43
H11B  2    0.132796    0.338003    0.508480    10.50000   -1.20000
AFIX  65
C12B  1    0.165941    0.446612    0.532229    10.50000    0.07103    0.11826 =
         0.05795   -0.03678   -0.01084   -0.01547
AFIX  43
H12B  2    0.170131    0.476615    0.475627    10.50000   -1.20000
AFIX  65
C13B  1    0.181988    0.485051    0.595531    10.50000    0.05660    0.10321 =
         0.04602   -0.00409   -0.01292   -0.01897
AFIX   0
C14B  1    0.201894    0.575518    0.573883    10.50000    0.06162    0.11126 =
         0.05009    0.01249   -0.01476   -0.02327
AFIX 137
H14D  2    0.253457    0.569086    0.603233    10.50000   -1.50000
H14E  2    0.138673    0.634444    0.592293    10.50000   -1.50000
H14F  2    0.226652    0.582561    0.511878    10.50000   -1.50000
AFIX  66
C15B  1    0.177280    0.414259    0.855748    10.50000    0.05559    0.06790 =
         0.04177    0.00212   -0.00417   -0.02380
C16B  1    0.072544    0.452641    0.887910    10.50000    0.07094    0.10765 =
         0.06308    0.04099   -0.01205   -0.04047
AFIX  43
H16B  2    0.028022    0.508267    0.858729    10.50000   -1.20000
AFIX  65
C17B  1    0.032949    0.409635    0.962768    10.50000    0.09702    0.13431 =
         0.10971    0.07718   -0.01410   -0.03382
AFIX  43
H17B  2   -0.038634    0.435867    0.984749    10.50000   -1.20000
AFIX  65
C18B  1    0.098090    0.328246    1.005464    10.50000    0.07703    0.11717 =
         0.09800   -0.00267    0.03417   -0.05835
AFIX  43
H18B  2    0.071028    0.298853    1.056626    10.50000   -1.20000
AFIX  65
C19B  1    0.202827    0.289864    0.973303    10.50000    0.09246    0.09639 =
         0.08395    0.02924   -0.04041   -0.04695
AFIX  43
H19B  2    0.247348    0.234238    1.002485    10.50000   -1.20000
AFIX  65
C20B  1    0.242423    0.332869    0.898445    10.50000    0.08066    0.08483 =
         0.05474    0.02464   -0.00723   -0.03810
AFIX   0
C21B  1    0.348360    0.285291    0.864561    10.50000    0.07413    0.09730 =
         0.09101    0.03051   -0.02449   -0.03091
AFIX 137
H21D  2    0.360608    0.274550    0.804047    10.50000   -1.50000
H21E  2    0.377682    0.220981    0.896256    10.50000   -1.50000
H21F  2    0.380332    0.327314    0.869857    10.50000   -1.50000
AFIX   0
C22B  1    0.826995    0.130371    0.649916    10.50000    0.04139    0.06301 =
         0.06488   -0.01029   -0.02401   -0.00846
C23B  1    0.912395    0.046269    0.616345    10.50000    0.06722    0.06675 =
         0.08297   -0.03240   -0.02856    0.00859
AFIX  43
H23B  2    0.904965   -0.010307    0.607320    10.50000   -1.20000
AFIX   0
C24B  1    1.011302    0.045744    0.595579    10.50000    0.04781    0.14669 =
         0.11518   -0.05973   -0.01343    0.00696
AFIX  43
H24B  2    1.071048   -0.009691    0.571901    10.50000   -1.20000
AFIX   0
C25B  1    1.014247    0.129683    0.611920    10.50000    0.04048    0.11726 =
         0.14562   -0.05141   -0.01668   -0.00372
AFIX  43
H25B  2    1.079005    0.130885    0.599874    10.50000   -1.20000
AFIX   0
C26B  1    0.928813    0.214378    0.645183    10.50000    0.04279    0.10157 =
         0.13194   -0.04921   -0.02647   -0.01115
AFIX  43
H26B  2    0.936125    0.270550    0.655408    10.50000   -1.20000
AFIX   0
C27B  1    0.831393    0.214751    0.663284    10.50000    0.05217    0.06883 =
         0.09288   -0.02062   -0.03040   -0.00491
C28B  1    0.736949    0.300552    0.698827    10.50000    0.03921    0.06720 =
         0.10163   -0.01884   -0.03089   -0.00666
AFIX  23
H28C  2    0.742629    0.362399    0.671336    10.50000   -1.20000
H28D  2    0.732918    0.299866    0.760675    10.50000   -1.20000
AFIX  66
C29B  1    0.687964    0.093249    0.580575    10.50000    0.08784    0.06933 =
         0.04778   -0.01205   -0.03339   -0.00870
C30B  1    0.668738    0.009322    0.594338    10.50000    0.17217    0.06864 =
         0.06601   -0.01889   -0.04638   -0.01471
AFIX  43
H30B  2    0.656789   -0.019514    0.650755    10.50000   -1.20000
AFIX  65
C31B  1    0.666996   -0.032412    0.525555    10.50000    0.16348    0.09719 =
         0.11863   -0.03250   -0.02253   -0.03302
AFIX  43
H31B  2    0.653856   -0.089773    0.534962    10.50000   -1.20000
AFIX  65
C32B  1    0.684479    0.009779    0.443008    10.50000    0.12885    0.10989 =
         0.08478   -0.04491   -0.03165   -0.02084
AFIX  43
H32B  2    0.683288   -0.018745    0.395997    10.50000   -1.20000
AFIX  65
C33B  1    0.703705    0.093706    0.429243    10.50000    0.08822    0.11156 =
         0.05013   -0.02779   -0.02093   -0.02819
AFIX  43
H33B  2    0.715653    0.122542    0.372825    10.50000   -1.20000
AFIX  65
C34B  1    0.705447    0.135442    0.498025    10.50000    0.05911    0.08527 =
         0.04252   -0.01569   -0.02400   -0.00858
AFIX   0
C35B  1    0.732881    0.220997    0.472036    10.50000    0.03645    0.10553 =
         0.07315   -0.00264    0.00601   -0.01634
AFIX 137
H35D  2    0.672967    0.282738    0.490051    10.50000   -1.50000
H35E  2    0.756384    0.225344    0.409671    10.50000   -1.50000
H35F  2    0.787386    0.211336    0.499243    10.50000   -1.50000
AFIX   0
C36B  1    0.674312    0.063700    0.760818    10.50000    0.07544    0.03787 =
         0.07522   -0.00470   -0.01804   -0.00633
C37B  1    0.758423    0.008664    0.803356    10.50000    0.09743    0.07024 =
         0.06068   -0.01888   -0.01703   -0.00688
AFIX  43
H37B  2    0.822230    0.011683    0.781035    10.50000   -1.20000
AFIX   0
C38B  1    0.742857   -0.047786    0.876736    10.50000    0.09824    0.07616 =
         0.05566   -0.00751   -0.01769   -0.00442
AFIX  43
H38B  2    0.798750   -0.086726    0.903281    10.50000   -1.20000
AFIX   0
C39B  1    0.652875   -0.051332    0.913503    10.50000    0.18620    0.08213 =
         0.06123   -0.01657    0.00705   -0.04161
AFIX  43
H39B  2    0.644590   -0.090708    0.964981    10.50000   -1.20000
AFIX   0
C40B  1    0.575096    0.003419    0.874077    10.50000    0.13306    0.06212 =
         0.11451    0.00064    0.00615   -0.03609
AFIX  43
H40B  2    0.511746    0.000131    0.898789    10.50000   -1.20000
AFIX   0
C41B  1    0.580823    0.063148    0.801313    10.50000    0.09038    0.05490 =
         0.10907   -0.00818   -0.00881   -0.02707
C42B  1    0.487654    0.120503    0.768049    10.50000    0.10925    0.07341 =
         0.13617    0.02033   -0.02516   -0.04654
AFIX 137
H42D  2    0.488118    0.183159    0.739097    10.50000   -1.50000
H42E  2    0.427818    0.134959    0.815579    10.50000   -1.50000
H42F  2    0.484961    0.081601    0.727312    10.50000   -1.50000
AFIX   0
C43B  1    0.670831    0.537546    0.893613    10.50000    0.03916    0.07220 =
         0.04179   -0.02137   -0.00917   -0.00768
C44B  1    0.740608    0.535130    0.936832    10.50000    0.05451    0.10464 =
         0.05956   -0.01195   -0.02555   -0.02346
AFIX  43
H44B  2    0.761047    0.587806    0.927578    10.50000   -1.20000
AFIX   0
C45B  1    0.779331    0.454007    0.993569    10.50000    0.06969    0.11780 =
         0.05435   -0.00679   -0.03388   -0.03079
AFIX  43
H45B  2    0.826724    0.450516    1.023708    10.50000   -1.20000
AFIX   0
C46B  1    0.748169    0.378694    1.005591    10.50000    0.06038    0.10712 =
         0.05244   -0.00236   -0.02584   -0.01381
AFIX  43
H46B  2    0.774537    0.322641    1.043782    10.50000   -1.20000
AFIX   0
C47B  1    0.678873    0.384902    0.962197    10.50000    0.05825    0.08817 =
         0.04746    0.00816   -0.02021   -0.02834
AFIX  43
H47B  2    0.658951    0.331978    0.970359    10.50000   -1.20000
AFIX   0
C48B  1    0.637437    0.465519    0.907240    10.50000    0.03828    0.07719 =
         0.03169   -0.01341   -0.00656    0.00122
C49B  1    0.561299    0.476184    0.860810    10.50000    0.04694    0.06738 =
         0.04461   -0.00026   -0.01339   -0.02465
AFIX  23
H49C  2    0.492323    0.511232    0.896498    10.50000   -1.20000
H49D  2    0.569856    0.408950    0.852952    10.50000   -1.20000
AFIX   0
C50B  1    0.522216    0.741105    0.867610    10.50000    0.05338    0.07305 =
         0.05760   -0.01961   -0.01379   -0.01317
C51B  1    0.523563    0.749565    0.949452    10.50000    0.07032    0.09614 =
         0.05687   -0.02211   -0.00520   -0.02845
AFIX  43
H51B  2    0.578209    0.701027    0.973893    10.50000   -1.20000
AFIX   0
C52B  1    0.447397    0.827010    0.997773    10.50000    0.09356    0.10123 =
         0.06497   -0.03565   -0.00435   -0.02811
AFIX  43
H52B  2    0.446727    0.829167    1.055939    10.50000   -1.20000
AFIX   0
C53B  1    0.372120    0.901344    0.959169    10.50000    0.07779    0.11310 =
         0.08554   -0.03404    0.00428   -0.02484
AFIX  43
H53B  2    0.321254    0.956869    0.990214    10.50000   -1.20000
AFIX   0
C54B  1    0.370720    0.895275    0.878088    10.50000    0.06945    0.08033 =
         0.10684   -0.02777   -0.01796   -0.01479
AFIX  43
H54B  2    0.318945    0.946806    0.852352    10.50000   -1.20000
AFIX   0
C55B  1    0.445078    0.813450    0.830842    10.50000    0.04923    0.07373 =
         0.08277   -0.02216   -0.02562   -0.00087
C56B  1    0.445801    0.810920    0.740317    10.50000    0.08396    0.09733 =
         0.10005   -0.03502   -0.02943   -0.01607
AFIX 137
H56D  2    0.499845    0.827976    0.703195    10.50000   -1.50000
H56E  2    0.379746    0.859166    0.728234    10.50000   -1.50000
H56F  2    0.458293    0.743938    0.729471    10.50000   -1.50000
AFIX   0
C57B  1    0.723690    0.664055    0.751340    10.50000    0.05449    0.05968 =
         0.05334   -0.00577   -0.02385   -0.01856
C58B  1    0.714230    0.761121    0.748227    10.50000    0.05494    0.07625 =
         0.07843   -0.01294   -0.02298   -0.02179
AFIX  43
H58B  2    0.653554    0.809901    0.779135    10.50000   -1.20000
AFIX   0
C59B  1    0.789091    0.787438    0.702423    10.50000    0.07295    0.06629 =
         0.10652   -0.00412   -0.03763   -0.03243
AFIX  43
H59B  2    0.780416    0.854066    0.701161    10.50000   -1.20000
AFIX   0
C60B  1    0.871142    0.723044    0.661012    10.50000    0.06175    0.04919 =
         0.09521   -0.01002   -0.03532   -0.01575
AFIX  43
H60B  2    0.922335    0.743784    0.629394    10.50000   -1.20000
AFIX   0
C61B  1    0.890002    0.625337    0.659362    10.50000    0.05139    0.05865 =
         0.06838   -0.00842   -0.01493   -0.03047
AFIX  43
H61B  2    0.954013    0.579435    0.629798    10.50000   -1.20000
AFIX   0
C62B  1    0.809487    0.592424    0.704153    10.50000    0.04341    0.07524 =
         0.04595   -0.00285   -0.02574   -0.01001
C63B  1    0.829279    0.488237    0.702376    10.50000    0.04937    0.07327 =
         0.06385   -0.01290   -0.00775   -0.01339
AFIX 137
H63D  2    0.835624    0.454679    0.759288    10.50000   -1.50000
H63E  2    0.892730    0.454815    0.660681    10.50000   -1.50000
H63F  2    0.772722    0.485520    0.685971    10.50000   -1.50000
AFIX   0
F1B   4    0.527443    0.458999    0.698613    10.50000    0.05215    0.07229 =
         0.05439   -0.00384   -0.01554   -0.01754
P2B   6    0.696235    0.146077    0.668511    10.50000    0.05972    0.04830 =
         0.08191   -0.00664   -0.03101   -0.01178
P3B   6    0.620833    0.631645    0.809840    10.50000    0.05185    0.06403 =
         0.05804   -0.01947   -0.01943   -0.01393
PD2B  7    0.603671    0.307096    0.685048    10.50000    0.04158    0.04424 =
         0.05688   -0.01016   -0.01743   -0.00807
PD3B  7    0.570426    0.551743    0.744126    10.50000    0.04268    0.05187 =
         0.04329   -0.01065   -0.01436   -0.01074
HKLF 4


REM  ijsf23078_a.res in P-1
REM wR2 = 0.1056, GooF = S = 1.052, Restrained GooF = 1.049 for all data
REM R1 = 0.0376 for 9231 Fo > 4sig(Fo) and 0.0469 for all 11292 data
REM 862 parameters refined using 103 restraints

END

WGHT      0.0574      1.2288

REM Highest difference peak  1.341,  deepest hole -0.537,  1-sigma level  0.074
Q1    1   0.4059  0.1417  0.5871  11.00000  0.05    1.34
Q2    1   0.5207  0.9200  0.6148  11.00000  0.05    0.66
Q3    1   0.5507  0.7576  0.5946  11.00000  0.05    0.59
Q4    1   0.3628  0.4206  0.7805  11.00000  0.05    0.52
Q5    1   0.3174  0.5011  0.7419  11.00000  0.05    0.50
Q6    1   0.3741  0.3995  0.7649  11.00000  0.05    0.50
Q7    1   0.6158  0.3147  0.6320  11.00000  0.05    0.48
Q8    1   0.5841  0.2706  0.7272  11.00000  0.05    0.48
Q9    1   0.4811  0.5437  0.5816  11.00000  0.05    0.43
Q10   1   0.5212  0.5167  0.6191  11.00000  0.05    0.42
;
_shelx_res_checksum              56713
_shelx_fab_file                  
;
-17 -8 1 -0.1732 0.1232
-17 -7 1 -0.1455 -0.1613
-16 -12 1 0.1711 0.0252
-16 -11 1 0.7090 0.1068
-16 -11 2 0.5840 0.0383
-16 -10 1 0.3845 0.2272
-16 -10 2 0.7327 0.0348
-16 -10 3 0.4031 -0.0050
-16 -9 1 0.0752 0.2573
-16 -9 2 0.2384 0.1477
-16 -9 3 0.2623 -0.1047
-16 -8 1 -0.0754 0.0774
-16 -8 2 0.0239 0.2369
-16 -8 3 0.0474 0.0874
-16 -7 1 -0.3172 -0.1497
-16 -7 2 -0.0480 0.0086
-16 -7 3 0.1952 0.1468
-16 -6 1 -0.0322 -0.1063
-16 -6 2 -0.0209 -0.2297
-16 -6 3 0.2482 -0.1495
-16 -5 1 0.5266 -0.0568
-16 -5 2 0.4895 -0.1501
-16 -5 3 0.3583 -0.2334
-16 -4 1 0.3816 -0.3222
-16 -4 2 0.7220 -0.1976
-16 -4 3 0.6443 -0.0069
-16 -3 1 0.0724 -0.3056
-16 -3 2 0.2388 -0.4503
-16 -2 1 0.2488 0.2160
-15 -14 1 -1.1319 0.3152
-15 -13 1 -1.0175 0.1492
-15 -13 2 -1.3670 0.0054
-15 -12 1 0.1346 0.0331
-15 -12 2 -0.7104 -0.0258
-15 -12 3 -1.0124 -0.0524
-15 -11 1 0.8502 0.0255
-15 -11 2 0.8285 0.0172
-15 -11 3 -0.3003 0.0343
-15 -11 4 -0.7995 0.0689
-15 -10 1 0.4774 0.0201
-15 -10 2 1.4167 -0.0182
-15 -10 3 0.8094 0.0144
-15 -10 4 -0.4682 0.0892
-15 -9 1 0.0587 0.0284
-15 -9 2 0.8477 -0.0278
-15 -9 3 0.9995 -0.0916
-15 -9 4 0.0125 -0.0450
-15 -9 5 -0.5872 0.0005
-15 -8 1 -0.1439 0.0319
-15 -8 2 0.3320 0.0711
-15 -8 3 0.7017 -0.0166
-15 -8 4 0.2030 -0.1020
-15 -8 5 -0.5466 -0.0539
-15 -7 1 -0.5798 -0.0337
-15 -7 2 -0.1001 0.0441
-15 -7 3 0.6161 0.0730
-15 -7 4 0.6034 -0.0026
-15 -7 5 -0.2069 -0.0194
-15 -6 1 -0.5186 0.0002
-15 -6 2 -0.4900 -0.0765
-15 -6 3 0.3141 -0.0758
-15 -6 4 0.9246 -0.0475
-15 -6 5 0.5002 -0.0221
-15 -5 1 0.1897 0.0824
-15 -5 2 -0.0856 -0.0148
-15 -5 3 0.1000 -0.1269
-15 -5 4 0.5834 -0.1358
-15 -5 5 0.6469 -0.0890
-15 -4 1 0.3706 -0.0786
-15 -4 2 0.4944 -0.0212
-15 -4 3 0.4475 0.0555
-15 -4 4 0.2893 0.1296
-15 -4 5 0.0969 0.1157
-15 -3 1 0.1091 -0.1368
-15 -3 2 0.3021 -0.2327
-15 -3 3 0.4957 -0.0139
-15 -3 4 0.3347 0.4254
-15 -3 5 -0.1520 0.5825
-15 -2 1 0.1753 0.1626
-15 -2 2 0.0573 -0.1144
-15 -2 3 0.0835 -0.2439
-15 -2 4 0.1290 0.2268
-15 -1 1 0.1934 0.1683
-15 -1 2 0.1578 0.2123
-15 -1 3 0.0289 -0.1048
-15 0 1 -0.0415 -0.1349
-15 0 2 0.0137 0.0891
-15 1 1 -0.1299 -0.0104
-14 -15 1 0.1854 0.2999
-14 -14 1 -0.4129 0.2421
-14 -14 2 -0.5632 0.1844
-14 -13 1 -0.5464 0.0728
-14 -13 2 -1.2089 -0.0021
-14 -13 3 -0.7940 -0.0300
-14 -13 4 -0.0932 0.0903
-14 -12 1 -0.0665 -0.0025
-14 -12 2 -0.7544 -0.0688
-14 -12 3 -1.0827 -0.1530
-14 -12 4 -0.5840 -0.0450
-14 -12 5 -0.2210 0.0449
-14 -11 1 0.0622 0.0265
-14 -11 2 0.4669 0.0030
-14 -11 3 -0.2085 -0.0692
-14 -11 4 -0.7814 -0.0522
-14 -11 5 -0.5032 -0.0273
-14 -10 1 -0.4531 -0.0113
-14 -10 2 0.8179 -0.0125
-14 -10 3 0.9939 0.0048
-14 -10 4 -0.2429 0.0413
-14 -10 5 -0.8637 -0.0059
-14 -10 6 -0.1069 -0.1459
-14 -9 1 -0.4969 -0.0546
-14 -9 2 0.1645 -0.0970
-14 -9 3 1.0516 -0.0696
-14 -9 4 0.3632 0.0346
-14 -9 5 -0.8920 0.0549
-14 -9 6 -0.5867 -0.0936
-14 -9 7 0.4300 -0.2083
-14 -8 1 0.0135 0.0035
-14 -8 2 -0.1105 -0.0282
-14 -8 3 0.4643 -0.0697
-14 -8 4 0.4249 -0.0286
-14 -8 5 -0.7050 0.0656
-14 -8 6 -1.0078 0.0415
-14 -8 7 -0.0494 -0.1039
-14 -7 1 -0.0894 0.0019
-14 -7 2 -0.1302 0.0710
-14 -7 3 0.3044 0.0548
-14 -7 4 0.6361 -0.0076
-14 -7 5 -0.1926 0.0271
-14 -7 6 -1.0559 0.1196
-14 -7 7 -0.6165 0.0810
-14 -6 1 -0.4577 -0.0246
-14 -6 2 -0.5785 0.0185
-14 -6 3 0.0345 0.0434
-14 -6 4 0.9781 -0.0059
-14 -6 5 0.7962 -0.0404
-14 -6 6 -0.3298 0.0207
-14 -6 7 -0.7500 0.0896
-14 -5 1 -0.1120 0.0667
-14 -5 2 -0.6295 0.0244
-14 -5 3 -0.4228 -0.0355
-14 -5 4 0.6216 -0.0657
-14 -5 5 1.2045 -0.0608
-14 -5 6 0.6485 -0.0802
-14 -5 7 -0.0955 -0.1027
-14 -4 1 0.4063 0.0514
-14 -4 2 -0.0466 0.0884
-14 -4 3 -0.2847 0.0399
-14 -4 4 0.0978 0.0270
-14 -4 5 0.5744 0.1036
-14 -4 6 0.6424 0.0838
-14 -4 7 0.4674 -0.0941
-14 -3 1 0.4926 -0.0384
-14 -3 2 0.2773 0.0009
-14 -3 3 0.0299 0.0391
-14 -3 4 0.0138 0.1794
-14 -3 5 -0.0057 0.3843
-14 -3 6 -0.0275 0.4063
-14 -3 7 0.1954 0.1869
-14 -2 1 0.3175 0.0487
-14 -2 2 0.2773 0.0110
-14 -2 3 0.0383 -0.0977
-14 -2 4 -0.0632 0.0564
-14 -2 5 -0.1380 0.4154
-14 -2 6 -0.2656 0.5261
-14 -1 1 0.0176 0.0067
-14 -1 2 0.1453 0.1433
-14 -1 3 0.0439 -0.0235
-14 -1 4 -0.1091 -0.1155
-14 -1 5 -0.1497 0.1222
-14 -1 6 -0.1387 0.2923
-14 0 1 -0.0854 -0.1676
-14 0 2 -0.1801 -0.0013
-14 0 3 -0.1447 0.0854
-14 0 4 -0.0781 0.0098
-14 0 5 -0.0389 -0.0196
-14 1 1 0.1238 0.0488
-14 1 2 -0.3165 -0.1082
-14 1 3 -0.5242 -0.0493
-14 1 4 -0.3411 0.1268
-14 2 1 0.2109 0.3085
-14 2 2 -0.1845 0.1891
-14 2 3 -0.5299 -0.0400
-14 3 1 0.1439 0.1044
-13 -15 1 0.5010 0.0321
-13 -15 2 0.4473 0.1254
-13 -14 1 0.2390 0.0262
-13 -14 2 0.1531 0.0312
-13 -14 3 0.1233 0.0937
-13 -14 4 0.0930 0.2140
-13 -13 1 -0.1337 -0.0130
-13 -13 2 -0.4913 -0.0504
-13 -13 3 -0.3303 -0.0878
-13 -13 4 0.0381 0.0219
-13 -13 5 -0.1846 0.1116
-13 -12 1 -0.2809 -0.0107
-13 -12 2 -0.7572 -0.0424
-13 -12 3 -0.7604 -0.1430
-13 -12 4 -0.1210 -0.1023
-13 -12 5 -0.0333 0.0093
-13 -12 6 -0.7457 -0.0450
-13 -11 1 -0.4015 0.0598
-13 -11 2 -0.3998 0.0351
-13 -11 3 -0.4854 -0.0598
-13 -11 4 -0.2563 -0.0782
-13 -11 5 0.0216 -0.0086
-13 -11 6 -0.2632 -0.0574
-13 -11 7 -0.6703 -0.1633
-13 -10 1 -0.6904 0.0487
-13 -10 2 -0.3097 0.0417
-13 -10 3 0.1996 0.0033
-13 -10 4 0.0573 -0.0010
-13 -10 5 -0.2608 0.0270
-13 -10 6 -0.1175 -0.0302
-13 -10 7 0.0892 -0.1473
-13 -9 1 -0.4001 -0.0360
-13 -9 2 -0.7113 -0.0514
-13 -9 3 0.0803 -0.0446
-13 -9 4 0.3899 0.0129
-13 -9 5 -0.3891 0.0545
-13 -9 6 -0.5590 -0.0061
-13 -9 7 0.3293 -0.1095
-13 -9 8 0.5256 -0.1309
-13 -8 1 0.6385 -0.0240
-13 -8 2 -0.4416 -0.0540
-13 -8 3 -0.5342 -0.0644
-13 -8 4 0.0315 -0.0053
-13 -8 5 -0.4260 0.0733
-13 -8 6 -0.9830 0.0509
-13 -8 7 -0.0375 -0.0602
-13 -8 8 0.8347 -0.1080
-13 -7 1 1.0702 -0.0184
-13 -7 2 0.3619 0.0309
-13 -7 3 -0.4029 0.0391
-13 -7 4 -0.2283 0.0267
-13 -7 5 -0.3840 0.0652
-13 -7 6 -1.1208 0.1113
-13 -7 7 -0.6412 0.0511
-13 -7 8 0.6387 -0.0666
-13 -6 1 0.5155 -0.0834
-13 -6 2 0.4012 -0.0060
-13 -6 3 -0.0388 0.0745
-13 -6 4 0.1519 0.0543
-13 -6 5 0.2470 0.0128
-13 -6 6 -0.5995 0.0448
-13 -6 7 -0.9866 0.0722
-13 -6 8 -0.0593 0.0020
-13 -6 9 0.6094 -0.0697
-13 -5 1 0.1360 -0.0311
-13 -5 2 -0.0189 -0.0454
-13 -5 3 -0.1958 -0.0203
-13 -5 4 0.2976 -0.0239
-13 -5 5 0.8755 -0.0339
-13 -5 6 0.4004 -0.0325
-13 -5 7 -0.5196 -0.0511
-13 -5 8 -0.5117 -0.0807
-13 -5 9 0.1040 -0.0743
-13 -4 1 0.3300 0.0269
-13 -4 2 -0.0045 0.0474
-13 -4 3 -0.3304 -0.0062
-13 -4 4 0.0497 -0.0920
-13 -4 5 0.7267 -0.0460
-13 -4 6 0.7513 0.0615
-13 -4 7 0.1500 0.0094
-13 -4 8 -0.2249 -0.1477
-13 -4 9 -0.0933 -0.1777
-13 -3 1 0.4990 -0.0302
-13 -3 2 0.2647 0.0590
-13 -3 3 -0.2421 0.0736
-13 -3 4 -0.1627 -0.0323
-13 -3 5 0.2812 -0.0202
-13 -3 6 0.3835 0.1587
-13 -3 7 0.1866 0.2295
-13 -3 8 0.0927 0.0814
-13 -2 1 0.2101 0.0048
-13 -2 2 0.4153 0.0265
-13 -2 3 -0.0854 0.0277
-13 -2 4 -0.3621 -0.0177
-13 -2 5 -0.1016 -0.0006
-13 -2 6 0.0875 0.0930
-13 -2 7 0.0583 0.1653
-13 -2 8 0.1141 0.1982
-13 -1 1 -0.2530 0.0128
-13 -1 2 0.2550 0.0871
-13 -1 3 0.1183 0.0235
-13 -1 4 -0.3149 -0.0674
-13 -1 5 -0.3270 -0.0376
-13 -1 6 -0.0400 -0.0204
-13 -1 7 0.1630 -0.1182
-13 -1 8 0.2411 -0.1116
-13 0 1 -0.1761 -0.1242
-13 0 2 -0.0245 0.0207
-13 0 3 -0.0378 0.0782
-13 0 4 -0.1965 0.0290
-13 0 5 -0.1932 0.0270
-13 0 6 0.0213 -0.0167
-13 0 7 0.2578 -0.2130
-13 1 1 0.2608 -0.0596
-13 1 2 0.0995 -0.0663
-13 1 3 -0.3683 -0.0006
-13 1 4 -0.5325 0.1252
-13 1 5 -0.2352 0.2561
-13 1 6 0.1470 0.1891
-13 2 1 0.3007 0.1038
-13 2 2 0.3436 0.1028
-13 2 3 -0.2471 -0.0066
-13 2 4 -0.7012 0.0356
-13 2 5 -0.5471 0.3163
-13 3 1 0.1969 0.0466
-13 3 2 0.2303 0.1992
-13 3 3 -0.0490 0.1442
-13 3 4 -0.2730 -0.0256
-13 4 1 0.3398 0.0674
-13 4 2 0.0906 0.0753
-12 -16 1 -0.5303 -0.1144
-12 -16 2 -0.2345 -0.0241
-12 -15 1 -0.2189 -0.1194
-12 -15 2 0.1178 -0.0887
-12 -15 3 0.1305 0.0466
-12 -15 4 0.0317 0.2244
-12 -14 1 0.1082 -0.0425
-12 -14 2 0.3428 -0.0931
-12 -14 3 0.2684 -0.0775
-12 -14 4 0.0838 0.0685
-12 -14 5 -0.1005 0.2404
-12 -13 1 0.1697 -0.0045
-12 -13 2 0.1393 -0.0193
-12 -13 3 0.0784 -0.1028
-12 -13 4 0.1470 -0.1029
-12 -13 5 -0.0513 0.0395
-12 -13 6 -0.5404 0.1029
-12 -12 1 0.1364 -0.0319
-12 -12 2 -0.2719 0.0324
-12 -12 3 -0.4218 -0.0113
-12 -12 4 0.0620 -0.0936
-12 -12 5 0.3030 -0.0688
-12 -12 6 -0.4785 -0.0376
-12 -12 7 -1.1591 -0.0514
-12 -11 1 0.2155 0.0004
-12 -11 2 -0.3250 0.0335
-12 -11 3 -0.6699 0.0432
-12 -11 4 -0.2048 0.0103
-12 -11 5 0.4832 0.0071
-12 -11 6 0.1106 -0.0349
-12 -11 7 -0.8963 -0.1219
-12 -11 8 -0.9651 -0.0764
-12 -10 1 0.0735 0.0467
-12 -10 2 -0.2487 0.0303
-12 -10 3 -0.3713 0.0068
-12 -10 4 -0.1455 0.0115
-12 -10 5 0.2256 0.0651
-12 -10 6 0.2420 0.0644
-12 -10 7 -0.1538 -0.0547
-12 -10 8 -0.4751 -0.1403
-12 -9 1 -0.0204 0.0045
-12 -9 2 -0.4897 -0.0046
-12 -9 3 -0.3812 -0.0407
-12 -9 4 0.1225 -0.0501
-12 -9 5 0.1214 -0.0006
-12 -9 6 -0.2102 0.0520
-12 -9 7 0.0076 0.0333
-12 -9 8 0.2896 -0.0527
-12 -9 9 -0.0915 -0.1311
-12 -8 1 0.6185 -0.0048
-12 -8 2 -0.2558 -0.0340
-12 -8 3 -0.8357 -0.0462
-12 -8 4 -0.2924 -0.0381
-12 -8 5 0.0392 -0.0225
-12 -8 6 -0.5114 -0.0164
-12 -8 7 -0.2986 -0.0034
-12 -8 8 0.7063 0.0125
-12 -8 9 0.5074 -0.0262
-12 -7 1 1.3438 0.0233
-12 -7 2 0.7537 0.0030
-12 -7 3 -0.5838 0.0057
-12 -7 4 -0.8698 0.0245
-12 -7 5 -0.3955 0.0358
-12 -7 6 -0.6783 0.0180
-12 -7 7 -0.6634 -0.0198
-12 -7 8 0.6470 -0.0318
-12 -7 9 1.1839 -0.0045
-12 -7 10 0.0547 0.0129
-12 -6 1 1.1676 -0.0298
-12 -6 2 1.3292 -0.0087
-12 -6 3 0.2510 0.0446
-12 -6 4 -0.5782 0.0591
-12 -6 5 -0.4311 0.0332
-12 -6 6 -0.6089 0.0246
-12 -6 7 -0.9687 0.0159
-12 -6 8 -0.0396 -0.0358
-12 -6 9 1.1675 -0.0696
-12 -6 10 0.8151 -0.0113
-12 -5 1 0.4101 -0.0517
-12 -5 2 1.0003 -0.0631
-12 -5 3 0.6089 -0.0008
-12 -5 4 0.0633 0.0246
-12 -5 5 0.1282 -0.0227
-12 -5 6 -0.0106 -0.0514
-12 -5 7 -0.7392 -0.0416
-12 -5 8 -0.7719 -0.0586
-12 -5 9 0.2120 -0.0926
-12 -5 10 0.7441 -0.0655
-12 -4 1 -0.1160 -0.0293
-12 -4 2 0.4160 -0.0253
-12 -4 3 0.3966 -0.0043
-12 -4 4 0.3214 -0.0315
-12 -4 5 0.5374 -0.0743
-12 -4 6 0.5009 -0.0551
-12 -4 7 -0.1769 -0.0384
-12 -4 8 -0.7822 -0.0913
-12 -4 9 -0.5689 -0.1281
-12 -4 10 0.0213 -0.0780
-12 -3 1 -0.1951 -0.0649
-12 -3 2 0.0699 -0.0088
-12 -3 3 -0.0434 0.0593
-12 -3 4 0.0634 -0.0032
-12 -3 5 0.5017 -0.1027
-12 -3 6 0.5699 -0.0525
-12 -3 7 0.0541 0.0622
-12 -3 8 -0.4815 0.0537
-12 -3 9 -0.5681 -0.0308
-12 -3 10 -0.3055 -0.0571
-12 -2 1 -0.2249 -0.0171
-12 -2 2 0.1037 -0.0411
-12 -2 3 -0.2062 0.0167
-12 -2 4 -0.4798 0.0173
-12 -2 5 -0.0495 -0.0678
-12 -2 6 0.3747 -0.1063
-12 -2 7 0.1712 -0.0384
-12 -2 8 -0.2114 0.0793
-12 -2 9 -0.2896 0.1735
-12 -2 10 -0.1754 0.1527
-12 -1 1 -0.3470 0.0580
-12 -1 2 0.2201 0.0366
-12 -1 3 0.1887 -0.0375
-12 -1 4 -0.4669 -0.0753
-12 -1 5 -0.6022 -0.0401
-12 -1 6 -0.0757 -0.0605
-12 -1 7 0.2814 -0.1990
-12 -1 8 0.2329 -0.2362
-12 -1 9 0.1137 0.0131
-12 0 1 -0.1709 -0.0545
-12 0 2 0.2641 0.0768
-12 0 3 0.4474 0.0390
-12 0 4 0.0018 -0.0930
-12 0 5 -0.3975 -0.0369
-12 0 6 -0.2003 0.0806
-12 0 7 0.2557 -0.0659
-12 0 8 0.5238 -0.3495
-12 0 9 0.5194 -0.3320
-12 1 1 0.0160 -0.1434
-12 1 2 0.4854 -0.0161
-12 1 3 0.3435 0.0794
-12 1 4 -0.1151 0.0126
-12 1 5 -0.2041 0.0613
-12 1 6 0.1417 0.2253
-12 1 7 0.4678 0.2011
-12 1 8 0.5823 -0.0346
-12 2 1 -0.2446 -0.0721
-12 2 2 0.5680 -0.0273
-12 2 3 0.4182 0.0591
-12 2 4 -0.4048 0.0311
-12 2 5 -0.6141 0.1202
-12 2 6 -0.0030 0.3188
-12 2 7 0.5801 0.3425
-12 3 1 -0.2228 0.0053
-12 3 2 0.3319 0.0145
-12 3 3 0.4599 0.0901
-12 3 4 -0.1308 -0.0103
-12 3 5 -0.5573 -0.0368
-12 3 6 -0.3453 0.1710
-12 4 1 0.3717 0.1425
-12 4 2 0.3570 0.0200
-12 4 3 0.2452 0.0785
-12 4 4 0.0575 0.0118
-12 4 5 0.0339 -0.1810
-12 5 1 0.5306 0.1754
-12 5 2 0.4736 0.0663
-12 5 3 0.1024 0.0186
-12 5 4 -0.1414 0.0264
-12 6 1 0.0350 -0.1985
-11 -16 1 -1.1134 -0.0197
-11 -16 2 -0.6623 -0.0365
-11 -16 3 -0.2968 -0.1071
-11 -15 1 -1.0082 -0.0371
-11 -15 2 -0.3806 -0.0353
-11 -15 3 -0.0222 -0.0501
-11 -15 4 -0.0675 -0.0579
-11 -15 5 -0.2374 0.0087
-11 -14 1 -0.3332 -0.0017
-11 -14 2 0.0904 -0.0254
-11 -14 3 0.2744 -0.0465
-11 -14 4 0.1253 -0.0512
-11 -14 5 -0.1450 0.0444
-11 -14 6 -0.2726 0.1075
-11 -13 1 0.2006 0.0008
-11 -13 2 0.5273 0.0234
-11 -13 3 0.3674 -0.0070
-11 -13 4 0.0770 -0.0811
-11 -13 5 -0.0365 -0.0342
-11 -13 6 -0.1697 0.0886
-11 -13 7 -0.3050 0.0643
-11 -12 1 0.1935 -0.0673
-11 -12 2 0.5031 0.0242
-11 -12 3 0.2773 0.0782
-11 -12 4 -0.0562 -0.0056
-11 -12 5 -0.0014 -0.0736
-11 -12 6 -0.0612 -0.0198
-11 -12 7 -0.4412 0.0477
-11 -12 8 -0.4574 0.0587
-11 -11 1 0.1198 -0.0601
-11 -11 2 0.2153 -0.0254
-11 -11 3 0.0403 0.0741
-11 -11 4 -0.1344 0.0902
-11 -11 5 0.1132 0.0263
-11 -11 6 0.1508 -0.0360
-11 -11 7 -0.3833 -0.0455
-11 -11 8 -0.6274 0.0369
-11 -11 9 -0.1384 0.1354
-11 -10 1 -0.0325 0.0258
-11 -10 2 0.0177 -0.0077
-11 -10 3 -0.0314 -0.0027
-11 -10 4 -0.0219 0.0361
-11 -10 5 0.2453 0.0769
-11 -10 6 0.2327 0.0556
-11 -10 7 -0.2397 -0.0362
-11 -10 8 -0.4582 -0.0671
-11 -10 9 -0.1274 0.0200
-11 -9 1 -0.3591 0.0228
-11 -9 2 -0.2763 0.0305
-11 -9 3 -0.1658 -0.0160
-11 -9 4 0.1814 -0.0581
-11 -9 5 0.5348 -0.0271
-11 -9 6 0.2041 0.0386
-11 -9 7 -0.3850 0.0410
-11 -9 8 -0.3121 -0.0287
-11 -9 9 0.0625 -0.1034
-11 -9 10 0.0986 -0.1181
-11 -8 1 -0.2011 -0.0060
-11 -8 2 -0.2909 0.0008
-11 -8 3 -0.5249 -0.0003
-11 -8 4 -0.2028 -0.0294
-11 -8 5 0.5574 -0.0665
-11 -8 6 0.3599 -0.0666
-11 -8 7 -0.4433 -0.0084
-11 -8 8 -0.2746 0.0503
-11 -8 9 0.2865 -0.0102
-11 -8 10 0.0333 -0.1744
-11 -7 1 0.4642 0.0372
-11 -7 2 0.3749 -0.0063
-11 -7 3 -0.3448 -0.0145
-11 -7 4 -0.8199 0.0234
-11 -7 5 -0.1592 0.0266
-11 -7 6 0.2129 -0.0332
-11 -7 7 -0.2953 -0.0674
-11 -7 8 -0.0783 -0.0053
-11 -7 9 0.7007 0.0575
-11 -7 10 0.3510 -0.0133
-11 -7 11 -0.4250 -0.1449
-11 -6 1 0.7576 0.0338
-11 -6 2 1.0026 0.0099
-11 -6 3 0.4037 -0.0078
-11 -6 4 -0.6430 0.0222
-11 -6 5 -0.6726 0.0484
-11 -6 6 -0.2274 0.0298
-11 -6 7 -0.3956 -0.0094
-11 -6 8 -0.1681 -0.0294
-11 -6 9 0.8458 -0.0152
-11 -6 10 0.9503 0.0131
-11 -6 11 -0.0178 0.0162
-11 -5 1 0.2848 -0.0050
-11 -5 2 0.9757 -0.0241
-11 -5 3 0.8760 -0.0032
-11 -5 4 0.0414 0.0308
-11 -5 5 -0.3276 0.0063
-11 -5 6 -0.1542 -0.0390
-11 -5 7 -0.3730 -0.0316
-11 -5 8 -0.5658 -0.0088
-11 -5 9 0.1247 -0.0290
-11 -5 10 0.7970 -0.0488
-11 -5 11 0.4648 -0.0130
-11 -4 1 -0.4261 -0.0061
-11 -4 2 0.4093 -0.0289
-11 -4 3 0.7624 -0.0077
-11 -4 4 0.4668 0.0429
-11 -4 5 0.2280 0.0188
-11 -4 6 0.2327 -0.0633
-11 -4 7 -0.0408 -0.0990
-11 -4 8 -0.5736 -0.0725
-11 -4 9 -0.6297 -0.0350
-11 -4 10 -0.1236 -0.0148
-11 -4 11 0.1929 -0.0173
-11 -3 1 -0.5865 -0.0378
-11 -3 2 -0.2387 -0.0133
-11 -3 3 0.1392 0.0219
-11 -3 4 0.2717 0.0472
-11 -3 5 0.4030 0.0300
-11 -3 6 0.3913 -0.0050
-11 -3 7 0.0450 -0.0290
-11 -3 8 -0.4380 -0.0499
-11 -3 9 -0.6979 -0.0359
-11 -3 10 -0.5667 0.0309
-11 -3 11 -0.2695 0.0631
-11 -2 1 -0.2291 -0.0332
-11 -2 2 -0.3478 -0.0382
-11 -2 3 -0.3402 0.0055
-11 -2 4 -0.3945 0.0252
-11 -2 5 -0.1100 0.0078
-11 -2 6 0.1935 -0.0014
-11 -2 7 -0.0193 0.0025
-11 -2 8 -0.4565 0.0071
-11 -2 9 -0.5820 0.0609
-11 -2 10 -0.3836 0.1554
-11 -2 11 -0.1889 0.1588
-11 -1 1 0.0446 0.0404
-11 -1 2 -0.0071 -0.0010
-11 -1 3 0.0463 -0.0417
-11 -1 4 -0.4058 -0.0804
-11 -1 5 -0.7149 -0.0544
-11 -1 6 -0.4169 0.0076
-11 -1 7 -0.1374 -0.0282
-11 -1 8 -0.2597 -0.1202
-11 -1 9 -0.3627 -0.0313
-11 -1 10 -0.1701 0.2402
-11 -1 11 0.0233 0.3427
-11 0 1 0.1213 0.0152
-11 0 2 0.2324 0.0579
-11 0 3 0.6099 0.0172
-11 0 4 0.3824 -0.1396
-11 0 5 -0.3149 -0.1571
-11 0 6 -0.5758 0.0325
-11 0 7 -0.3150 0.0968
-11 0 8 -0.0654 -0.1169
-11 0 9 0.0307 -0.2543
-11 0 10 0.0955 -0.0109
-11 1 1 -0.1221 -0.0589
-11 1 2 0.3036 0.0103
-11 1 3 0.6285 0.0992
-11 1 4 0.5105 -0.0296
-11 1 5 0.1812 -0.1468
-11 1 6 0.0722 0.0165
-11 1 7 0.1207 0.2292
-11 1 8 0.1363 0.1695
-11 1 9 0.2104 -0.0830
-11 1 10 0.2892 -0.1881
-11 2 1 -0.6504 -0.0618
-11 2 2 0.1596 -0.0460
-11 2 3 0.5568 0.0908
-11 2 4 0.0038 0.0760
-11 2 5 -0.4205 -0.0282
-11 2 6 0.0576 0.0332
-11 2 7 0.6847 0.1925
-11 2 8 0.6833 0.2879
-11 2 9 0.4009 0.2616
-11 3 1 -0.5582 -0.0578
-11 3 2 0.0062 -0.0572
-11 3 3 0.6091 0.0597
-11 3 4 0.0447 0.0666
-11 3 5 -0.8539 -0.0367
-11 3 6 -0.6878 -0.0136
-11 3 7 0.2333 0.0787
-11 3 8 0.7526 0.1327
-11 4 1 0.1845 -0.0038
-11 4 2 0.3626 -0.0652
-11 4 3 0.6830 0.0212
-11 4 4 0.4100 0.0516
-11 4 5 -0.2750 -0.1190
-11 4 6 -0.5605 -0.2231
-11 4 7 -0.3208 -0.1350
-11 5 1 0.3515 0.0344
-11 5 2 0.6730 -0.0472
-11 5 3 0.7409 -0.0463
-11 5 4 0.4897 0.0389
-11 5 5 0.2188 -0.0598
-11 5 6 0.1435 -0.3002
-11 6 1 -0.1500 -0.1683
-11 6 2 0.2420 -0.1152
-11 6 3 0.3741 -0.1222
-11 6 4 0.2944 -0.0445
-11 6 5 0.2002 0.0267
-11 7 1 -0.3758 -0.3704
-11 7 2 -0.1878 -0.2879
-10 -17 1 -0.0296 0.0991
-10 -16 1 -0.5093 0.0761
-10 -16 2 -0.2074 0.1036
-10 -16 3 -0.3473 -0.0262
-10 -16 4 -0.3648 -0.2199
-10 -15 1 -0.9897 0.0159
-10 -15 2 -0.1892 0.0919
-10 -15 3 0.2626 0.0791
-10 -15 4 -0.0073 -0.0901
-10 -15 5 -0.5076 -0.2055
-10 -14 1 -0.7558 -0.0133
-10 -14 2 -0.2416 0.0244
-10 -14 3 0.4497 0.0845
-10 -14 4 0.5229 0.0247
-10 -14 5 -0.0512 -0.0722
-10 -14 6 -0.5094 -0.0667
-10 -14 7 -0.3928 -0.0418
-10 -13 1 -0.3844 -0.0180
-10 -13 2 0.1287 -0.0174
-10 -13 3 0.3734 0.0346
-10 -13 4 0.2550 0.0350
-10 -13 5 0.0524 -0.0035
-10 -13 6 -0.0108 0.0173
-10 -13 7 0.0231 0.0273
-10 -13 8 -0.0379 -0.0510
-10 -12 1 -0.7049 -0.0424
-10 -12 2 0.2617 -0.0319
-10 -12 3 0.5840 0.0178
-10 -12 4 -0.0260 0.0293
-10 -12 5 -0.4594 0.0025
-10 -12 6 -0.1609 0.0228
-10 -12 7 0.2836 0.0732
-10 -12 8 0.2901 0.0621
-10 -12 9 0.0217 -0.0033
-10 -11 1 -1.0618 -0.0355
-10 -11 2 -0.2566 -0.0411
-10 -11 3 0.5308 0.0100
-10 -11 4 0.2101 0.0417
-10 -11 5 -0.4257 0.0283
-10 -11 6 -0.4664 0.0067
-10 -11 7 -0.0959 0.0214
-10 -11 8 0.2300 0.0913
-10 -11 9 0.3079 0.1348
-10 -11 10 0.1362 0.0594
-10 -10 1 -0.9520 0.0088
-10 -10 2 -0.6837 -0.0061
-10 -10 3 0.1044 0.0003
-10 -10 4 0.3855 0.0139
-10 -10 5 0.2219 0.0362
-10 -10 6 -0.0952 0.0313
-10 -10 7 -0.4241 -0.0252
-10 -10 8 -0.2529 -0.0163
-10 -10 9 0.3727 0.0977
-10 -10 10 0.5397 0.1245
-10 -9 1 -0.7975 -0.0126
-10 -9 2 -0.7341 0.0281
-10 -9 3 -0.2215 0.0283
-10 -9 4 0.2662 -0.0140
-10 -9 5 0.7370 -0.0221
-10 -9 6 0.6427 0.0172
-10 -9 7 -0.3090 0.0026
-10 -9 8 -0.7697 -0.0558
-10 -9 9 0.0493 -0.0479
-10 -9 10 0.7788 -0.0114
-10 -9 11 0.4324 -0.0264
-10 -8 1 -0.6442 -0.0473
-10 -8 2 -0.5790 -0.0081
-10 -8 3 -0.3145 0.0306
-10 -8 4 -0.1282 0.0176
-10 -8 5 0.5822 -0.0320
-10 -8 6 1.0802 -0.0463
-10 -8 7 0.1797 -0.0150
-10 -8 8 -0.8715 0.0097
-10 -8 9 -0.4493 -0.0177
-10 -8 10 0.4777 -0.1084
-10 -8 11 0.5614 -0.1730
-10 -7 1 -0.3435 0.0032
-10 -7 2 -0.3371 -0.0194
-10 -7 3 -0.0840 -0.0279
-10 -7 4 -0.4146 0.0162
-10 -7 5 -0.2146 0.0405
-10 -7 6 0.6144 -0.0087
-10 -7 7 0.5000 -0.0508
-10 -7 8 -0.3326 -0.0001
-10 -7 9 -0.3618 0.0709
-10 -7 10 0.0998 0.0158
-10 -7 11 0.1805 -0.1283
-10 -7 12 0.2326 -0.1589
-10 -6 1 -0.0461 0.0305
-10 -6 2 -0.2636 0.0225
-10 -6 3 0.1730 -0.0408
-10 -6 4 -0.1497 -0.0382
-10 -6 5 -0.5983 0.0396
-10 -6 6 -0.2503 0.0670
-10 -6 7 0.0807 0.0193
-10 -6 8 0.0003 -0.0051
-10 -6 9 0.1987 0.0322
-10 -6 10 0.3557 0.0574
-10 -6 11 -0.0160 0.0213
-10 -6 12 -0.1209 -0.0201
-10 -5 1 0.0244 0.0106
-10 -5 2 -0.2648 0.0122
-10 -5 3 0.1269 -0.0117
-10 -5 4 0.1833 -0.0284
-10 -5 5 -0.1541 -0.0099
-10 -5 6 -0.2650 0.0140
-10 -5 7 -0.2665 0.0337
-10 -5 8 -0.2740 0.0488
-10 -5 9 0.1202 0.0315
-10 -5 10 0.5329 -0.0102
-10 -5 11 0.2450 -0.0186
-10 -5 12 -0.1984 0.0265
-10 -4 1 -0.1118 0.0384
-10 -4 2 -0.2691 0.0047
-10 -4 3 0.0132 -0.0115
-10 -4 4 0.2119 0.0152
-10 -4 5 0.2642 0.0248
-10 -4 6 0.2612 -0.0212
-10 -4 7 0.0704 -0.0508
-10 -4 8 -0.2732 -0.0101
-10 -4 9 -0.3366 0.0375
-10 -4 10 -0.0177 0.0237
-10 -4 11 0.1600 -0.0281
-10 -4 12 -0.0234 -0.0529
-10 -3 1 0.0908 0.0307
-10 -3 2 -0.4142 0.0500
-10 -3 3 -0.2894 0.0243
-10 -3 4 -0.0202 0.0231
-10 -3 5 0.2697 0.0516
-10 -3 6 0.4006 0.0468
-10 -3 7 0.2312 -0.0035
-10 -3 8 -0.0908 -0.0474
-10 -3 9 -0.3566 -0.0353
-10 -3 10 -0.3788 0.0309
-10 -3 11 -0.1637 0.0739
-10 -3 12 -0.0299 0.0246
-10 -2 1 0.7164 -0.0330
-10 -2 2 -0.3040 0.0321
-10 -2 3 -0.6834 0.0769
-10 -2 4 -0.5880 0.0420
-10 -2 5 -0.1759 0.0028
-10 -2 6 0.1275 0.0349
-10 -2 7 -0.0275 0.0811
-10 -2 8 -0.3305 0.0568
-10 -2 9 -0.4144 0.0108
-10 -2 10 -0.2628 0.0445
-10 -2 11 -0.0022 0.1122
-10 -2 12 0.1017 0.0948
-10 -1 1 1.0165 -0.0234
-10 -1 2 0.1371 -0.0283
-10 -1 3 -0.4019 0.0430
-10 -1 4 -0.6812 0.0386
-10 -1 5 -0.6974 -0.0427
-10 -1 6 -0.4581 -0.0443
-10 -1 7 -0.3701 0.0278
-10 -1 8 -0.5532 0.0460
-10 -1 9 -0.6274 0.0478
-10 -1 10 -0.3065 0.1465
-10 -1 11 0.2097 0.2295
-10 -1 12 0.3980 0.1236
-10 0 1 0.8220 0.0272
-10 0 2 0.3167 -0.0320
-10 0 3 0.1889 -0.0107
-10 0 4 0.1257 -0.0145
-10 0 5 -0.2855 -0.0802
-10 0 6 -0.6529 -0.0657
-10 0 7 -0.6950 0.0098
-10 0 8 -0.6387 -0.0191
-10 0 9 -0.5852 -0.0888
-10 0 10 -0.3355 0.0354
-10 0 11 0.0909 0.2850
-10 1 1 0.4311 0.0488
-10 1 2 0.1704 -0.0111
-10 1 3 0.2186 -0.0064
-10 1 4 0.4516 -0.0155
-10 1 5 0.3460 -0.0766
-10 1 6 -0.0172 -0.0515
-10 1 7 -0.3374 0.0630
-10 1 8 -0.5447 0.0880
-10 1 9 -0.5314 -0.0372
-10 1 10 -0.2274 -0.1318
-10 1 11 0.0447 0.0052
-10 2 1 0.0106 0.0317
-10 2 2 -0.0234 0.0067
-10 2 3 0.0766 0.0165
-10 2 4 -0.0485 0.0299
-10 2 5 -0.2639 0.0021
-10 2 6 -0.0405 0.0069
-10 2 7 0.3312 0.0556
-10 2 8 0.1554 0.1271
-10 2 9 -0.2711 0.1862
-10 2 10 -0.1965 0.0786
-10 2 11 0.0853 -0.1358
-10 3 1 0.0079 -0.0635
-10 3 2 -0.0006 -0.0063
-10 3 3 0.3007 0.0328
-10 3 4 -0.0378 0.0336
-10 3 5 -0.9618 0.0150
-10 3 6 -1.0622 0.0410
-10 3 7 -0.1058 0.0270
-10 3 8 0.5260 -0.0223
-10 3 9 0.2745 0.1094
-10 3 10 0.0291 0.2744
-10 4 1 0.2758 -0.1225
-10 4 2 0.4245 -0.0677
-10 4 3 0.7520 0.0193
-10 4 4 0.6058 0.0232
-10 4 5 -0.3693 -0.0655
-10 4 6 -1.1097 -0.0951
-10 4 7 -0.8169 -0.0720
-10 4 8 -0.1403 -0.1345
-10 4 9 0.1541 -0.1279
-10 5 1 0.0846 -0.0500
-10 5 2 0.6295 -0.0869
-10 5 3 1.0156 -0.0367
-10 5 4 0.9668 0.0104
-10 5 5 0.4498 -0.0716
-10 5 6 -0.0637 -0.2295
-10 5 7 -0.3203 -0.2761
-10 5 8 -0.4676 -0.2184
-10 6 1 -0.2685 -0.0201
-10 6 2 0.1963 -0.0699
-10 6 3 0.6305 -0.0940
-10 6 4 0.7231 -0.0645
-10 6 5 0.5365 -0.0357
-10 6 6 0.4391 -0.1492
-10 6 7 0.3845 -0.3169
-10 7 1 -0.1679 -0.0644
-10 7 2 -0.0538 -0.1042
-10 7 3 -0.0084 -0.1275
-10 7 4 0.1116 -0.1555
-10 7 5 0.2620 -0.0989
-10 8 1 0.0962 -0.0178
-10 8 2 0.2185 -0.1174
-10 8 3 -0.0285 -0.1202
-9 -17 1 0.5977 0.0582
-9 -17 2 -0.1034 0.1129
-9 -16 1 0.4818 0.0009
-9 -16 2 0.4753 0.0763
-9 -16 3 -0.3533 0.1147
-9 -16 4 -0.6232 0.0411
-9 -15 1 -0.2938 -0.0401
-9 -15 2 0.4118 0.0178
-9 -15 3 0.4599 0.0931
-9 -15 4 -0.1216 0.0554
-9 -15 5 -0.6082 -0.0504
-9 -15 6 -0.6739 -0.0465
-9 -14 1 -0.6333 -0.0299
-9 -14 2 -0.3228 -0.0274
-9 -14 3 0.4054 0.0384
-9 -14 4 0.6397 0.0524
-9 -14 5 0.0305 -0.0263
-9 -14 6 -0.7014 -0.0561
-9 -14 7 -0.6499 0.0305
-9 -13 1 -0.6024 0.0063
-9 -13 2 -0.4933 -0.0304
-9 -13 3 -0.1344 -0.0179
-9 -13 4 0.2304 0.0154
-9 -13 5 0.2135 -0.0064
-9 -13 6 -0.1270 -0.0353
-9 -13 7 -0.1743 -0.0043
-9 -13 8 0.0547 0.0604
-9 -13 9 -0.0274 0.0978
-9 -12 1 -1.0746 0.0150
-9 -12 2 -0.4331 -0.0051
-9 -12 3 0.0625 -0.0325
-9 -12 4 -0.2051 -0.0258
-9 -12 5 -0.6025 -0.0033
-9 -12 6 -0.4831 0.0086
-9 -12 7 0.1194 0.0084
-9 -12 8 0.5810 0.0175
-9 -12 9 0.2978 0.0538
-9 -12 10 -0.3015 0.0876
-9 -11 1 -1.5102 -0.0047
-9 -11 2 -0.9173 0.0039
-9 -11 3 0.2777 -0.0058
-9 -11 4 0.2595 -0.0347
-9 -11 5 -0.6742 -0.0218
-9 -11 6 -1.0563 0.0290
-9 -11 7 -0.4665 0.0403
-9 -11 8 0.4085 0.0284
-9 -11 9 0.6804 0.0490
-9 -11 10 0.1367 0.0522
-9 -10 1 -1.3080 -0.0168
-9 -10 2 -1.3017 -0.0076
-9 -10 3 -0.0672 0.0224
-9 -10 4 0.6018 -0.0044
-9 -10 5 0.1604 -0.0311
-9 -10 6 -0.4333 0.0112
-9 -10 7 -0.6281 0.0283
-9 -10 8 -0.2783 0.0041
-9 -10 9 0.4811 0.0496
-9 -10 10 0.7403 0.0834
-9 -10 11 0.0948 -0.0151
-9 -9 1 -0.9055 -0.0264
-9 -9 2 -1.2096 -0.0184
-9 -9 3 -0.3541 0.0295
-9 -9 4 0.4412 0.0283
-9 -9 5 0.6573 -0.0178
-9 -9 6 0.6269 -0.0054
-9 -9 7 0.0982 0.0140
-9 -9 8 -0.5543 -0.0365
-9 -9 9 -0.1020 -0.0320
-9 -9 10 0.9450 0.0524
-9 -9 11 0.8677 0.0321
-9 -9 12 -0.0997 -0.0771
-9 -8 1 -0.5515 -0.0196
-9 -8 2 -1.0252 -0.0210
-9 -8 3 -0.4027 0.0104
-9 -8 4 0.1608 0.0302
-9 -8 5 0.4637 -0.0007
-9 -8 6 0.9701 -0.0200
-9 -8 7 0.8061 0.0034
-9 -8 8 -0.3545 -0.0052
-9 -8 9 -0.7020 -0.0381
-9 -8 10 0.4361 -0.0256
-9 -8 11 1.2038 -0.0066
-9 -8 12 0.6176 -0.0177
-9 -7 1 -0.2461 0.0111
-9 -7 2 -1.0340 0.0126
-9 -7 3 -0.4270 -0.0114
-9 -7 4 -0.0092 -0.0094
-9 -7 5 -0.0887 0.0106
-9 -7 6 0.3615 -0.0042
-9 -7 7 0.7843 -0.0226
-9 -7 8 0.0634 0.0026
-9 -7 9 -0.7674 0.0396
-9 -7 10 -0.3795 0.0345
-9 -7 11 0.5412 -0.0085
-9 -7 12 0.8731 -0.0196
-9 -6 1 0.0374 -0.0161
-9 -6 2 -1.2956 0.0442
-9 -6 3 -0.7025 0.0121
-9 -6 4 0.0317 -0.0465
-9 -6 5 -0.2195 -0.0133
-9 -6 6 -0.4199 0.0381
-9 -6 7 -0.0532 0.0175
-9 -6 8 0.0719 -0.0074
-9 -6 9 -0.2103 0.0273
-9 -6 10 -0.3931 0.0669
-9 -6 11 -0.3023 0.0559
-9 -6 12 0.1543 0.0353
-9 -6 13 0.6788 0.0587
-9 -5 1 0.3829 -0.0651
-9 -5 2 -1.3138 -0.0074
-9 -5 3 -1.1785 0.0291
-9 -5 4 -0.1214 -0.0208
-9 -5 5 0.2413 -0.0411
-9 -5 6 -0.1671 0.0130
-9 -5 7 -0.5453 0.0574
-9 -5 8 -0.4938 0.0547
-9 -5 9 -0.1030 0.0283
-9 -5 10 0.1097 -0.0039
-9 -5 11 -0.2255 -0.0172
-9 -5 12 -0.4553 0.0121
-9 -5 13 0.0097 0.0715
-9 -4 1 0.7454 -0.0071
-9 -4 2 -0.7997 -0.0438
-9 -4 3 -1.2391 -0.0166
-9 -4 4 -0.5321 0.0098
-9 -4 5 0.4008 -0.0051
-9 -4 6 0.6510 -0.0255
-9 -4 7 0.1049 -0.0065
-9 -4 8 -0.4998 0.0468
-9 -4 9 -0.4761 0.0670
-9 -4 10 -0.0430 0.0129
-9 -4 11 0.0745 -0.0587
-9 -4 12 -0.2019 -0.0768
-9 -4 13 -0.3065 -0.0342
-9 -3 1 1.3915 0.0508
-9 -3 2 -0.1507 0.0243
-9 -3 3 -1.0101 -0.0139
-9 -3 4 -0.8518 -0.0006
-9 -3 5 0.0603 0.0266
-9 -3 6 0.8205 0.0116
-9 -3 7 0.7097 -0.0194
-9 -3 8 0.0918 -0.0147
-9 -3 9 -0.3374 0.0063
-9 -3 10 -0.3577 0.0070
-9 -3 11 -0.0741 0.0069
-9 -3 12 0.1722 0.0112
-9 -3 13 0.0748 -0.0132
-9 -2 1 2.1734 -0.0024
-9 -2 2 0.6092 0.0493
-9 -2 3 -0.8668 0.0625
-9 -2 4 -1.2846 0.0340
-9 -2 5 -0.5161 0.0051
-9 -2 6 0.4532 0.0087
-9 -2 7 0.5937 0.0357
-9 -2 8 0.1893 0.0467
-9 -2 9 -0.1041 0.0130
-9 -2 10 -0.2151 -0.0378
-9 -2 11 -0.0391 -0.0362
-9 -2 12 0.3802 0.0342
-9 -2 13 0.4686 0.1002
-9 -1 1 2.0969 -0.0299
-9 -1 2 1.3029 -0.0198
-9 -1 3 -0.3083 0.0554
-9 -1 4 -1.3919 0.0866
-9 -1 5 -1.1465 0.0113
-9 -1 6 -0.1581 -0.0553
-9 -1 7 0.2761 -0.0197
-9 -1 8 0.0013 0.0557
-9 -1 9 -0.2558 0.0888
-9 -1 10 -0.2150 0.0716
-9 -1 11 0.1275 0.0096
-9 -1 12 0.6065 -0.0739
-9 -1 13 0.6655 -0.0750
-9 0 1 1.2719 0.0146
-9 0 2 1.2440 -0.0463
-9 0 3 0.4044 -0.0345
-9 0 4 -0.5343 0.0373
-9 0 5 -0.9444 0.0278
-9 0 6 -0.6350 -0.0458
-9 0 7 -0.1868 -0.0789
-9 0 8 -0.1287 -0.0692
-9 0 9 -0.3097 -0.0280
-9 0 10 -0.3382 0.0773
-9 0 11 0.0103 0.1680
-9 0 12 0.5118 0.0654
-9 0 13 0.5910 -0.1832
-9 1 1 0.7943 0.0505
-9 1 2 0.6665 -0.0080
-9 1 3 0.3309 -0.0669
-9 1 4 0.1347 -0.0476
-9 1 5 -0.1237 0.0002
-9 1 6 -0.3708 0.0237
-9 1 7 -0.4041 0.0045
-9 1 8 -0.3660 -0.0613
-9 1 9 -0.4054 -0.1174
-9 1 10 -0.3395 -0.0913
-9 1 11 -0.0257 0.0321
-9 1 12 0.2485 0.1436
-9 2 1 0.8250 0.0696
-9 2 2 0.3461 0.0380
-9 2 3 -0.1198 -0.0235
-9 2 4 -0.1973 -0.0553
-9 2 5 -0.2291 -0.0116
-9 2 6 -0.2895 0.0852
-9 2 7 -0.2053 0.1075
-9 2 8 -0.2275 0.0326
-9 2 9 -0.5087 0.0178
-9 2 10 -0.5097 0.0271
-9 2 11 0.0032 -0.0921
-9 2 12 0.2735 -0.1495
-9 3 1 0.9100 0.0320
-9 3 2 0.4543 0.0574
-9 3 3 -0.0340 0.0356
-9 3 4 -0.3428 -0.0192
-9 3 5 -0.8055 -0.0129
-9 3 6 -1.0558 0.1080
-9 3 7 -0.5756 0.1462
-9 3 8 -0.0129 -0.0053
-9 3 9 -0.2062 -0.0012
-9 3 10 -0.5370 0.2514
-9 3 11 -0.1227 0.2159
-9 4 1 0.6320 -0.0455
-9 4 2 0.7145 0.0229
-9 4 3 0.5193 0.0674
-9 4 4 0.2738 0.0155
-9 4 5 -0.3940 -0.0539
-9 4 6 -1.1439 0.0124
-9 4 7 -1.0960 0.0909
-9 4 8 -0.4384 -0.0790
-9 4 9 -0.1853 -0.2331
-9 4 10 -0.3526 0.0506
-9 4 11 -0.1445 0.3780
-9 5 1 -0.0393 -0.0420
-9 5 2 0.6090 -0.0033
-9 5 3 0.8739 0.0645
-9 5 4 0.7749 0.0419
-9 5 5 0.3373 -0.0692
-9 5 6 -0.1837 -0.1325
-9 5 7 -0.4450 -0.0943
-9 5 8 -0.4990 -0.1365
-9 5 9 -0.5676 -0.2998
-9 5 10 -0.5202 -0.2584
-9 6 1 -0.3728 0.0072
-9 6 2 0.1543 0.0211
-9 6 3 0.6236 0.0578
-9 6 4 0.6415 0.0275
-9 6 5 0.3231 -0.0521
-9 6 6 0.2182 -0.1493
-9 6 7 0.4014 -0.2270
-9 6 8 0.2734 -0.2313
-9 6 9 -0.2870 -0.2137
-9 7 1 -0.1315 0.0215
-9 7 2 0.0778 0.0164
-9 7 3 0.2301 0.0443
-9 7 4 0.2243 -0.0223
-9 7 5 0.0306 -0.0978
-9 7 6 -0.0528 -0.1074
-9 7 7 0.2257 -0.1614
-9 8 1 0.0730 0.0646
-9 8 2 0.3610 -0.0302
-9 8 3 0.2960 -0.0064
-9 8 4 0.0768 -0.0488
-9 8 5 0.0296 -0.1517
-9 8 6 0.0433 -0.1361
-9 9 1 0.0764 0.1387
-9 9 2 0.3358 -0.0444
-9 9 3 0.4358 -0.0768
-8 -17 1 0.3513 -0.0206
-8 -17 2 -0.2525 0.0150
-8 -16 1 0.7500 -0.0669
-8 -16 2 0.5700 -0.0533
-8 -16 3 -0.6227 0.0466
-8 -16 4 -0.9060 0.1449
-8 -16 5 0.0158 0.1548
-8 -15 1 0.4182 -0.0450
-8 -15 2 0.8829 -0.0783
-8 -15 3 0.1941 -0.0325
-8 -15 4 -0.8526 0.0623
-8 -15 5 -0.7902 0.1156
-8 -15 6 -0.2395 0.1078
-8 -15 7 -0.0986 0.0899
-8 -14 1 0.1024 0.0112
-8 -14 2 0.2299 -0.0237
-8 -14 3 0.2895 -0.0460
-8 -14 4 -0.0967 -0.0319
-8 -14 5 -0.4891 0.0016
-8 -14 6 -0.6863 0.0385
-8 -14 7 -0.5992 0.0825
-8 -14 8 -0.1502 0.1425
-8 -13 1 -0.0503 0.0331
-8 -13 2 -0.1936 0.0327
-8 -13 3 -0.2355 0.0023
-8 -13 4 -0.1947 -0.0406
-8 -13 5 -0.1252 -0.0741
-8 -13 6 -0.3543 -0.0656
-8 -13 7 -0.5480 -0.0150
-8 -13 8 -0.1654 0.0777
-8 -13 9 0.1909 0.1993
-8 -12 1 -0.5621 0.0214
-8 -12 2 -0.3692 0.0426
-8 -12 3 -0.0960 0.0276
-8 -12 4 -0.3392 -0.0103
-8 -12 5 -0.6041 -0.0475
-8 -12 6 -0.6286 -0.0613
-8 -12 7 -0.4647 -0.0670
-8 -12 8 0.0238 -0.0510
-8 -12 9 0.3716 0.0591
-8 -12 10 -0.0343 0.2087
-8 -11 1 -0.9308 -0.0017
-8 -11 2 -0.8843 0.0188
-8 -11 3 0.1307 0.0233
-8 -11 4 0.3422 -0.0105
-8 -11 5 -0.4771 -0.0323
-8 -11 6 -1.0873 0.0022
-8 -11 7 -0.9319 0.0111
-8 -11 8 -0.2782 -0.0538
-8 -11 9 0.3493 -0.0681
-8 -11 10 0.2869 0.0271
-8 -11 11 -0.3281 0.1090
-8 -10 1 -0.8727 -0.0108
-8 -10 2 -1.2543 -0.0190
-8 -10 3 -0.1715 0.0151
-8 -10 4 0.7949 0.0069
-8 -10 5 0.3742 -0.0427
-8 -10 6 -0.4553 -0.0105
-8 -10 7 -0.7123 0.0589
-8 -10 8 -0.5492 0.0217
-8 -10 9 -0.0723 -0.0440
-8 -10 10 0.4373 -0.0316
-8 -10 11 0.3107 -0.0330
-8 -10 12 -0.2194 -0.0590
-8 -9 1 -0.6956 0.0062
-8 -9 2 -1.3528 -0.0306
-8 -9 3 -0.5428 -0.0028
-8 -9 4 0.6835 0.0369
-8 -9 5 0.8222 -0.0023
-8 -9 6 0.4066 -0.0277
-8 -9 7 0.2391 0.0237
-8 -9 8 -0.0427 0.0218
-8 -9 9 -0.1925 -0.0289
-8 -9 10 0.3788 0.0023
-8 -9 11 0.8323 0.0225
-8 -9 12 0.3634 -0.0689
-8 -8 1 -0.0910 0.0253
-8 -8 2 -1.3615 -0.0007
-8 -8 3 -0.9884 -0.0102
-8 -8 4 0.2939 0.0173
-8 -8 5 0.8016 0.0206
-8 -8 6 0.6823 -0.0060
-8 -8 7 0.6868 0.0073
-8 -8 8 0.3449 0.0117
-8 -8 9 -0.1947 -0.0390
-8 -8 10 0.1769 -0.0279
-8 -8 11 1.0150 0.0592
-8 -8 12 0.8982 0.0691
-8 -8 13 0.0806 -0.0048
-8 -7 1 0.8088 0.0176
-8 -7 2 -1.1019 0.0332
-8 -7 3 -1.4255 0.0170
-8 -7 4 -0.4017 -0.0161
-8 -7 5 0.3544 -0.0192
-8 -7 6 0.4980 -0.0160
-8 -7 7 0.5587 -0.0115
-8 -7 8 0.2140 0.0088
-8 -7 9 -0.5142 0.0080
-8 -7 10 -0.4984 -0.0045
-8 -7 11 0.4287 0.0316
-8 -7 12 1.0106 0.0905
-8 -7 13 0.6213 0.1041
-8 -6 1 1.2896 -0.0426
-8 -6 2 -0.8710 0.0202
-8 -6 3 -1.5958 0.0539
-8 -6 4 -0.9008 -0.0019
-8 -6 5 -0.1915 -0.0414
-8 -6 6 0.0210 -0.0237
-8 -6 7 0.1089 -0.0210
-8 -6 8 -0.0321 -0.0269
-8 -6 9 -0.5623 0.0015
-8 -6 10 -0.9323 0.0336
-8 -6 11 -0.6415 0.0462
-8 -6 12 0.1322 0.0592
-8 -6 13 0.7284 0.0743
-8 -5 1 1.3463 -0.0955
-8 -5 2 -0.7902 -0.0538
-8 -5 3 -1.6716 0.0355
-8 -5 4 -1.0264 0.0330
-8 -5 5 -0.1732 -0.0187
-8 -5 6 0.0409 -0.0099
-8 -5 7 -0.1895 0.0166
-8 -5 8 -0.4116 0.0010
-8 -5 9 -0.4742 -0.0193
-8 -5 10 -0.5814 -0.0197
-8 -5 11 -0.8637 -0.0136
-8 -5 12 -0.8201 -0.0041
-8 -5 13 -0.0827 -0.0000
-8 -5 14 0.5333 0.0058
-8 -4 1 1.4419 -0.0346
-8 -4 2 -0.4240 -0.0873
-8 -4 3 -1.5143 -0.0452
-8 -4 4 -1.1479 0.0174
-8 -4 5 -0.0436 0.0119
-8 -4 6 0.6530 -0.0147
-8 -4 7 0.3578 -0.0010
-8 -4 8 -0.3680 0.0326
-8 -4 9 -0.6101 0.0356
-8 -4 10 -0.3972 -0.0114
-8 -4 11 -0.4091 -0.0657
-8 -4 12 -0.6462 -0.0805
-8 -4 13 -0.5212 -0.0834
-8 -4 14 -0.0976 -0.0866
-8 -3 1 2.0490 0.0463
-8 -3 2 0.3967 -0.0132
-8 -3 3 -1.0173 -0.0712
-8 -3 4 -1.2962 -0.0361
-8 -3 5 -0.3788 0.0214
-8 -3 6 0.8151 0.0032
-8 -3 7 1.0174 -0.0456
-8 -3 8 0.2798 -0.0315
-8 -3 9 -0.3411 0.0188
-8 -3 10 -0.4658 0.0150
-8 -3 11 -0.3418 -0.0192
-8 -3 12 -0.0922 -0.0035
-8 -3 13 0.0764 0.0110
-8 -3 14 -0.0575 -0.0524
-8 -2 1 2.6838 0.0243
-8 -2 2 1.6018 0.0396
-8 -2 3 -0.2903 -0.0075
-8 -2 4 -1.4874 -0.0339
-8 -2 5 -1.0479 0.0086
-8 -2 6 0.3824 0.0365
-8 -2 7 1.0401 -0.0003
-8 -2 8 0.6024 -0.0324
-8 -2 9 0.1206 -0.0239
-8 -2 10 -0.1440 -0.0407
-8 -2 11 -0.2912 -0.0746
-8 -2 12 0.0876 -0.0025
-8 -2 13 0.6673 0.1622
-8 -2 14 0.5675 0.2122
-8 -1 1 1.9195 0.0044
-8 -1 2 2.4044 0.0169
-8 -1 3 0.8111 0.0236
-8 -1 4 -1.2693 0.0076
-8 -1 5 -1.7164 -0.0029
-8 -1 6 -0.2928 0.0130
-8 -1 7 0.8722 0.0289
-8 -1 8 0.6796 0.0276
-8 -1 9 0.2228 0.0297
-8 -1 10 0.0880 0.0069
-8 -1 11 -0.0039 -0.0925
-8 -1 12 0.2501 -0.1767
-8 -1 13 0.7853 -0.0662
-8 -1 14 0.7780 0.1983
-8 0 1 0.2531 0.0148
-8 0 2 1.8255 0.0160
-8 0 3 1.5833 0.0059
-8 0 4 -0.1654 -0.0024
-8 0 5 -1.4950 -0.0259
-8 0 6 -0.9258 -0.0353
-8 0 7 0.4409 -0.0173
-8 0 8 0.8549 -0.0183
-8 0 9 0.4502 -0.0146
-8 0 10 0.0860 0.0491
-8 0 11 0.0075 0.0704
-8 0 12 0.3018 -0.0896
-8 0 13 0.6835 -0.2974
-8 0 14 0.5518 -0.2410
-8 1 1 -0.2311 -0.0204
-8 1 2 0.6410 0.0143
-8 1 3 1.0269 0.0114
-8 1 4 0.5958 -0.0244
-8 1 5 -0.3659 -0.0608
-8 1 6 -0.7917 -0.0460
-8 1 7 -0.2286 -0.0046
-8 1 8 0.5032 -0.0433
-8 1 9 0.6119 -0.1246
-8 1 10 0.2226 -0.0901
-8 1 11 -0.0375 0.0435
-8 1 12 0.1651 0.0791
-8 1 13 0.4129 -0.0914
-8 2 1 0.5960 -0.0016
-8 2 2 0.2628 -0.0140
-8 2 3 -0.0927 0.0148
-8 2 4 -0.0582 0.0022
-8 2 5 -0.0135 -0.0451
-8 2 6 -0.3018 -0.0098
-8 2 7 -0.4385 0.0801
-8 2 8 -0.0814 0.0492
-8 2 9 0.2320 -0.0544
-8 2 10 0.0931 -0.0614
-8 2 11 -0.0175 -0.0541
-8 2 12 0.2250 -0.1014
-8 2 13 0.2922 -0.0702
-8 3 1 1.2433 0.0822
-8 3 2 0.6528 0.0108
-8 3 3 -0.3556 0.0050
-8 3 4 -0.8524 0.0270
-8 3 5 -0.7263 0.0094
-8 3 6 -0.5942 0.0504
-8 3 7 -0.5393 0.1428
-8 3 8 -0.2402 0.0831
-8 3 9 -0.0253 -0.0119
-8 3 10 -0.2383 0.1412
-8 3 11 -0.2535 0.2358
-8 3 12 0.2657 -0.0920
-8 4 1 0.8809 0.0670
-8 4 2 0.9798 0.0516
-8 4 3 0.2695 0.0211
-8 4 4 -0.5049 0.0241
-8 4 5 -0.8946 0.0211
-8 4 6 -0.9981 0.0603
-8 4 7 -0.8564 0.1377
-8 4 8 -0.3902 0.0271
-8 4 9 -0.0486 -0.1862
-8 4 10 -0.2677 0.0012
-8 4 11 -0.4289 0.4456
-8 4 12 0.0561 0.3541
-8 5 1 -0.0980 -0.0225
-8 5 2 0.7333 0.0403
-8 5 3 0.8074 0.0541
-8 5 4 0.3030 0.0310
-8 5 5 -0.3073 0.0011
-8 5 6 -0.6355 0.0027
-8 5 7 -0.6061 0.0432
-8 5 8 -0.3824 -0.0344
-8 5 9 -0.2482 -0.2904
-8 5 10 -0.3526 -0.3316
-8 5 11 -0.3910 0.0915
-8 6 1 -0.6595 -0.0663
-8 6 2 0.2095 0.0194
-8 6 3 0.7150 0.0901
-8 6 4 0.5418 0.0514
-8 6 5 -0.0745 -0.0153
-8 6 6 -0.3879 -0.0358
-8 6 7 -0.0968 -0.0553
-8 6 8 0.1765 -0.1131
-8 6 9 -0.0772 -0.2215
-8 6 10 -0.4564 -0.3282
-8 7 1 -0.6149 -0.0518
-8 7 2 0.0600 -0.0057
-8 7 3 0.4603 0.1043
-8 7 4 0.3514 0.0594
-8 7 5 -0.2027 -0.0681
-8 7 6 -0.6145 -0.0715
-8 7 7 -0.2848 -0.0507
-8 7 8 0.3475 -0.1286
-8 7 9 0.3877 -0.1587
-8 8 1 -0.5114 0.0325
-8 8 2 0.1487 -0.0407
-8 8 3 0.4854 0.0510
-8 8 4 0.3125 0.0414
-8 8 5 -0.0537 -0.1404
-8 8 6 -0.3897 -0.1822
-8 8 7 -0.4474 -0.0483
-8 8 8 -0.1450 -0.0266
-8 9 1 -0.3051 0.1628
-8 9 2 0.1054 -0.0254
-8 9 3 0.4749 -0.0363
-8 9 4 0.3822 -0.0051
-8 9 5 0.2169 -0.1438
-8 9 6 0.2231 -0.2592
-8 10 1 -0.0005 0.2485
-8 10 2 0.1237 0.0461
-8 10 3 0.2683 -0.0682
-8 10 4 0.2654 -0.0623
-7 -17 1 -0.5081 -0.0211
-7 -17 2 -0.4795 -0.0558
-7 -17 3 -0.3861 -0.0617
-7 -16 1 0.0414 -0.0209
-7 -16 2 0.0810 -0.0573
-7 -16 3 -0.6132 -0.0449
-7 -16 4 -0.8556 0.0123
-7 -16 5 0.1490 0.0441
-7 -15 1 0.3861 0.0211
-7 -15 2 0.6924 -0.0260
-7 -15 3 0.0008 -0.0454
-7 -15 4 -1.3352 0.0072
-7 -15 5 -1.0432 0.0754
-7 -15 6 0.2641 0.0646
-7 -15 7 0.3355 -0.0327
-7 -14 1 0.4644 0.0387
-7 -14 2 0.5876 0.0381
-7 -14 3 0.4027 0.0045
-7 -14 4 -0.7372 -0.0231
-7 -14 5 -1.2903 0.0106
-7 -14 6 -0.5791 0.0668
-7 -14 7 -0.0346 0.0286
-7 -14 8 -0.1588 -0.0708
-7 -13 1 0.2214 0.0031
-7 -13 2 0.2770 0.0408
-7 -13 3 0.2378 0.0677
-7 -13 4 -0.3275 0.0222
-7 -13 5 -0.7140 -0.0480
-7 -13 6 -0.5389 -0.0301
-7 -13 7 -0.3737 0.0192
-7 -13 8 -0.2591 -0.0128
-7 -13 9 0.0541 -0.0196
-7 -13 10 0.1198 0.0809
-7 -12 1 -0.2329 -0.0009
-7 -12 2 -0.1602 0.0010
-7 -12 3 0.2271 0.0415
-7 -12 4 -0.0224 0.0650
-7 -12 5 -0.4464 0.0043
-7 -12 6 -0.4767 -0.0547
-7 -12 7 -0.4768 -0.0394
-7 -12 8 -0.4066 -0.0316
-7 -12 9 0.0533 -0.0256
-7 -12 10 0.2426 0.0759
-7 -12 11 -0.2175 0.1663
-7 -11 1 -0.0986 0.0196
-7 -11 2 -0.6913 -0.0009
-7 -11 3 -0.0112 -0.0162
-7 -11 4 0.5259 0.0090
-7 -11 5 0.0964 0.0230
-7 -11 6 -0.5170 0.0104
-7 -11 7 -0.7819 0.0028
-7 -11 8 -0.7474 -0.0295
-7 -11 9 -0.2761 -0.0708
-7 -11 10 0.2590 -0.0272
-7 -11 11 0.1068 0.0641
-7 -10 1 0.2914 0.0062
-7 -10 2 -0.6962 0.0067
-7 -10 3 -0.5271 -0.0179
-7 -10 4 0.5004 -0.0284
-7 -10 5 0.7344 -0.0293
-7 -10 6 0.0819 -0.0056
-7 -10 7 -0.4519 0.0461
-7 -10 8 -0.6933 0.0403
-7 -10 9 -0.6590 -0.0339
-7 -10 10 -0.0962 -0.0674
-7 -10 11 0.4856 -0.0579
-7 -10 12 0.3773 -0.0691
-7 -9 1 0.2305 -0.0109
-7 -9 2 -0.5570 0.0023
-7 -9 3 -0.7561 -0.0023
-7 -9 4 0.1012 0.0084
-7 -9 5 0.7391 -0.0047
-7 -9 6 0.5269 -0.0341
-7 -9 7 0.3075 -0.0019
-7 -9 8 0.1934 0.0375
-7 -9 9 -0.2226 0.0018
-7 -9 10 -0.2933 -0.0271
-7 -9 11 0.3840 -0.0222
-7 -9 12 0.8716 -0.0739
-7 -9 13 0.5977 -0.1253
-7 -8 1 0.5719 -0.0118
-7 -8 2 -0.5605 0.0036
-7 -8 3 -1.0721 0.0009
-7 -8 4 -0.3184 0.0150
-7 -8 5 0.5674 0.0387
-7 -8 6 0.5741 0.0165
-7 -8 7 0.4153 -0.0067
-7 -8 8 0.5271 0.0024
-7 -8 9 0.3169 -0.0211
-7 -8 10 0.0090 -0.0437
-7 -8 11 0.3026 0.0099
-7 -8 12 0.7432 0.0470
-7 -8 13 0.6233 -0.0054
-7 -7 1 1.4773 -0.0021
-7 -7 2 -0.0728 -0.0073
-7 -7 3 -1.3627 0.0035
-7 -7 4 -1.1107 -0.0105
-7 -7 5 0.0728 -0.0073
-7 -7 6 0.6671 0.0121
-7 -7 7 0.4660 0.0138
-7 -7 8 0.1010 0.0140
-7 -7 9 -0.2269 0.0006
-7 -7 10 -0.3101 -0.0358
-7 -7 11 0.0931 -0.0192
-7 -7 12 0.5355 0.0575
-7 -7 13 0.4337 0.0842
-7 -7 14 0.0188 0.0334
-7 -6 1 1.8076 0.0099
-7 -6 2 0.4575 -0.0178
-7 -6 3 -1.0652 0.0044
-7 -6 4 -1.5546 -0.0008
-7 -6 5 -0.8037 -0.0357
-7 -6 6 0.2770 -0.0343
-7 -6 7 0.6916 -0.0181
-7 -6 8 0.1943 -0.0134
-7 -6 9 -0.6857 0.0026
-7 -6 10 -1.1319 0.0141
-7 -6 11 -0.8166 0.0136
-7 -6 12 -0.1358 0.0306
-7 -6 13 0.2956 0.0322
-7 -6 14 0.1458 -0.0171
-7 -5 1 1.4742 0.0010
-7 -5 2 0.3009 -0.0118
-7 -5 3 -0.7549 0.0027
-7 -5 4 -1.1369 0.0172
-7 -5 5 -0.8971 -0.0012
-7 -5 6 -0.1840 -0.0071
-7 -5 7 0.4860 -0.0024
-7 -5 8 0.4543 -0.0277
-7 -5 9 -0.2479 -0.0465
-7 -5 10 -0.9894 -0.0257
-7 -5 11 -1.3383 0.0033
-7 -5 12 -1.1195 0.0160
-7 -5 13 -0.3652 -0.0197
-7 -5 14 0.2244 -0.1188
-7 -4 1 1.1694 0.0043
-7 -4 2 0.0155 0.0024
-7 -4 3 -0.7858 -0.0077
-7 -4 4 -0.7451 -0.0051
-7 -4 5 -0.3291 -0.0000
-7 -4 6 0.1565 0.0111
-7 -4 7 0.4556 0.0262
-7 -4 8 0.3496 0.0157
-7 -4 9 0.0330 -0.0163
-7 -4 10 -0.3152 -0.0420
-7 -4 11 -0.8170 -0.0513
-7 -4 12 -1.1993 -0.0409
-7 -4 13 -0.8720 -0.0546
-7 -4 14 -0.1514 -0.1486
-7 -4 15 0.0413 -0.2275
-7 -3 1 1.3230 0.0113
-7 -3 2 0.3030 0.0254
-7 -3 3 -0.6058 -0.0053
-7 -3 4 -0.7710 -0.0353
-7 -3 5 -0.3246 -0.0270
-7 -3 6 0.4379 -0.0142
-7 -3 7 0.7806 -0.0213
-7 -3 8 0.3954 -0.0202
-7 -3 9 -0.0010 0.0054
-7 -3 10 -0.0845 0.0158
-7 -3 11 -0.3254 -0.0062
-7 -3 12 -0.6188 -0.0043
-7 -3 13 -0.4266 0.0161
-7 -3 14 -0.0473 -0.0480
-7 -3 15 -0.0908 -0.1640
-7 -2 1 1.4355 -0.0244
-7 -2 2 1.1302 0.0117
-7 -2 3 0.1399 0.0151
-7 -2 4 -0.7398 -0.0179
-7 -2 5 -0.9020 -0.0137
-7 -2 6 -0.0384 0.0136
-7 -2 7 0.7264 -0.0100
-7 -2 8 0.4516 -0.0597
-7 -2 9 0.0283 -0.0515
-7 -2 10 0.0578 -0.0092
-7 -2 11 -0.1057 -0.0011
-7 -2 12 -0.2985 0.0318
-7 -2 13 0.1514 0.1496
-7 -2 14 0.6063 0.2153
-7 -2 15 0.2954 0.0966
-7 -1 1 0.2476 -0.0134
-7 -1 2 1.4848 -0.0226
-7 -1 3 1.2133 0.0050
-7 -1 4 -0.1689 0.0099
-7 -1 5 -1.2798 0.0066
-7 -1 6 -0.7077 0.0415
-7 -1 7 0.4983 0.0711
-7 -1 8 0.5216 0.0333
-7 -1 9 0.0333 -0.0187
-7 -1 10 0.1477 -0.0264
-7 -1 11 0.1809 -0.0475
-7 -1 12 -0.0472 -0.0830
-7 -1 13 0.3112 0.0094
-7 -1 14 0.8383 0.2412
-7 -1 15 0.6288 0.3588
-7 0 1 -1.4256 0.0342
-7 0 2 0.5504 0.0062
-7 0 3 1.5921 -0.0045
-7 0 4 0.8211 0.0003
-7 0 5 -0.8297 -0.0256
-7 0 6 -1.0435 -0.0309
-7 0 7 0.2703 0.0376
-7 0 8 0.9094 0.0812
-7 0 9 0.4507 0.0396
-7 0 10 0.1711 0.0159
-7 0 11 0.1589 0.0262
-7 0 12 0.0948 -0.0536
-7 0 13 0.3442 -0.1792
-7 0 14 0.6261 -0.1160
-7 1 1 -1.2700 -0.0224
-7 1 2 -0.4356 0.0137
-7 1 3 0.6793 0.0222
-7 1 4 1.0267 0.0100
-7 1 5 0.1285 -0.0555
-7 1 6 -0.6824 -0.1176
-7 1 7 -0.1594 -0.0650
-7 1 8 0.8272 0.0130
-7 1 9 1.0456 -0.0228
-7 1 10 0.5922 -0.0613
-7 1 11 0.0392 0.0206
-7 1 12 -0.1460 0.0818
-7 1 13 0.1733 -0.0295
-7 1 14 0.3763 -0.1973
-7 2 1 0.3538 -0.0608
-7 2 2 -0.1290 -0.0540
-7 2 3 -0.3914 0.0024
-7 2 4 -0.1561 0.0456
-7 2 5 0.1459 -0.0099
-7 2 6 -0.0101 -0.0953
-7 2 7 -0.2259 -0.0576
-7 2 8 0.1449 0.0175
-7 2 9 0.8197 -0.0390
-7 2 10 0.8914 -0.1185
-7 2 11 0.2148 -0.0913
-7 2 12 -0.2713 -0.0477
-7 2 13 -0.0760 -0.0257
-7 2 14 0.1166 0.0010
-7 3 1 1.3089 0.0395
-7 3 2 0.7526 -0.0464
-7 3 3 -0.3911 -0.0556
-7 3 4 -1.2699 0.0271
-7 3 5 -1.0351 0.0508
-7 3 6 -0.2360 0.0002
-7 3 7 0.0367 0.0328
-7 3 8 -0.0177 0.0913
-7 3 9 0.3165 0.0258
-7 3 10 0.5910 -0.0059
-7 3 11 0.2150 0.0530
-7 3 12 -0.1654 -0.0911
-7 3 13 -0.0353 -0.3392
-7 3 14 0.0259 -0.2296
-7 4 1 0.9054 0.0856
-7 4 2 1.1238 0.0241
-7 4 3 0.4487 -0.0605
-7 4 4 -0.8466 -0.0308
-7 4 5 -1.6227 0.0452
-7 4 6 -1.1685 0.0597
-7 4 7 -0.2907 0.0819
-7 4 8 0.1768 0.0921
-7 4 9 0.4019 -0.0163
-7 4 10 0.4084 -0.0136
-7 4 11 0.0175 0.2456
-7 4 12 -0.2165 0.2447
-7 4 13 0.0333 -0.2581
-7 5 1 -0.1734 0.0095
-7 5 2 0.7956 0.0203
-7 5 3 1.1161 -0.0353
-7 5 4 0.4727 -0.0594
-7 5 5 -0.7386 0.0035
-7 5 6 -1.3398 0.0633
-7 5 7 -0.8919 0.0678
-7 5 8 -0.0988 0.0217
-7 5 9 0.4059 -0.1086
-7 5 10 0.4244 -0.1671
-7 5 11 0.0397 0.0892
-7 5 12 -0.2233 0.3651
-7 6 1 -0.9473 -0.0527
-7 6 2 0.1615 -0.0088
-7 6 3 1.0366 0.0047
-7 6 4 1.1212 -0.0356
-7 6 5 0.2615 -0.0281
-7 6 6 -0.7456 0.0513
-7 6 7 -0.9111 0.0555
-7 6 8 -0.3803 -0.0553
-7 6 9 0.0472 -0.1450
-7 6 10 0.0990 -0.1438
-7 6 11 0.0111 -0.0500
-7 6 12 -0.0198 0.1122
-7 7 1 -1.1285 -0.0700
-7 7 2 -0.2622 -0.0198
-7 7 3 0.6378 0.0652
-7 7 4 0.8826 0.0361
-7 7 5 0.3660 -0.0553
-7 7 6 -0.4444 -0.0035
-7 7 7 -0.6972 0.0736
-7 7 8 -0.2906 -0.0587
-7 7 9 -0.0164 -0.1832
-7 7 10 -0.1499 -0.0445
-7 7 11 -0.1573 0.1089
-7 8 1 -1.0190 -0.0370
-7 8 2 -0.4999 -0.0446
-7 8 3 0.3939 0.0651
-7 8 4 0.6073 0.0906
-7 8 5 0.2145 -0.0844
-7 8 6 -0.3284 -0.1491
-7 8 7 -0.5316 0.0181
-7 8 8 -0.2242 0.0333
-7 8 9 0.0710 -0.1480
-7 8 10 -0.0196 -0.0895
-7 9 1 -0.5345 0.0526
-7 9 2 -0.5700 -0.0238
-7 9 3 0.1713 0.0144
-7 9 4 0.4748 0.0708
-7 9 5 0.2644 -0.0961
-7 9 6 0.0327 -0.2958
-7 9 7 -0.0608 -0.1765
-7 9 8 -0.0414 0.0426
-7 10 1 0.0470 0.1420
-7 10 2 -0.1845 0.0565
-7 10 3 0.0930 0.0195
-7 10 4 0.2837 0.0344
-7 10 5 0.2120 -0.0755
-7 10 6 0.1903 -0.2922
-7 11 1 0.1039 0.2201
-7 11 2 0.2945 0.1103
-7 11 3 0.3395 0.0557
-6 -17 1 -1.1394 -0.0026
-6 -17 2 -0.6676 -0.0361
-6 -17 3 0.0356 -0.0821
-6 -16 1 -0.6816 0.0210
-6 -16 2 -0.6641 -0.0017
-6 -16 3 -0.3389 -0.0383
-6 -16 4 -0.2404 -0.0487
-6 -16 5 0.2341 -0.0584
-6 -15 1 0.0294 0.0434
-6 -15 2 -0.1605 0.0412
-6 -15 3 -0.1420 0.0097
-6 -15 4 -0.9215 0.0028
-6 -15 5 -0.9199 0.0127
-6 -15 6 0.3949 -0.0132
-6 -15 7 0.7307 -0.0907
-6 -14 1 0.3323 0.0083
-6 -14 2 0.1195 0.0444
-6 -14 3 0.2344 0.0521
-6 -14 4 -0.6377 0.0282
-6 -14 5 -1.4922 0.0209
-6 -14 6 -0.5767 0.0468
-6 -14 7 0.5997 0.0072
-6 -14 8 0.1915 -0.1545
-6 -14 9 -0.5438 -0.2523
-6 -13 1 -0.0082 -0.0384
-6 -13 2 0.1122 -0.0232
-6 -13 3 0.3138 0.0404
-6 -13 4 -0.1475 0.0617
-6 -13 5 -0.9032 0.0077
-6 -13 6 -0.6418 0.0039
-6 -13 7 0.1620 0.0663
-6 -13 8 0.1780 -0.0005
-6 -13 9 -0.2015 -0.1766
-6 -13 10 -0.1259 -0.1776
-6 -12 1 -0.3484 0.0070
-6 -12 2 -0.2353 -0.0494
-6 -12 3 0.2733 -0.0349
-6 -12 4 0.2124 0.0451
-6 -12 5 -0.2730 0.0476
-6 -12 6 -0.2346 -0.0165
-6 -12 7 0.0931 0.0124
-6 -12 8 -0.0290 0.0678
-6 -12 9 -0.1967 -0.0076
-6 -12 10 0.0053 -0.0823
-6 -12 11 0.0322 -0.0173
-6 -11 1 0.4023 0.0413
-6 -11 2 -0.4541 0.0140
-6 -11 3 -0.2077 -0.0569
-6 -11 4 0.3429 -0.0453
-6 -11 5 0.2951 0.0293
-6 -11 6 0.0332 0.0338
-6 -11 7 -0.0961 0.0039
-6 -11 8 -0.3369 0.0266
-6 -11 9 -0.4209 0.0397
-6 -11 10 -0.0252 0.0115
-6 -11 11 0.2241 0.0040
-6 -11 12 -0.1072 0.0008
-6 -10 1 1.3336 -0.0285
-6 -10 2 0.2128 0.0295
-6 -10 3 -0.6209 -0.0022
-6 -10 4 -0.2653 -0.0698
-6 -10 5 0.3986 -0.0552
-6 -10 6 0.4497 0.0063
-6 -10 7 0.0494 0.0295
-6 -10 8 -0.4249 0.0210
-6 -10 9 -0.6702 0.0173
-6 -10 10 -0.3030 0.0232
-6 -10 11 0.4128 0.0093
-6 -10 12 0.6286 -0.0444
-6 -10 13 0.1916 -0.0825
-6 -9 1 1.0433 -0.0638
-6 -9 2 0.8461 -0.0072
-6 -9 3 -0.2057 0.0225
-6 -9 4 -0.7339 -0.0043
-6 -9 5 -0.2409 -0.0356
-6 -9 6 0.3438 -0.0379
-6 -9 7 0.4507 -0.0156
-6 -9 8 0.2053 0.0057
-6 -9 9 -0.2567 0.0046
-6 -9 10 -0.4615 0.0075
-6 -9 11 0.1138 0.0139
-6 -9 12 0.9614 -0.0296
-6 -9 13 1.0800 -0.0805
-6 -8 1 0.5061 -0.0252
-6 -8 2 0.7168 -0.0014
-6 -8 3 0.1867 0.0136
-6 -8 4 -0.4932 0.0182
-6 -8 5 -0.5143 0.0330
-6 -8 6 -0.1212 0.0239
-6 -8 7 0.2218 -0.0139
-6 -8 8 0.4549 -0.0267
-6 -8 9 0.3510 -0.0208
-6 -8 10 -0.0766 -0.0247
-6 -8 11 -0.1400 -0.0150
-6 -8 12 0.4341 -0.0019
-6 -8 13 0.9320 -0.0063
-6 -8 14 0.7777 0.0095
-6 -7 1 0.4588 0.0042
-6 -7 2 0.6589 -0.0015
-6 -7 3 0.1740 0.0027
-6 -7 4 -0.4400 -0.0104
-6 -7 5 -0.4482 0.0008
-6 -7 6 -0.0492 0.0411
-6 -7 7 0.1323 0.0420
-6 -7 8 0.0572 0.0105
-6 -7 9 -0.0565 -0.0037
-6 -7 10 -0.1530 -0.0193
-6 -7 11 -0.1561 -0.0412
-6 -7 12 -0.0113 -0.0305
-6 -7 13 0.1537 0.0030
-6 -7 14 0.1747 0.0273
-6 -6 1 0.2784 0.0299
-6 -6 2 0.5856 -0.0053
-6 -6 3 0.2707 -0.0131
-6 -6 4 -0.4365 -0.0151
-6 -6 5 -0.6702 -0.0356
-6 -6 6 -0.0765 -0.0233
-6 -6 7 0.5551 0.0147
-6 -6 8 0.3651 0.0249
-6 -6 9 -0.4170 0.0232
-6 -6 10 -0.8775 0.0268
-6 -6 11 -0.6985 0.0128
-6 -6 12 -0.3645 -0.0063
-6 -6 13 -0.2345 -0.0235
-6 -6 14 -0.2721 -0.0677
-6 -6 15 -0.3488 -0.0982
-6 -5 1 0.1805 0.0245
-6 -5 2 0.0135 0.0362
-6 -5 3 0.0522 0.0128
-6 -5 4 -0.0461 0.0052
-6 -5 5 -0.3759 -0.0002
-6 -5 6 -0.2480 -0.0058
-6 -5 7 0.5097 0.0012
-6 -5 8 0.9040 -0.0050
-6 -5 9 0.2838 -0.0197
-6 -5 10 -0.6624 -0.0071
-6 -5 11 -1.0935 0.0227
-6 -5 12 -1.0036 0.0446
-6 -5 13 -0.6376 0.0230
-6 -5 14 -0.2542 -0.1020
-6 -5 15 -0.2558 -0.2579
-6 -4 1 0.2918 -0.0147
-6 -4 2 -0.4664 0.0452
-6 -4 3 -0.6023 0.0557
-6 -4 4 0.0130 0.0151
-6 -4 5 0.3761 -0.0029
-6 -4 6 0.3194 0.0248
-6 -4 7 0.4213 0.0524
-6 -4 8 0.6614 0.0290
-6 -4 9 0.6268 -0.0255
-6 -4 10 0.2359 -0.0537
-6 -4 11 -0.4129 -0.0451
-6 -4 12 -1.0514 -0.0098
-6 -4 13 -1.0763 0.0234
-6 -4 14 -0.4213 -0.0460
-6 -4 15 -0.0205 -0.2296
-6 -3 1 0.2112 -0.0223
-6 -3 2 -0.5893 0.0044
-6 -3 3 -0.9690 0.0463
-6 -3 4 -0.3516 0.0108
-6 -3 5 0.3872 -0.0508
-6 -3 6 0.7511 -0.0430
-6 -3 7 0.7600 0.0121
-6 -3 8 0.3926 0.0307
-6 -3 9 0.1121 0.0100
-6 -3 10 0.2854 -0.0030
-6 -3 11 0.2553 -0.0129
-6 -3 12 -0.3966 -0.0225
-6 -3 13 -0.8146 -0.0031
-6 -3 14 -0.4182 -0.0040
-6 -3 15 0.0131 -0.0950
-6 -2 1 -0.0445 -0.0277
-6 -2 2 -0.5617 -0.0315
-6 -2 3 -0.8618 0.0131
-6 -2 4 -0.4437 0.0279
-6 -2 5 -0.1204 -0.0207
-6 -2 6 0.1611 -0.0589
-6 -2 7 0.5591 -0.0493
-6 -2 8 0.3251 -0.0371
-6 -2 9 -0.2600 -0.0280
-6 -2 10 -0.1321 0.0122
-6 -2 11 0.2293 0.0515
-6 -2 12 -0.0312 0.0560
-6 -2 13 -0.2649 0.0692
-6 -2 14 0.0709 0.0959
-6 -2 15 0.2719 0.0665
-6 -1 1 -0.7224 -0.0074
-6 -1 2 -0.6453 -0.0442
-6 -1 3 -0.5738 -0.0257
-6 -1 4 -0.1228 0.0423
-6 -1 5 -0.2061 0.0682
-6 -1 6 -0.4517 0.0372
-6 -1 7 -0.0539 0.0135
-6 -1 8 0.0767 -0.0005
-6 -1 9 -0.3801 -0.0239
-6 -1 10 -0.2639 -0.0165
-6 -1 11 0.2144 0.0210
-6 -1 12 0.0740 0.0380
-6 -1 13 -0.0580 0.0612
-6 -1 14 0.3833 0.1362
-6 -1 15 0.5578 0.1966
-6 0 1 -1.2501 0.0676
-6 0 2 -0.9546 0.0058
-6 0 3 -0.5102 -0.0526
-6 0 4 0.1856 -0.0050
-6 0 5 0.1234 0.0718
-6 0 6 -0.3990 0.0671
-6 0 7 -0.1715 0.0458
-6 0 8 0.1399 0.0680
-6 0 9 -0.2250 0.0644
-6 0 10 -0.2446 0.0294
-6 0 11 0.2340 0.0248
-6 0 12 0.1944 0.0206
-6 0 13 0.0113 -0.0142
-6 0 14 0.3312 -0.0058
-6 0 15 0.4541 0.0884
-6 1 1 -0.3291 0.0485
-6 1 2 -0.6011 0.0509
-6 1 3 -0.6301 -0.0276
-6 1 4 -0.0238 -0.0503
-6 1 5 0.2648 -0.0008
-6 1 6 -0.1039 -0.0099
-6 1 7 -0.0775 -0.0451
-6 1 8 0.3330 -0.0007
-6 1 9 0.2864 0.0431
-6 1 10 0.1155 0.0225
-6 1 11 0.1634 0.0298
-6 1 12 -0.0022 0.0765
-6 1 13 -0.1093 0.0686
-6 1 14 0.1912 0.0007
-6 1 15 0.2511 -0.0402
-6 2 1 1.1182 -0.0396
-6 2 2 0.6348 0.0078
-6 2 3 -0.3142 -0.0081
-6 2 4 -0.6426 -0.0353
-6 2 5 -0.2527 -0.0249
-6 2 6 0.0409 -0.0472
-6 2 7 0.0353 -0.0830
-6 2 8 0.0876 -0.0508
-6 2 9 0.3278 -0.0316
-6 2 10 0.5749 -0.0769
-6 2 11 0.3978 -0.0740
-6 2 12 -0.2275 -0.0112
-6 2 13 -0.4859 0.0416
-6 2 14 -0.1068 0.0985
-6 2 15 0.1043 0.1138
-6 3 1 1.4257 -0.0215
-6 3 2 1.3626 -0.0061
-6 3 3 0.3540 -0.0114
-6 3 4 -0.8957 -0.0187
-6 3 5 -1.1823 -0.0086
-6 3 6 -0.3263 -0.0214
-6 3 7 0.3909 -0.0218
-6 3 8 0.2111 0.0336
-6 3 9 0.0304 0.0227
-6 3 10 0.4672 -0.0740
-6 3 11 0.5930 -0.0924
-6 3 12 -0.1077 -0.1025
-6 3 13 -0.6260 -0.2242
-6 3 14 -0.4118 -0.1977
-6 4 1 0.8578 0.0243
-6 4 2 1.1708 0.0223
-6 4 3 0.8559 0.0022
-6 4 4 -0.2464 -0.0192
-6 4 5 -1.4148 -0.0126
-6 4 6 -1.1442 -0.0110
-6 4 7 0.2342 0.0052
-6 4 8 0.8529 0.0790
-6 4 9 0.5206 0.0880
-6 4 10 0.3989 -0.0038
-6 4 11 0.3947 0.0119
-6 4 12 -0.0858 0.0411
-6 4 13 -0.5020 -0.2418
-6 4 14 -0.4252 -0.5455
-6 5 1 0.0918 0.0157
-6 5 2 0.7336 -0.0174
-6 5 3 1.1152 -0.0297
-6 5 4 0.9461 -0.0365
-6 5 5 -0.2667 -0.0207
-6 5 6 -1.2806 0.0018
-6 5 7 -0.7049 0.0001
-6 5 8 0.5555 0.0132
-6 5 9 1.0605 0.0354
-6 5 10 0.8583 0.0176
-6 5 11 0.3841 0.0593
-6 5 12 -0.2046 0.1516
-6 5 13 -0.4805 -0.0129
-6 6 1 -0.5560 0.0129
-6 6 2 0.1738 -0.0355
-6 6 3 0.9569 -0.0658
-6 6 4 1.5605 -0.0621
-6 6 5 1.1282 -0.0276
-6 6 6 -0.2719 0.0390
-6 6 7 -1.0713 0.0476
-6 6 8 -0.5356 -0.0444
-6 6 9 0.3878 -0.0700
-6 6 10 0.7742 0.0630
-6 6 11 0.5304 0.1909
-6 6 12 -0.0023 0.1746
-6 6 13 -0.3343 0.0284
-6 7 1 -0.7477 -0.0236
-6 7 2 -0.4330 -0.0007
-6 7 3 0.4228 -0.0012
-6 7 4 1.1661 -0.0067
-6 7 5 1.2891 -0.0178
-6 7 6 0.5210 0.0404
-6 7 7 -0.4685 0.1080
-6 7 8 -0.7476 -0.0265
-6 7 9 -0.3958 -0.1844
-6 7 10 -0.0267 0.0422
-6 7 11 0.1739 0.4366
-6 7 12 0.2360 0.4305
-6 8 1 -0.5145 -0.0893
-6 8 2 -0.8882 -0.0337
-6 8 3 -0.0849 0.0374
-6 8 4 0.6054 0.0827
-6 8 5 0.7050 0.0214
-6 8 6 0.3983 -0.0245
-6 8 7 -0.0132 0.0741
-6 8 8 -0.1660 0.0383
-6 8 9 -0.1409 -0.2242
-6 8 10 -0.2590 -0.1604
-6 8 11 -0.2711 0.3732
-6 9 1 0.0545 -0.0996
-6 9 2 -0.9805 -0.0662
-6 9 3 -0.4764 -0.0062
-6 9 4 0.2816 0.0654
-6 9 5 0.4225 0.0083
-6 9 6 0.2542 -0.1384
-6 9 7 0.1200 -0.0931
-6 9 8 0.1696 0.0365
-6 9 9 0.2888 -0.1121
-6 9 10 0.1090 -0.2780
-6 10 1 0.5648 -0.0579
-6 10 2 -0.4501 -0.0119
-6 10 3 -0.4890 0.0321
-6 10 4 -0.0043 0.0427
-6 10 5 0.2308 -0.0545
-6 10 6 0.2773 -0.2496
-6 10 7 0.2780 -0.2958
-6 10 8 0.2449 -0.1158
-6 11 1 0.4345 0.0683
-6 11 2 0.1818 0.0440
-6 11 3 0.0354 0.1144
-6 11 4 0.0147 0.1247
-6 11 5 0.0066 -0.0368
-6 11 6 0.0936 -0.2646
-6 12 1 0.0897 0.2582
-6 12 2 0.2766 0.0787
-6 12 3 0.4323 0.0762
-5 -17 1 -0.8550 -0.0129
-5 -17 2 -0.7257 -0.0291
-5 -16 1 -0.3813 0.0026
-5 -16 2 -0.8672 -0.0047
-5 -16 3 -0.3398 -0.0416
-5 -16 4 0.2026 -0.0351
-5 -16 5 0.3428 0.0005
-5 -15 1 0.2193 -0.0041
-5 -15 2 -0.4794 0.0271
-5 -15 3 -0.3222 0.0046
-5 -15 4 -0.3419 -0.0240
-5 -15 5 -0.5160 -0.0112
-5 -15 6 0.1755 0.0032
-5 -15 7 0.7695 -0.0005
-5 -14 1 0.2431 -0.0387
-5 -14 2 -0.1753 -0.0038
-5 -14 3 -0.0251 0.0212
-5 -14 4 -0.2127 0.0040
-5 -14 5 -1.0853 -0.0232
-5 -14 6 -0.7750 -0.0167
-5 -14 7 0.6079 0.0135
-5 -14 8 0.7200 -0.0125
-5 -14 9 -0.3003 -0.1039
-5 -13 1 -0.4203 -0.0381
-5 -13 2 -0.1030 -0.0566
-5 -13 3 0.1946 -0.0267
-5 -13 4 0.1613 0.0090
-5 -13 5 -0.6071 -0.0182
-5 -13 6 -0.8066 -0.0542
-5 -13 7 0.1623 0.0017
-5 -13 8 0.6294 0.0504
-5 -13 9 -0.0441 -0.0484
-5 -13 10 -0.3876 -0.1459
-5 -12 1 -0.9575 0.0352
-5 -12 2 -0.4024 -0.0181
-5 -12 3 0.3158 -0.0575
-5 -12 4 0.4362 -0.0229
-5 -12 5 -0.0757 0.0072
-5 -12 6 -0.2082 -0.0396
-5 -12 7 0.3186 -0.0404
-5 -12 8 0.4228 0.0557
-5 -12 9 -0.1754 0.0660
-5 -12 10 -0.4311 -0.0340
-5 -12 11 -0.0681 -0.0440
-5 -11 1 -0.1570 0.0306
-5 -11 2 -0.5743 0.0524
-5 -11 3 -0.1029 0.0052
-5 -11 4 0.3652 -0.0437
-5 -11 5 0.1918 -0.0089
-5 -11 6 0.0656 0.0188
-5 -11 7 0.3463 -0.0160
-5 -11 8 0.2832 -0.0053
-5 -11 9 -0.2671 0.0580
-5 -11 10 -0.4641 0.0673
-5 -11 11 -0.1638 0.0402
-5 -11 12 -0.0130 0.0288
-5 -10 1 1.0942 -0.0751
-5 -10 2 0.2635 -0.0144
-5 -10 3 -0.4160 0.0476
-5 -10 4 -0.4145 -0.0016
-5 -10 5 -0.1346 -0.0465
-5 -10 6 0.1195 0.0045
-5 -10 7 0.2526 0.0387
-5 -10 8 0.0313 -0.0019
-5 -10 9 -0.3756 -0.0148
-5 -10 10 -0.3664 0.0421
-5 -10 11 0.0561 0.0800
-5 -10 12 0.2772 0.0429
-5 -10 13 0.1102 -0.0177
-5 -9 1 1.0341 -0.0434
-5 -9 2 1.1472 -0.0749
-5 -9 3 0.3234 -0.0092
-5 -9 4 -0.7022 0.0284
-5 -9 5 -0.9715 -0.0129
-5 -9 6 -0.3846 -0.0304
-5 -9 7 0.2404 0.0076
-5 -9 8 0.2017 0.0141
-5 -9 9 -0.2622 -0.0209
-5 -9 10 -0.3711 -0.0069
-5 -9 11 0.1012 0.0485
-5 -9 12 0.6257 0.0436
-5 -9 13 0.7093 0.0007
-5 -9 14 0.3571 0.0151
-5 -8 1 0.0793 0.0617
-5 -8 2 0.9788 0.0304
-5 -8 3 1.1336 -0.0062
-5 -8 4 0.2053 -0.0018
-5 -8 5 -0.8989 0.0228
-5 -8 6 -1.0130 0.0202
-5 -8 7 -0.2591 -0.0086
-5 -8 8 0.3031 -0.0240
-5 -8 9 0.1479 -0.0199
-5 -8 10 -0.2161 -0.0084
-5 -8 11 -0.1517 0.0049
-5 -8 12 0.3009 0.0000
-5 -8 13 0.6854 0.0053
-5 -8 14 0.6442 0.0806
-5 -7 1 -1.0358 0.0118
-5 -7 2 0.2845 0.0681
-5 -7 3 1.1642 0.0578
-5 -7 4 1.0020 -0.0075
-5 -7 5 0.0520 -0.0209
-5 -7 6 -0.6574 0.0325
-5 -7 7 -0.5575 0.0431
-5 -7 8 -0.1036 -0.0068
-5 -7 9 0.0194 -0.0225
-5 -7 10 -0.1797 0.0063
-5 -7 11 -0.2726 0.0029
-5 -7 12 -0.1772 -0.0449
-5 -7 13 -0.0247 -0.0514
-5 -7 14 0.1242 0.0485
-5 -7 15 0.1231 0.1711
-5 -6 1 -1.9136 -0.0545
-5 -6 2 -0.6997 -0.0235
-5 -6 3 0.6488 0.0261
-5 -6 4 1.0904 0.0167
-5 -6 5 0.6156 -0.0384
-5 -6 6 0.0497 -0.0348
-5 -6 7 -0.0614 0.0219
-5 -6 8 -0.0039 0.0353
-5 -6 9 -0.2253 0.0160
-5 -6 10 -0.5175 0.0282
-5 -6 11 -0.4671 0.0387
-5 -6 12 -0.3254 -0.0041
-5 -6 13 -0.4270 -0.0561
-5 -6 14 -0.4838 -0.0461
-5 -6 15 -0.3185 0.0207
-5 -5 1 -1.3154 -0.0315
-5 -5 2 -1.5271 -0.0276
-5 -5 3 -0.4158 -0.0063
-5 -5 4 0.7327 0.0266
-5 -5 5 0.8933 0.0212
-5 -5 6 0.4756 -0.0145
-5 -5 7 0.3588 -0.0158
-5 -5 8 0.4841 0.0111
-5 -5 9 0.2350 0.0203
-5 -5 10 -0.2954 0.0205
-5 -5 11 -0.4935 0.0308
-5 -5 12 -0.4205 0.0418
-5 -5 13 -0.5065 0.0346
-5 -5 14 -0.5672 -0.0211
-5 -5 15 -0.4012 -0.1142
-5 -4 1 0.0943 -0.0168
-5 -4 2 -1.3459 -0.0050
-5 -4 3 -1.4659 0.0217
-5 -4 4 -0.1124 0.0318
-5 -4 5 1.0491 0.0435
-5 -4 6 1.1058 0.0515
-5 -4 7 0.7081 0.0419
-5 -4 8 0.4958 0.0185
-5 -4 9 0.4021 -0.0040
-5 -4 10 0.2879 -0.0164
-5 -4 11 0.1400 -0.0248
-5 -4 12 -0.1784 -0.0145
-5 -4 13 -0.5898 0.0362
-5 -4 14 -0.6088 0.0527
-5 -4 15 -0.2317 -0.0640
-5 -4 16 -0.0725 -0.2126
-5 -3 1 0.3905 0.0214
-5 -3 2 -0.9693 -0.0389
-5 -3 3 -1.9615 -0.0172
-5 -3 4 -1.0168 -0.0012
-5 -3 5 0.6362 -0.0184
-5 -3 6 1.4144 -0.0050
-5 -3 7 1.2493 0.0423
-5 -3 8 0.5642 0.0483
-5 -3 9 -0.0912 0.0061
-5 -3 10 -0.0373 -0.0139
-5 -3 11 0.4504 -0.0126
-5 -3 12 0.3653 -0.0338
-5 -3 13 -0.3165 -0.0350
-5 -3 14 -0.6153 0.0102
-5 -3 15 -0.2524 0.0067
-5 -3 16 0.0418 -0.0852
-5 -2 1 0.1055 0.0528
-5 -2 2 -1.0749 -0.0094
-5 -2 3 -2.3856 -0.0518
-5 -2 4 -1.6298 -0.0409
-5 -2 5 0.0343 -0.0502
-5 -2 6 0.8597 -0.0760
-5 -2 7 1.0436 -0.0506
-5 -2 8 0.7216 -0.0071
-5 -2 9 -0.2050 -0.0106
-5 -2 10 -0.6475 -0.0092
-5 -2 11 -0.0898 0.0356
-5 -2 12 0.3303 0.0482
-5 -2 13 0.0498 0.0053
-5 -2 14 -0.2244 -0.0183
-5 -2 15 -0.1491 -0.0005
-5 -2 16 -0.0442 0.0166
-5 -1 1 0.2318 0.0142
-5 -1 2 -0.8139 0.0534
-5 -1 3 -2.5995 0.0077
-5 -1 4 -2.1116 -0.0085
-5 -1 5 -0.2679 0.0207
-5 -1 6 0.4087 0.0047
-5 -1 7 0.2784 -0.0384
-5 -1 8 0.2407 -0.0400
-5 -1 9 -0.1556 -0.0298
-5 -1 10 -0.5335 -0.0236
-5 -1 11 -0.2562 0.0165
-5 -1 12 0.0015 0.0577
-5 -1 13 -0.0590 0.0484
-5 -1 14 0.0777 0.0146
-5 -1 15 0.1898 -0.0007
-5 -1 16 -0.0310 0.0206
-5 0 1 0.5496 0.0131
-5 0 2 0.1198 0.0692
-5 0 3 -1.9408 0.0476
-5 0 4 -2.2758 0.0125
-5 0 5 -0.5665 0.0688
-5 0 6 0.4510 0.1105
-5 0 7 0.2182 0.0530
-5 0 8 -0.1451 0.0054
-5 0 9 -0.4656 0.0196
-5 0 10 -0.4247 0.0281
-5 0 11 0.1662 0.0197
-5 0 12 0.2806 0.0149
-5 0 13 -0.1595 0.0073
-5 0 14 -0.0514 -0.0033
-5 0 15 0.2890 -0.0225
-5 0 16 0.0458 -0.0350
-5 1 1 1.0084 0.0220
-5 1 2 1.4239 0.0482
-5 1 3 -0.4719 0.0276
-5 1 4 -1.8017 -0.0315
-5 1 5 -1.0250 0.0046
-5 1 6 0.1360 0.0785
-5 1 7 0.4411 0.0454
-5 1 8 0.1516 -0.0107
-5 1 9 -0.4712 0.0226
-5 1 10 -0.6240 0.0728
-5 1 11 0.1868 0.0737
-5 1 12 0.6411 0.0485
-5 1 13 0.0962 0.0317
-5 1 14 -0.1546 0.0411
-5 1 15 0.1387 0.0253
-5 1 16 0.0389 -0.0538
-5 2 1 1.0854 -0.0327
-5 2 2 2.3813 -0.0016
-5 2 3 1.1082 0.0008
-5 2 4 -0.7840 -0.0502
-5 2 5 -1.1935 -0.0535
-5 2 6 -0.4955 -0.0003
-5 2 7 0.1280 -0.0109
-5 2 8 0.2030 -0.0575
-5 2 9 -0.2694 -0.0418
-5 2 10 -0.5457 0.0042
-5 2 11 -0.0004 0.0395
-5 2 12 0.4695 0.0537
-5 2 13 0.1324 0.0431
-5 2 14 -0.1406 0.0908
-5 2 15 0.0591 0.1841
-5 2 16 0.0613 0.1327
-5 3 1 0.5869 -0.0405
-5 3 2 2.0547 0.0021
-5 3 3 1.6426 0.0203
-5 3 4 0.0961 -0.0121
-5 3 5 -0.9047 -0.0393
-5 3 6 -0.6495 -0.0224
-5 3 7 0.0977 -0.0145
-5 3 8 0.2024 -0.0190
-5 3 9 -0.3433 -0.0215
-5 3 10 -0.4829 -0.0514
-5 3 11 0.0653 -0.0470
-5 3 12 0.2905 -0.0002
-5 3 13 -0.1394 -0.0567
-5 3 14 -0.3303 -0.1173
-5 3 15 -0.0555 0.0562
-5 4 1 0.4844 -0.0070
-5 4 2 1.2854 0.0379
-5 4 3 1.0789 0.0806
-5 4 4 0.3215 0.0565
-5 4 5 -0.5364 -0.0053
-5 4 6 -0.5535 -0.0324
-5 4 7 0.4970 -0.0215
-5 4 8 1.0375 0.0154
-5 4 9 0.2399 0.0369
-5 4 10 -0.4120 -0.0291
-5 4 11 -0.0365 -0.0758
-5 4 12 0.1881 -0.0045
-5 4 13 -0.3048 -0.0613
-5 4 14 -0.5720 -0.3227
-5 4 15 -0.3076 -0.3540
-5 5 1 0.5773 -0.0007
-5 5 2 1.2188 -0.0260
-5 5 3 0.7894 0.0319
-5 5 4 0.4714 0.0722
-5 5 5 0.0325 0.0267
-5 5 6 -0.4589 -0.0288
-5 5 7 0.1757 -0.0324
-5 5 8 1.3739 -0.0066
-5 5 9 1.3395 0.0165
-5 5 10 0.3901 -0.0112
-5 5 11 -0.0533 -0.0575
-5 5 12 -0.1525 -0.0127
-5 5 13 -0.4894 -0.0057
-5 5 14 -0.6489 -0.2294
-5 6 1 0.1466 0.0261
-5 6 2 1.0623 -0.0696
-5 6 3 0.8778 -0.0936
-5 6 4 0.7811 -0.0222
-5 6 5 0.8340 0.0185
-5 6 6 0.1872 0.0063
-5 6 7 -0.3451 0.0151
-5 6 8 0.2547 0.0106
-5 6 9 1.0526 -0.0110
-5 6 10 0.9913 0.0404
-5 6 11 0.4057 0.1077
-5 6 12 -0.1890 0.0619
-5 6 13 -0.6167 -0.0675
-5 6 14 -0.6439 -0.1813
-5 7 1 -0.1301 0.0311
-5 7 2 0.3402 0.0016
-5 7 3 0.5138 -0.0686
-5 7 4 0.6068 -0.0581
-5 7 5 0.9403 0.0007
-5 7 6 0.8322 0.0254
-5 7 7 0.0444 0.0572
-5 7 8 -0.4389 0.0411
-5 7 9 -0.1275 -0.0418
-5 7 10 0.3535 0.0804
-5 7 11 0.4605 0.4156
-5 7 12 0.1970 0.4557
-5 7 13 -0.1982 0.0529
-5 8 1 0.1617 -0.0329
-5 8 2 -0.2693 0.0083
-5 8 3 -0.0515 0.0094
-5 8 4 0.2164 0.0210
-5 8 5 0.3893 0.0599
-5 8 6 0.5740 0.0497
-5 8 7 0.4570 0.0449
-5 8 8 0.0710 0.0145
-5 8 9 -0.1457 -0.1413
-5 8 10 -0.1411 -0.0824
-5 8 11 -0.0340 0.4580
-5 8 12 0.2099 0.8460
-5 9 1 0.5666 -0.1075
-5 9 2 -0.4922 -0.0602
-5 9 3 -0.4519 -0.0266
-5 9 4 0.0950 0.0103
-5 9 5 0.2286 0.0695
-5 9 6 0.2398 0.0529
-5 9 7 0.3466 0.0099
-5 9 8 0.3795 -0.0131
-5 9 9 0.3864 -0.1836
-5 9 10 0.2590 -0.3092
-5 9 11 -0.0648 0.0860
-5 10 1 0.7312 -0.1424
-5 10 2 -0.3083 -0.0591
-5 10 3 -0.5940 -0.0061
-5 10 4 -0.0765 -0.0240
-5 10 5 0.2227 -0.0489
-5 10 6 0.3100 -0.0896
-5 10 7 0.4153 -0.1103
-5 10 8 0.3303 -0.0563
-5 10 9 0.2368 -0.1078
-5 10 10 0.2804 -0.2990
-5 11 1 0.4573 -0.0358
-5 11 2 0.0207 0.0017
-5 11 3 -0.2932 0.1061
-5 11 4 -0.1595 0.1136
-5 11 5 -0.0712 -0.0544
-5 11 6 0.0537 -0.2631
-5 11 7 0.3662 -0.3163
-5 11 8 0.3675 -0.1805
-5 12 1 0.1102 0.1920
-5 12 2 0.0291 0.0972
-5 12 3 -0.0155 0.1098
-5 12 4 0.0144 0.2204
-5 12 5 -0.1411 0.1035
-5 12 6 -0.2685 -0.2308
-5 13 1 0.1183 0.2676
-5 13 2 -0.0197 0.1929
-4 -17 1 -0.1550 0.0078
-4 -17 2 -0.3477 -0.0697
-4 -16 1 0.2112 0.0210
-4 -16 2 -0.2158 -0.0134
-4 -16 3 -0.2783 -0.0788
-4 -16 4 0.1611 -0.0938
-4 -16 5 0.3676 -0.0096
-4 -15 1 0.3528 -0.0323
-4 -15 2 0.0474 0.0039
-4 -15 3 -0.0775 0.0052
-4 -15 4 0.0081 -0.0497
-4 -15 5 -0.1151 -0.0493
-4 -15 6 0.0392 0.0042
-4 -15 7 0.4919 0.0374
-4 -14 1 -0.0298 -0.0457
-4 -14 2 -0.0608 -0.0453
-4 -14 3 0.1164 0.0029
-4 -14 4 0.3020 0.0084
-4 -14 5 -0.3921 -0.0273
-4 -14 6 -0.8034 -0.0521
-4 -14 7 0.1406 -0.0306
-4 -14 8 0.8762 0.0349
-4 -14 9 0.3050 0.0687
-4 -13 1 -0.8314 -0.0045
-4 -13 2 -0.3374 -0.0438
-4 -13 3 0.1502 -0.0491
-4 -13 4 0.6170 -0.0144
-4 -13 5 0.0955 -0.0047
-4 -13 6 -0.7840 -0.0535
-4 -13 7 -0.3871 -0.0800
-4 -13 8 0.5553 -0.0162
-4 -13 9 0.4076 0.0460
-4 -13 10 -0.2075 0.0295
-4 -12 1 -1.5113 0.0423
-4 -12 2 -0.8625 0.0346
-4 -12 3 0.1658 -0.0155
-4 -12 4 0.8042 -0.0371
-4 -12 5 0.5032 -0.0134
-4 -12 6 -0.1265 -0.0221
-4 -12 7 -0.0618 -0.0618
-4 -12 8 0.2489 -0.0363
-4 -12 9 -0.1035 0.0243
-4 -12 10 -0.5418 0.0307
-4 -12 11 -0.2479 0.0437
-4 -11 1 -0.9318 0.0150
-4 -11 2 -1.2970 0.0609
-4 -11 3 -0.3925 0.0756
-4 -11 4 0.6295 0.0237
-4 -11 5 0.5605 -0.0138
-4 -11 6 0.0972 0.0012
-4 -11 7 0.2671 0.0013
-4 -11 8 0.3799 -0.0180
-4 -11 9 -0.3312 -0.0121
-4 -11 10 -0.9630 0.0036
-4 -11 11 -0.6598 0.0327
-4 -11 12 -0.0427 0.0916
-4 -10 1 0.5375 -0.0554
-4 -10 2 -0.5370 -0.0591
-4 -10 3 -0.9184 0.0422
-4 -10 4 -0.3016 0.0889
-4 -10 5 0.0409 0.0228
-4 -10 6 -0.0921 -0.0059
-4 -10 7 0.1195 0.0422
-4 -10 8 0.3193 0.0413
-4 -10 9 -0.2161 -0.0250
-4 -10 10 -0.7989 -0.0471
-4 -10 11 -0.6468 -0.0013
-4 -10 12 -0.2206 0.0416
-4 -10 13 -0.0411 0.0492
-4 -9 1 1.0817 0.0261
-4 -9 2 0.7551 -0.0943
-4 -9 3 -0.1847 -0.0848
-4 -9 4 -0.6908 0.0301
-4 -9 5 -0.7864 0.0544
-4 -9 6 -0.6668 -0.0028
-4 -9 7 -0.1655 0.0111
-4 -9 8 0.2292 0.0598
-4 -9 9 -0.0870 0.0185
-4 -9 10 -0.4927 -0.0431
-4 -9 11 -0.2828 -0.0169
-4 -9 12 0.0407 0.0181
-4 -9 13 0.0214 0.0035
-4 -9 14 -0.0189 0.0219
-4 -8 1 0.1044 0.1234
-4 -8 2 0.9748 0.0771
-4 -8 3 0.9342 -0.0288
-4 -8 4 0.3395 -0.0496
-4 -8 5 -0.4928 0.0110
-4 -8 6 -1.0156 0.0288
-4 -8 7 -0.6482 -0.0063
-4 -8 8 0.1012 -0.0084
-4 -8 9 0.1520 0.0117
-4 -8 10 -0.2903 0.0084
-4 -8 11 -0.2441 0.0116
-4 -8 12 0.1217 0.0125
-4 -8 13 0.1248 -0.0080
-4 -8 14 -0.0344 0.0386
-4 -8 15 -0.0502 0.1345
-4 -7 1 -1.9711 -0.0038
-4 -7 2 -0.1943 0.0833
-4 -7 3 1.0803 0.1013
-4 -7 4 1.4078 0.0062
-4 -7 5 0.7881 -0.0490
-4 -7 6 -0.2603 0.0060
-4 -7 7 -0.7320 0.0307
-4 -7 8 -0.3116 -0.0293
-4 -7 9 0.0692 -0.0516
-4 -7 10 -0.1724 0.0051
-4 -7 11 -0.3552 0.0482
-4 -7 12 -0.1390 0.0148
-4 -7 13 -0.0892 -0.0377
-4 -7 14 -0.2507 0.0240
-4 -7 15 -0.2257 0.1827
-4 -6 1 -3.3471 -0.0773
-4 -6 2 -2.1961 -0.0974
-4 -6 3 -0.0194 -0.0013
-4 -6 4 1.3950 0.0420
-4 -6 5 1.4897 -0.0301
-4 -6 6 0.7549 -0.0537
-4 -6 7 -0.0224 0.0098
-4 -6 8 -0.3011 0.0172
-4 -6 9 -0.2532 -0.0327
-4 -6 10 -0.3460 -0.0181
-4 -6 11 -0.3994 0.0426
-4 -6 12 -0.1904 0.0357
-4 -6 13 -0.1875 -0.0327
-4 -6 14 -0.4673 -0.0228
-4 -6 15 -0.4636 0.1195
-4 -6 16 -0.1984 0.2236
-4 -5 1 -1.5156 0.0413
-4 -5 2 -3.0070 -0.0476
-4 -5 3 -1.8078 -0.0917
-4 -5 4 0.2903 -0.0269
-4 -5 5 1.2739 0.0141
-4 -5 6 1.0832 -0.0247
-4 -5 7 0.5927 -0.0366
-4 -5 8 0.2062 0.0036
-4 -5 9 -0.1073 0.0219
-4 -5 10 -0.3737 0.0135
-4 -5 11 -0.3632 0.0160
-4 -5 12 -0.0317 0.0233
-4 -5 13 0.0495 0.0159
-4 -5 14 -0.3105 0.0073
-4 -5 15 -0.4562 0.0376
-4 -5 16 -0.1996 0.1015
-4 -4 1 1.5280 0.0501
-4 -4 2 -1.2250 0.0811
-4 -4 3 -2.5886 0.0266
-4 -4 4 -1.2733 -0.0159
-4 -4 5 0.5458 0.0243
-4 -4 6 1.1285 0.0528
-4 -4 7 0.8622 0.0148
-4 -4 8 0.4594 -0.0167
-4 -4 9 0.0803 0.0031
-4 -4 10 -0.1499 0.0293
-4 -4 11 -0.0683 0.0105
-4 -4 12 0.2036 -0.0255
-4 -4 13 0.2290 -0.0068
-4 -4 14 -0.0960 0.0453
-4 -4 15 -0.2478 0.0437
-4 -4 16 -0.0456 0.0052
-4 -3 1 1.6196 -0.0218
-4 -3 2 0.6378 -0.0111
-4 -3 3 -2.0433 0.0293
-4 -3 4 -2.3156 0.0137
-4 -3 5 -0.3706 0.0004
-4 -3 6 1.0763 0.0366
-4 -3 7 1.1999 0.0608
-4 -3 8 0.6493 0.0264
-4 -3 9 -0.0840 -0.0195
-4 -3 10 -0.4136 -0.0113
-4 -3 11 -0.0515 0.0158
-4 -3 12 0.4004 -0.0134
-4 -3 13 0.3301 -0.0484
-4 -3 14 -0.0697 -0.0101
-4 -3 15 -0.2144 0.0332
-4 -3 16 0.0131 0.0070
-4 -2 1 0.0046 -0.0137
-4 -2 2 0.7568 -0.0697
-4 -2 3 -1.8473 -0.0757
-4 -2 4 -3.0648 -0.0601
-4 -2 5 -1.2311 -0.0556
-4 -2 6 0.7568 -0.0422
-4 -2 7 1.2672 -0.0015
-4 -2 8 0.9312 0.0254
-4 -2 9 0.0749 -0.0119
-4 -2 10 -0.7450 -0.0490
-4 -2 11 -0.6225 -0.0052
-4 -2 12 0.0428 0.0396
-4 -2 13 0.2701 0.0025
-4 -2 14 0.0397 -0.0398
-4 -2 15 -0.1787 -0.0268
-4 -2 16 -0.1544 -0.0011
-4 -2 17 0.0462 0.0121
-4 -1 1 -0.2038 -0.0276
-4 -1 2 1.1040 0.0214
-4 -1 3 -1.6574 0.0054
-4 -1 4 -3.8637 -0.0478
-4 -1 5 -2.1798 -0.0590
-4 -1 6 0.3697 -0.0399
-4 -1 7 1.0226 -0.0337
-4 -1 8 0.7561 -0.0212
-4 -1 9 0.3450 -0.0200
-4 -1 10 -0.3230 -0.0513
-4 -1 11 -0.6354 -0.0413
-4 -1 12 -0.4449 0.0172
-4 -1 13 -0.2354 0.0236
-4 -1 14 -0.0098 -0.0268
-4 -1 15 0.0903 -0.0601
-4 -1 16 -0.1588 -0.0496
-4 -1 17 -0.2582 -0.0014
-4 0 1 0.2338 -0.0350
-4 0 2 2.4611 0.0504
-4 0 3 0.0020 0.1273
-4 0 4 -3.5463 0.0701
-4 0 5 -3.0037 0.0061
-4 0 6 -0.1074 0.0302
-4 0 7 1.0514 0.0326
-4 0 8 0.5461 -0.0115
-4 0 9 0.0268 -0.0207
-4 0 10 -0.1096 -0.0124
-4 0 11 0.0992 -0.0197
-4 0 12 0.0976 -0.0255
-4 0 13 -0.4122 -0.0416
-4 0 14 -0.4600 -0.0652
-4 0 15 0.0839 -0.0832
-4 0 16 0.0712 -0.1064
-4 0 17 -0.3191 -0.0916
-4 1 1 -0.3085 0.0014
-4 1 2 3.3057 -0.0181
-4 1 3 2.3064 0.0691
-4 1 4 -1.6661 0.0820
-4 1 5 -3.0089 0.0192
-4 1 6 -0.9630 0.0317
-4 1 7 0.8925 0.0583
-4 1 8 0.8831 0.0086
-4 1 9 -0.1245 -0.0165
-4 1 10 -0.7196 0.0287
-4 1 11 0.0153 0.0565
-4 1 12 0.9566 0.0210
-4 1 13 0.4616 -0.0416
-4 1 14 -0.4485 -0.0524
-4 1 15 -0.2822 -0.0156
-4 1 16 0.0619 -0.0566
-4 2 1 -1.6567 -0.0171
-4 2 2 2.7838 -0.0849
-4 2 3 3.5269 -0.0676
-4 2 4 0.4786 -0.0054
-4 2 5 -2.0025 -0.0059
-4 2 6 -1.6929 -0.0062
-4 2 7 -0.1263 0.0120
-4 2 8 0.7709 -0.0129
-4 2 9 0.2428 -0.0273
-4 2 10 -0.9226 0.0231
-4 2 11 -0.7945 0.0816
-4 2 12 0.6547 0.0806
-4 2 13 1.1758 0.0148
-4 2 14 0.3377 0.0043
-4 2 15 -0.1843 0.1364
-4 2 16 -0.0909 0.1979
-4 3 1 -2.3442 -0.0157
-4 3 2 1.3510 -0.0386
-4 3 3 2.9195 -0.0878
-4 3 4 1.3830 -0.0541
-4 3 5 -0.6925 0.0007
-4 3 6 -1.3386 0.0178
-4 3 7 -0.7366 0.0037
-4 3 8 0.0652 -0.0215
-4 3 9 0.1079 -0.0162
-4 3 10 -0.6115 0.0132
-4 3 11 -0.8378 0.0419
-4 3 12 0.0040 0.0751
-4 3 13 0.7518 0.0358
-4 3 14 0.6461 -0.0579
-4 3 15 0.3027 0.0428
-4 3 16 0.1064 0.2965
-4 4 1 -1.2874 0.0389
-4 4 2 0.7333 0.0873
-4 4 3 1.4805 0.0476
-4 4 4 0.6940 0.0060
-4 4 5 -0.2533 0.0132
-4 4 6 -0.4844 0.0327
-4 4 7 0.0195 0.0191
-4 4 8 0.4649 -0.0185
-4 4 9 0.0389 -0.0200
-4 4 10 -0.6927 -0.0070
-4 4 11 -0.5954 -0.0170
-4 4 12 0.0439 0.0317
-4 4 13 0.2189 0.0711
-4 4 14 0.0730 -0.0907
-4 4 15 0.1920 -0.2398
-4 4 16 0.3069 -0.0533
-4 5 1 -0.0816 0.0197
-4 5 2 1.5835 0.0681
-4 5 3 1.2043 0.1021
-4 5 4 -0.0690 0.0886
-4 5 5 -0.6101 0.0373
-4 5 6 -0.3973 -0.0016
-4 5 7 0.4803 0.0009
-4 5 8 1.4535 -0.0114
-4 5 9 1.0661 -0.0551
-4 5 10 -0.3703 -0.0899
-4 5 11 -0.8120 -0.1128
-4 5 12 -0.1258 -0.0663
-4 5 13 0.0624 0.0518
-4 5 14 -0.3589 0.0083
-4 5 15 -0.3455 -0.2345
-4 6 1 -0.3989 -0.0286
-4 6 2 1.9234 -0.0491
-4 6 3 1.8076 -0.0330
-4 6 4 0.2041 0.0213
-4 6 5 -0.5693 0.0333
-4 6 6 -0.5215 -0.0182
-4 6 7 -0.0823 -0.0087
-4 6 8 0.9452 0.0497
-4 6 9 1.4870 0.0073
-4 6 10 0.5645 -0.0912
-4 6 11 -0.5456 -0.1218
-4 6 12 -0.5964 -0.1139
-4 6 13 -0.3126 -0.0944
-4 6 14 -0.4092 -0.0626
-4 6 15 -0.4601 -0.0799
-4 7 1 -0.9115 0.0064
-4 7 2 0.9948 -0.0279
-4 7 3 1.5869 -0.0776
-4 7 4 0.5042 -0.0762
-4 7 5 -0.3191 -0.0216
-4 7 6 -0.2757 -0.0274
-4 7 7 -0.1976 -0.0235
-4 7 8 -0.0237 0.0804
-4 7 9 0.4783 0.1155
-4 7 10 0.6033 0.0599
-4 7 11 0.0851 0.1154
-4 7 12 -0.3888 0.1572
-4 7 13 -0.4575 -0.0512
-4 7 14 -0.3545 -0.2761
-4 8 1 -0.5493 0.0658
-4 8 2 0.2053 0.0493
-4 8 3 0.8618 0.0251
-4 8 4 0.4591 -0.0144
-4 8 5 -0.3648 0.0091
-4 8 6 -0.3883 0.0081
-4 8 7 0.0657 -0.0446
-4 8 8 0.1625 -0.0143
-4 8 9 0.0898 0.0340
-4 8 10 0.1792 0.0701
-4 8 11 0.1820 0.3267
-4 8 12 0.0294 0.6137
-4 8 13 -0.0220 0.3798
-4 9 1 -0.1547 0.0185
-4 9 2 -0.1612 0.0217
-4 9 3 0.3619 0.0348
-4 9 4 0.6883 0.0284
-4 9 5 0.0635 0.0748
-4 9 6 -0.4542 0.1068
-4 9 7 -0.0718 0.0216
-4 9 8 0.4157 -0.0712
-4 9 9 0.4804 -0.1365
-4 9 10 0.4274 -0.1595
-4 9 11 0.2787 0.1553
-4 9 12 0.0744 0.7068
-4 10 1 -0.0520 -0.1056
-4 10 2 -0.4471 -0.0414
-4 10 3 -0.2108 -0.0033
-4 10 4 0.6523 -0.0223
-4 10 5 0.6844 0.0011
-4 10 6 0.0910 0.0674
-4 10 7 0.0508 0.0565
-4 10 8 0.2874 -0.0096
-4 10 9 0.2545 -0.1116
-4 10 10 0.3014 -0.2633
-4 10 11 0.3528 -0.1590
-4 11 1 -0.0418 -0.0819
-4 11 2 -0.4192 -0.0160
-4 11 3 -0.5826 0.0482
-4 11 4 0.0905 0.0364
-4 11 5 0.4700 -0.0453
-4 11 6 0.1924 -0.1209
-4 11 7 0.2125 -0.1357
-4 11 8 0.3836 -0.0643
-4 11 9 0.0041 -0.0015
-4 11 10 -0.3664 -0.1051
-4 12 1 -0.1263 0.0620
-4 12 2 -0.3128 0.1236
-4 12 3 -0.5574 0.1065
-4 12 4 -0.2973 0.1263
-4 12 5 -0.0343 0.0672
-4 12 6 -0.2431 -0.1647
-4 12 7 -0.2404 -0.3550
-4 12 8 0.1502 -0.2717
-4 13 1 -0.0839 -0.0049
-4 13 2 -0.2554 0.2245
-4 13 3 -0.5388 0.1296
-4 13 4 -0.5366 0.0663
-4 13 5 -0.2671 0.1038
-3 -16 1 0.0984 0.1116
-3 -16 2 0.3208 0.0455
-3 -16 3 0.0849 -0.0922
-3 -16 4 0.1540 -0.1886
-3 -16 5 0.3580 -0.1328
-3 -15 1 -0.0344 -0.0095
-3 -15 2 0.2917 0.0327
-3 -15 3 0.2799 0.0511
-3 -15 4 0.3175 -0.0349
-3 -15 5 0.3129 -0.0871
-3 -15 6 0.2794 -0.0250
-3 -15 7 0.3394 0.0172
-3 -14 1 -0.2490 -0.0141
-3 -14 2 -0.2204 -0.0513
-3 -14 3 -0.0143 0.0185
-3 -14 4 0.5131 0.0624
-3 -14 5 0.3569 0.0376
-3 -14 6 -0.2566 0.0099
-3 -14 7 -0.0163 -0.0123
-3 -14 8 0.6665 -0.0224
-3 -14 9 0.5521 0.0086
-3 -13 1 -0.4794 0.0180
-3 -13 2 -0.5431 -0.0228
-3 -13 3 -0.4800 -0.0413
-3 -13 4 0.3544 0.0004
-3 -13 5 0.6672 0.0595
-3 -13 6 -0.2245 0.0659
-3 -13 7 -0.5737 0.0009
-3 -13 8 0.2784 -0.0481
-3 -13 9 0.7139 -0.0128
-3 -13 10 0.1992 0.0392
-3 -12 1 -0.8516 -0.0064
-3 -12 2 -0.8082 0.0303
-3 -12 3 -0.5305 0.0094
-3 -12 4 0.2525 -0.0280
-3 -12 5 0.7653 -0.0069
-3 -12 6 0.2431 0.0454
-3 -12 7 -0.3097 0.0390
-3 -12 8 -0.0935 -0.0106
-3 -12 9 0.0481 -0.0225
-3 -12 10 -0.2476 0.0062
-3 -12 11 -0.2528 0.0541
-3 -11 1 -0.6255 0.0022
-3 -11 2 -1.1181 0.0247
-3 -11 3 -0.8817 0.0564
-3 -11 4 0.1261 0.0393
-3 -11 5 0.7219 -0.0107
-3 -11 6 0.3832 -0.0154
-3 -11 7 0.1128 0.0250
-3 -11 8 0.1853 0.0411
-3 -11 9 -0.3150 0.0060
-3 -11 10 -1.0993 -0.0405
-3 -11 11 -0.9415 -0.0241
-3 -11 12 -0.1047 0.0773
-3 -11 13 0.2152 0.1542
-3 -10 1 0.3488 0.0076
-3 -10 2 -0.3718 -0.0229
-3 -10 3 -1.2110 -0.0052
-3 -10 4 -0.6946 0.0597
-3 -10 5 0.2131 0.0462
-3 -10 6 0.1943 -0.0252
-3 -10 7 0.0615 -0.0178
-3 -10 8 0.3732 0.0507
-3 -10 9 -0.0111 0.0410
-3 -10 10 -1.1233 -0.0513
-3 -10 11 -1.4082 -0.0932
-3 -10 12 -0.6303 -0.0333
-3 -10 13 0.0266 0.0515
-3 -9 1 0.5945 0.0211
-3 -9 2 0.9919 -0.0164
-3 -9 3 -0.2535 -0.0814
-3 -9 4 -1.0458 -0.0297
-3 -9 5 -0.6363 0.0471
-3 -9 6 -0.3012 0.0120
-3 -9 7 -0.2067 -0.0334
-3 -9 8 0.2343 0.0232
-3 -9 9 0.2804 0.0596
-3 -9 10 -0.5066 -0.0162
-3 -9 11 -0.9909 -0.0767
-3 -9 12 -0.6948 -0.0564
-3 -9 13 -0.3595 -0.0398
-3 -9 14 -0.1629 -0.0164
-3 -8 1 -0.8019 0.0469
-3 -8 2 0.9781 0.0769
-3 -8 3 0.9901 0.0080
-3 -8 4 0.0086 -0.0614
-3 -8 5 -0.4514 -0.0266
-3 -8 6 -0.5060 0.0223
-3 -8 7 -0.4653 -0.0055
-3 -8 8 -0.0094 -0.0212
-3 -8 9 0.3576 0.0184
-3 -8 10 -0.0331 0.0185
-3 -8 11 -0.4515 -0.0117
-3 -8 12 -0.3313 -0.0052
-3 -8 13 -0.3431 -0.0197
-3 -8 14 -0.5394 -0.0417
-3 -8 15 -0.2869 0.0252
-3 -7 1 -3.0440 -0.0131
-3 -7 2 -1.0063 0.0168
-3 -7 3 0.6920 0.0892
-3 -7 4 0.9987 0.0510
-3 -7 5 0.6510 -0.0395
-3 -7 6 0.1985 -0.0233
-3 -7 7 -0.2539 0.0233
-3 -7 8 -0.2522 -0.0212
-3 -7 9 0.1420 -0.0618
-3 -7 10 0.0953 -0.0202
-3 -7 11 -0.2633 0.0280
-3 -7 12 -0.1809 0.0327
-3 -7 13 -0.1041 0.0009
-3 -7 14 -0.5182 -0.0148
-3 -7 15 -0.6544 0.0643
-3 -6 1 -3.2906 -0.0006
-3 -6 2 -3.3766 -0.1284
-3 -6 3 -1.3293 -0.0874
-3 -6 4 0.5268 0.0370
-3 -6 5 1.0928 0.0184
-3 -6 6 0.8837 -0.0459
-3 -6 7 0.3982 -0.0040
-3 -6 8 -0.0895 0.0150
-3 -6 9 -0.2038 -0.0574
-3 -6 10 -0.1760 -0.0705
-3 -6 11 -0.3027 0.0056
-3 -6 12 -0.1594 0.0417
-3 -6 13 0.1345 -0.0003
-3 -6 14 -0.1369 -0.0265
-3 -6 15 -0.5867 0.0621
-3 -6 16 -0.4399 0.1870
-3 -5 1 0.4523 0.1121
-3 -5 2 -2.7714 0.0300
-3 -5 3 -3.2514 -0.1406
-3 -5 4 -1.2852 -0.1266
-3 -5 5 0.3101 -0.0165
-3 -5 6 0.6552 -0.0101
-3 -5 7 0.6122 -0.0336
-3 -5 8 0.3657 -0.0023
-3 -5 9 -0.1135 0.0036
-3 -5 10 -0.4566 -0.0222
-3 -5 11 -0.5016 -0.0131
-3 -5 12 -0.1520 0.0102
-3 -5 13 0.3967 0.0053
-3 -5 14 0.4071 -0.0140
-3 -5 15 -0.1167 0.0123
-3 -5 16 -0.3274 0.1196
-3 -4 1 3.3393 0.0253
-3 -4 2 1.3333 0.1996
-3 -4 3 -2.2674 0.1365
-3 -4 4 -2.7779 -0.0509
-3 -4 5 -1.1325 -0.0710
-3 -4 6 -0.0880 0.0108
-3 -4 7 0.2447 0.0066
-3 -4 8 0.4383 -0.0307
-3 -4 9 0.1990 -0.0063
-3 -4 10 -0.3197 0.0350
-3 -4 11 -0.5401 0.0251
-3 -4 12 -0.2406 -0.0212
-3 -4 13 0.3865 -0.0282
-3 -4 14 0.7108 0.0092
-3 -4 15 0.4096 0.0105
-3 -4 16 0.0423 0.0079
-3 -4 17 -0.0162 0.0839
-3 -3 1 -0.4124 -0.1294
-3 -3 2 3.3959 -0.0365
-3 -3 3 0.6849 0.1651
-3 -3 4 -2.4242 0.1367
-3 -3 5 -2.1377 0.0018
-3 -3 6 -0.6546 0.0023
-3 -3 7 0.0198 0.0473
-3 -3 8 0.2306 0.0105
-3 -3 9 0.1436 -0.0310
-3 -3 10 -0.2370 -0.0004
-3 -3 11 -0.4179 0.0400
-3 -3 12 -0.2480 0.0062
-3 -3 13 0.1073 -0.0437
-3 -3 14 0.4633 -0.0118
-3 -3 15 0.5181 0.0228
-3 -3 16 0.3238 -0.0242
-3 -3 17 0.1928 -0.0285
-3 -2 1 -6.1985 -0.0739
-3 -2 2 0.7847 -0.2491
-3 -2 3 1.4892 -0.1317
-3 -2 4 -1.7838 0.0404
-3 -2 5 -2.5897 0.0378
-3 -2 6 -0.8509 -0.0074
-3 -2 7 0.2819 0.0187
-3 -2 8 0.3677 0.0415
-3 -2 9 0.0975 0.0032
-3 -2 10 -0.3816 -0.0392
-3 -2 11 -0.5877 -0.0134
-3 -2 12 -0.3721 0.0305
-3 -2 13 -0.1514 0.0112
-3 -2 14 0.0639 -0.0094
-3 -2 15 0.2698 0.0151
-3 -2 16 0.2434 0.0004
-3 -2 17 0.1757 -0.0361
-3 -1 1 -6.3184 0.0235
-3 -1 2 -1.2703 -0.1161
-3 -1 3 0.7056 -0.1682
-3 -1 4 -2.2484 -0.0854
-3 -1 5 -3.5844 -0.0221
-3 -1 6 -1.3297 -0.0172
-3 -1 7 0.6260 -0.0151
-3 -1 8 0.8003 0.0070
-3 -1 9 0.4455 0.0167
-3 -1 10 -0.0777 -0.0252
-3 -1 11 -0.5816 -0.0538
-3 -1 12 -0.6783 -0.0065
-3 -1 13 -0.5800 0.0233
-3 -1 14 -0.3002 -0.0117
-3 -1 15 0.1354 -0.0201
-3 -1 16 0.1501 0.0010
-3 -1 17 -0.1075 -0.0012
-3 0 1 -2.4913 0.0849
-3 0 2 0.2164 0.0516
-3 0 3 1.8871 0.0313
-3 0 4 -1.6238 0.0203
-3 0 5 -4.4151 -0.0116
-3 0 6 -2.4317 -0.0146
-3 0 7 0.4867 0.0009
-3 0 8 1.1174 -0.0131
-3 0 9 0.6656 -0.0205
-3 0 10 0.3054 -0.0195
-3 0 11 0.0050 -0.0365
-3 0 12 -0.3086 -0.0311
-3 0 13 -0.7684 -0.0257
-3 0 14 -0.8626 -0.0733
-3 0 15 -0.1578 -0.1041
-3 0 16 0.2774 -0.0767
-3 0 17 -0.1202 -0.0466
-3 1 1 -0.9305 0.1373
-3 1 2 1.8736 0.0698
-3 1 3 4.1864 0.0638
-3 1 4 0.9939 0.0895
-3 1 5 -3.3972 0.0295
-3 1 6 -3.2349 -0.0243
-3 1 7 -0.2782 0.0047
-3 1 8 1.2088 0.0042
-3 1 9 0.7676 -0.0392
-3 1 10 -0.0260 -0.0362
-3 1 11 -0.0963 -0.0067
-3 1 12 0.3941 0.0004
-3 1 13 0.1536 -0.0254
-3 1 14 -0.7634 -0.0737
-3 1 15 -0.7360 -0.0859
-3 1 16 0.0375 -0.0743
-3 1 17 0.1179 -0.1114
-3 2 1 -2.8453 0.0283
-3 2 2 1.0509 -0.0061
-3 2 3 4.7151 -0.0603
-3 2 4 3.1515 -0.0084
-3 2 5 -1.2545 0.0166
-3 2 6 -3.0447 -0.0312
-3 2 7 -1.4325 -0.0256
-3 2 8 0.6412 0.0081
-3 2 9 1.0704 -0.0074
-3 2 10 -0.1227 -0.0180
-3 2 11 -1.0482 0.0077
-3 2 12 -0.1629 0.0239
-3 2 13 1.0217 -0.0006
-3 2 14 0.5539 -0.0207
-3 2 15 -0.4371 0.0650
-3 2 16 -0.4253 0.1776
-3 2 17 -0.0502 0.0841
-3 3 1 -4.5572 -0.1018
-3 3 2 -1.0535 -0.0502
-3 3 3 3.1644 -0.1174
-3 3 4 3.2384 -0.1087
-3 3 5 0.2218 -0.0048
-3 3 6 -2.0487 0.0283
-3 3 7 -2.0420 -0.0011
-3 3 8 -0.5873 0.0020
-3 3 9 0.7088 0.0378
-3 3 10 0.3820 0.0612
-3 3 11 -0.9948 0.0460
-3 3 12 -1.0879 0.0194
-3 3 13 0.4022 -0.0075
-3 3 14 1.2868 -0.0445
-3 3 15 0.7357 0.0461
-3 3 16 -0.0462 0.3174
-3 3 17 -0.2922 0.4160
-3 4 1 -3.3446 -0.0172
-3 4 2 -1.6411 0.0568
-3 4 3 1.3726 0.0048
-3 4 4 1.8593 -0.0798
-3 4 5 0.3131 -0.0294
-3 4 6 -1.0153 0.0599
-3 4 7 -1.3083 0.0503
-3 4 8 -0.8179 -0.0068
-3 4 9 -0.1121 0.0128
-3 4 10 0.0747 0.0924
-3 4 11 -0.3629 0.0925
-3 4 12 -0.6308 0.0240
-3 4 13 -0.2029 0.0044
-3 4 14 0.5175 -0.0389
-3 4 15 0.8965 -0.1141
-3 4 16 0.6697 0.0306
-3 5 1 -1.3438 0.0524
-3 5 2 -0.1067 0.1349
-3 5 3 1.2946 0.1424
-3 5 4 0.7925 0.0470
-3 5 5 -0.4270 -0.0163
-3 5 6 -0.9016 0.0005
-3 5 7 -0.5158 0.0167
-3 5 8 0.2128 -0.0283
-3 5 9 0.3179 -0.0748
-3 5 10 -0.4592 -0.0343
-3 5 11 -0.8621 0.0154
-3 5 12 -0.2627 -0.0118
-3 5 13 0.2162 0.0005
-3 5 14 0.0206 0.0475
-3 5 15 0.0120 -0.0638
-3 5 16 0.3996 -0.2022
-3 6 1 -1.3580 -0.0801
-3 6 2 0.8455 0.0126
-3 6 3 2.2474 0.0717
-3 6 4 1.0572 0.0645
-3 6 5 -0.6667 0.0237
-3 6 6 -1.2439 -0.0258
-3 6 7 -0.8333 -0.0363
-3 6 8 0.2952 -0.0101
-3 6 9 1.0821 -0.0544
-3 6 10 0.1974 -0.1441
-3 6 11 -1.2125 -0.1470
-3 6 12 -1.0609 -0.1066
-3 6 13 0.0339 -0.0832
-3 6 14 0.2541 -0.0094
-3 6 15 -0.1942 0.0351
-3 7 1 -2.0039 -0.1354
-3 7 2 0.0848 -0.0922
-3 7 3 2.0775 -0.0417
-3 7 4 1.4537 -0.0340
-3 7 5 -0.3309 -0.0177
-3 7 6 -1.1189 -0.0225
-3 7 7 -1.0291 -0.0409
-3 7 8 -0.4672 0.0361
-3 7 9 0.4639 0.0938
-3 7 10 0.6776 -0.0273
-3 7 11 -0.3370 -0.1253
-3 7 12 -1.1641 -0.0641
-3 7 13 -0.7534 -0.0682
-3 7 14 0.0340 -0.1679
-3 7 15 0.1994 -0.1366
-3 8 1 -1.5786 0.0466
-3 8 2 -0.5576 -0.0147
-3 8 3 1.1498 0.0076
-3 8 4 1.3134 -0.0137
-3 8 5 -0.1222 -0.0400
-3 8 6 -1.0273 -0.0335
-3 8 7 -0.7068 -0.0515
-3 8 8 -0.2383 0.0006
-3 8 9 0.0047 0.1229
-3 8 10 0.3184 0.1066
-3 8 11 0.3289 0.0605
-3 8 12 -0.2405 0.1991
-3 8 13 -0.6401 0.2223
-3 8 14 -0.2837 -0.0852
-3 9 1 -0.9848 0.1395
-3 9 2 -0.6689 0.0670
-3 9 3 0.5394 0.0651
-3 9 4 1.4275 0.0676
-3 9 5 0.5630 0.0420
-3 9 6 -0.8349 0.0363
-3 9 7 -0.7618 -0.0083
-3 9 8 0.2035 -0.0497
-3 9 9 0.5298 -0.0020
-3 9 10 0.4227 0.0185
-3 9 11 0.4813 0.0734
-3 9 12 0.3057 0.3666
-3 9 13 -0.1181 0.5491
-3 10 1 -0.6118 -0.0276
-3 10 2 -0.8629 0.0005
-3 10 3 -0.2582 0.0196
-3 10 4 1.2304 0.0323
-3 10 5 1.5116 0.0530
-3 10 6 0.1332 0.1002
-3 10 7 -0.6244 0.0850
-3 10 8 -0.0007 0.0035
-3 10 9 0.4855 -0.0327
-3 10 10 0.4288 -0.0734
-3 10 11 0.4827 -0.0722
-3 10 12 0.3843 0.2216
-3 11 1 -0.1514 -0.1038
-3 11 2 -0.6276 -0.0586
-3 11 3 -0.8960 -0.0135
-3 11 4 0.1633 -0.0172
-3 11 5 1.2054 -0.0184
-3 11 6 0.6596 0.0166
-3 11 7 -0.1758 0.0197
-3 11 8 -0.0422 -0.0161
-3 11 9 0.0695 0.0063
-3 11 10 -0.2573 0.0152
-3 11 11 -0.1708 -0.0588
-3 12 1 -0.1134 -0.0247
-3 12 2 -0.2638 0.0564
-3 12 3 -0.6772 0.0486
-3 12 4 -0.5235 -0.0131
-3 12 5 0.1325 -0.0392
-3 12 6 0.0682 -0.0748
-3 12 7 -0.3835 -0.1713
-3 12 8 -0.1779 -0.2269
-3 12 9 0.0428 -0.1103
-3 12 10 -0.3930 0.0677
-3 13 1 -0.3495 -0.1865
-3 13 2 -0.5119 0.1376
-3 13 3 -0.4653 0.1642
-3 13 4 -0.4884 -0.0175
-3 13 5 -0.3253 -0.0790
-3 13 6 -0.3151 -0.0895
-3 13 7 -0.5844 -0.2349
-3 14 1 -0.1871 -0.4636
-3 14 2 -0.5703 -0.0124
-3 14 3 -0.4736 0.2108
-3 14 4 -0.4639 0.0153
-2 -16 1 -0.0170 0.1083
-2 -16 2 0.3225 0.1252
-2 -16 3 0.2141 -0.0516
-2 -16 4 0.2021 -0.2138
-2 -15 1 -0.0974 -0.0492
-2 -15 2 0.2483 0.0519
-2 -15 3 0.2265 0.0865
-2 -15 4 0.3295 -0.0347
-2 -15 5 0.5199 -0.1322
-2 -15 6 0.5023 -0.0423
-2 -15 7 0.3485 0.0721
-2 -14 1 0.0139 -0.0004
-2 -14 2 -0.1423 -0.0500
-2 -14 3 -0.4665 0.0231
-2 -14 4 0.0033 0.0604
-2 -14 5 0.5761 0.0145
-2 -14 6 0.3819 0.0242
-2 -14 7 0.1557 0.0749
-2 -14 8 0.3680 0.0346
-2 -14 9 0.3750 -0.0484
-2 -13 1 0.2666 0.0224
-2 -13 2 -0.0051 -0.0046
-2 -13 3 -1.0614 -0.0189
-2 -13 4 -0.8888 -0.0010
-2 -13 5 0.2640 0.0288
-2 -13 6 0.3686 0.0765
-2 -13 7 -0.1905 0.0938
-2 -13 8 0.0953 0.0336
-2 -13 9 0.6209 -0.0310
-2 -13 10 0.3936 -0.0318
-2 -12 1 0.0256 -0.0846
-2 -12 2 0.3019 -0.0214
-2 -12 3 -0.6224 0.0251
-2 -12 4 -1.1177 -0.0002
-2 -12 5 -0.2443 -0.0243
-2 -12 6 0.3225 0.0232
-2 -12 7 -0.0549 0.0750
-2 -12 8 -0.0832 0.0503
-2 -12 9 0.2853 0.0003
-2 -12 10 0.1549 -0.0038
-2 -12 11 -0.1557 0.0253
-2 -11 1 -0.4537 -0.0161
-2 -11 2 0.1031 -0.0525
-2 -11 3 -0.2020 -0.0031
-2 -11 4 -0.5717 0.0299
-2 -11 5 -0.1730 -0.0020
-2 -11 6 0.2064 -0.0337
-2 -11 7 0.1207 -0.0142
-2 -11 8 0.1938 0.0239
-2 -11 9 0.1666 0.0326
-2 -11 10 -0.4768 0.0068
-2 -11 11 -0.8485 -0.0002
-2 -11 12 -0.3442 0.0596
-2 -11 13 0.0833 0.1256
-2 -10 1 -0.6814 0.0610
-2 -10 2 0.2674 0.0319
-2 -10 3 -0.0853 -0.0303
-2 -10 4 -0.5475 -0.0206
-2 -10 5 -0.1158 0.0150
-2 -10 6 0.2384 -0.0171
-2 -10 7 0.0941 -0.0709
-2 -10 8 0.3003 -0.0451
-2 -10 9 0.4315 0.0202
-2 -10 10 -0.4778 0.0095
-2 -10 11 -1.3851 -0.0451
-2 -10 12 -0.9859 -0.0198
-2 -10 13 -0.0842 0.0662
-2 -9 1 -1.3374 -0.0645
-2 -9 2 0.6639 0.0533
-2 -9 3 0.7345 0.0116
-2 -9 4 -0.4643 -0.0612
-2 -9 5 -0.6022 -0.0312
-2 -9 6 -0.0116 0.0050
-2 -9 7 0.0428 -0.0390
-2 -9 8 0.1253 -0.0599
-2 -9 9 0.4713 -0.0065
-2 -9 10 0.0087 0.0031
-2 -9 11 -0.9753 -0.0498
-2 -9 12 -1.1247 -0.0473
-2 -9 13 -0.5644 -0.0017
-2 -9 14 -0.1581 0.0118
-2 -8 1 -2.7102 -0.0893
-2 -8 2 -0.3001 -0.0030
-2 -8 3 1.2132 0.0571
-2 -8 4 0.4080 -0.0047
-2 -8 5 -0.5139 -0.0569
-2 -8 6 -0.3049 -0.0166
-2 -8 7 -0.0345 0.0126
-2 -8 8 -0.0113 -0.0105
-2 -8 9 0.2651 -0.0077
-2 -8 10 0.2486 -0.0018
-2 -8 11 -0.3106 -0.0364
-2 -8 12 -0.5690 -0.0279
-2 -8 13 -0.4821 0.0163
-2 -8 14 -0.5531 -0.0048
-2 -8 15 -0.4042 -0.0119
-2 -7 1 -3.4697 0.0311
-2 -7 2 -2.4313 -0.0392
-2 -7 3 -0.1954 0.0278
-2 -7 4 0.5898 0.0862
-2 -7 5 0.1192 0.0124
-2 -7 6 -0.0601 -0.0416
-2 -7 7 0.0771 0.0124
-2 -7 8 -0.0054 0.0351
-2 -7 9 0.0460 -0.0076
-2 -7 10 0.1748 -0.0221
-2 -7 11 -0.0611 -0.0209
-2 -7 12 -0.1793 -0.0212
-2 -7 13 -0.0069 0.0079
-2 -7 14 -0.2660 0.0169
-2 -7 15 -0.6590 0.0124
-2 -7 16 -0.3461 0.0659
-2 -6 1 -1.3922 0.0456
-2 -6 2 -3.1674 -0.0538
-2 -6 3 -2.5372 -0.1108
-2 -6 4 -0.8931 0.0183
-2 -6 5 -0.0792 0.0848
-2 -6 6 0.0450 -0.0024
-2 -6 7 0.2273 -0.0224
-2 -6 8 0.1722 0.0323
-2 -6 9 -0.0896 -0.0002
-2 -6 10 -0.0985 -0.0501
-2 -6 11 -0.1244 -0.0203
-2 -6 12 -0.1567 0.0010
-2 -6 13 0.2182 -0.0202
-2 -6 14 0.3736 -0.0282
-2 -6 15 -0.1675 -0.0037
-2 -6 16 -0.4781 0.0664
-2 -5 1 2.6709 -0.0305
-2 -5 2 0.1157 0.0350
-2 -5 3 -2.7692 -0.1011
-2 -5 4 -2.8548 -0.1431
-2 -5 5 -1.4543 -0.0073
-2 -5 6 -0.6656 0.0450
-2 -5 7 -0.1349 -0.0123
-2 -5 8 0.3114 -0.0103
-2 -5 9 0.0736 0.0067
-2 -5 10 -0.3482 -0.0244
-2 -5 11 -0.4030 -0.0184
-2 -5 12 -0.2681 0.0137
-2 -5 13 0.2012 -0.0012
-2 -5 14 0.7741 -0.0376
-2 -5 15 0.6040 -0.0647
-2 -5 16 -0.0465 -0.0462
-2 -5 17 -0.2388 0.0462
-2 -4 1 1.0684 -0.0401
-2 -4 2 4.6221 0.0899
-2 -4 3 1.2408 0.1392
-2 -4 4 -2.5384 -0.0335
-2 -4 5 -2.8903 -0.1101
-2 -4 6 -1.9191 -0.0035
-2 -4 7 -1.0050 0.0337
-2 -4 8 0.0705 -0.0226
-2 -4 9 0.4435 -0.0237
-2 -4 10 -0.1360 0.0144
-2 -4 11 -0.5772 0.0217
-2 -4 12 -0.4932 0.0016
-2 -4 13 -0.0226 -0.0095
-2 -4 14 0.7388 0.0050
-2 -4 15 1.0614 -0.0351
-2 -4 16 0.5610 -0.1516
-2 -4 17 -0.0129 -0.1526
-2 -3 1 -10.2680 0.0939
-2 -3 2 1.8583 -0.0561
-2 -3 3 5.2656 0.1207
-2 -3 4 0.9960 0.1802
-2 -3 5 -2.4441 0.0023
-2 -3 6 -2.6939 -0.0516
-2 -3 7 -1.7995 0.0315
-2 -3 8 -0.5368 0.0184
-2 -3 9 0.4278 -0.0355
-2 -3 10 0.2682 -0.0014
-2 -3 11 -0.3127 0.0459
-2 -3 12 -0.5037 0.0134
-2 -3 13 -0.3461 -0.0361
-2 -3 14 0.2358 0.0049
-2 -3 15 0.9132 0.0437
-2 -3 16 0.9000 -0.0963
-2 -3 17 0.3666 -0.2570
-2 -2 1 -19.5639 0.1715
-2 -2 2 -8.4699 -0.1231
-2 -2 3 2.5296 -0.1778
-2 -2 4 3.1966 0.0521
-2 -2 5 -0.6516 0.0999
-2 -2 6 -2.1860 -0.0063
-2 -2 7 -1.6743 -0.0041
-2 -2 8 -0.7917 0.0362
-2 -2 9 0.0412 0.0110
-2 -2 10 0.2070 -0.0069
-2 -2 11 -0.1483 0.0170
-2 -2 12 -0.3208 0.0251
-2 -2 13 -0.3854 -0.0062
-2 -2 14 -0.2491 0.0028
-2 -2 15 0.3478 0.0754
-2 -2 16 0.7258 0.0418
-2 -2 17 0.4848 -0.1347
-2 -1 1 -13.5475 0.0003
-2 -1 2 -13.9397 -0.0052
-2 -1 3 -3.8096 -0.1928
-2 -1 4 0.8813 -0.1332
-2 -1 5 -0.8784 0.0234
-2 -1 6 -1.9320 0.0304
-2 -1 7 -0.9233 -0.0109
-2 -1 8 -0.1327 0.0036
-2 -1 9 0.1800 0.0312
-2 -1 10 0.1653 0.0256
-2 -1 11 -0.2806 -0.0010
-2 -1 12 -0.5544 0.0041
-2 -1 13 -0.5414 0.0238
-2 -1 14 -0.4382 0.0121
-2 -1 15 0.0246 0.0328
-2 -1 16 0.4325 0.0868
-2 -1 17 0.2202 0.0481
-2 0 1 1.9143 -0.0458
-2 0 2 -8.0902 0.0736
-2 0 3 -4.6953 0.0250
-2 0 4 -1.1598 -0.0317
-2 0 5 -2.6272 -0.0004
-2 0 6 -3.3578 0.0198
-2 0 7 -1.2288 0.0003
-2 0 8 0.4795 -0.0216
-2 0 9 0.7954 -0.0120
-2 0 10 0.6566 0.0157
-2 0 11 0.0506 0.0048
-2 0 12 -0.7238 -0.0087
-2 0 13 -1.0836 0.0176
-2 0 14 -0.9435 -0.0049
-2 0 15 -0.2185 -0.0672
-2 0 16 0.4731 -0.0365
-2 0 17 0.2019 0.0450
-2 1 1 10.6328 0.1848
-2 1 2 0.6228 0.1348
-2 1 3 -0.1015 0.0927
-2 1 4 0.9324 0.0605
-2 1 5 -2.0049 0.0323
-2 1 6 -4.3608 -0.0067
-2 1 7 -2.6345 -0.0158
-2 1 8 -0.0001 -0.0200
-2 1 9 0.9483 -0.0471
-2 1 10 0.8581 -0.0406
-2 1 11 0.3493 -0.0118
-2 1 12 -0.3526 -0.0028
-2 1 13 -0.9551 0.0136
-2 1 14 -1.3110 0.0016
-2 1 15 -0.8706 -0.0716
-2 1 16 0.2140 -0.1082
-2 1 17 0.5159 -0.0753
-2 2 1 7.3643 0.1143
-2 2 2 3.0302 0.1302
-2 2 3 3.1623 0.0507
-2 2 4 3.8592 -0.0052
-2 2 5 0.6713 -0.0075
-2 2 6 -3.2380 -0.0386
-2 2 7 -3.4848 -0.0507
-2 2 8 -1.1467 -0.0152
-2 2 9 0.6379 -0.0210
-2 2 10 0.7551 -0.0509
-2 2 11 -0.1536 -0.0360
-2 2 12 -0.6970 -0.0103
-2 2 13 -0.4337 -0.0033
-2 2 14 -0.4387 0.0034
-2 2 15 -0.8026 0.0338
-2 2 16 -0.4540 0.0897
-2 2 17 0.2409 0.0686
-2 3 1 0.3840 -0.2481
-2 3 2 -0.2459 -0.0716
-2 3 3 2.3785 -0.0073
-2 3 4 4.2921 -0.0502
-2 3 5 2.3183 -0.0329
-2 3 6 -1.3949 -0.0072
-2 3 7 -3.1979 -0.0216
-2 3 8 -2.2161 0.0009
-2 3 9 -0.0448 0.0412
-2 3 10 0.9927 0.0341
-2 3 11 -0.1204 0.0005
-2 3 12 -1.5127 -0.0254
-2 3 13 -1.0211 -0.0429
-2 3 14 0.3116 -0.0526
-2 3 15 0.4592 0.0157
-2 3 16 -0.1738 0.2334
-2 3 17 -0.3306 0.3948
-2 4 1 -1.9507 -0.2018
-2 4 2 -3.0595 -0.1614
-2 4 3 0.0477 -0.0420
-2 4 4 2.8199 -0.0397
-2 4 5 2.2502 -0.0287
-2 4 6 -0.1871 0.0381
-2 4 7 -2.1007 0.0473
-2 4 8 -2.3625 0.0188
-2 4 9 -0.9643 0.0522
-2 4 10 0.6533 0.1190
-2 4 11 0.5627 0.1021
-2 4 12 -0.9300 -0.0060
-2 4 13 -1.4924 -0.0702
-2 4 14 -0.3377 -0.0619
-2 4 15 0.8574 -0.0573
-2 4 16 0.7823 0.0557
-2 4 17 -0.0117 0.3273
-2 5 1 -0.6017 0.1246
-2 5 2 -2.3930 0.0303
-2 5 3 -0.6167 0.0287
-2 5 4 1.4365 0.0037
-2 5 5 1.4040 -0.0290
-2 5 6 0.1199 -0.0012
-2 5 7 -1.0350 0.0194
-2 5 8 -1.3691 -0.0191
-2 5 9 -0.8388 -0.0326
-2 5 10 -0.1313 0.0541
-2 5 11 0.0875 0.1258
-2 5 12 -0.1719 0.0314
-2 5 13 -0.5374 -0.0856
-2 5 14 -0.5624 -0.0204
-2 5 15 -0.0086 0.0555
-2 5 16 0.6162 -0.0214
-2 5 17 0.5345 -0.0183
-2 6 1 -0.3131 0.0484
-2 6 2 -0.9607 0.1064
-2 6 3 0.4056 0.0855
-2 6 4 1.3258 0.0335
-2 6 5 0.8187 -0.0027
-2 6 6 -0.1496 -0.0158
-2 6 7 -0.8973 -0.0367
-2 6 8 -0.8619 -0.0658
-2 6 9 -0.0456 -0.0936
-2 6 10 0.2059 -0.0852
-2 6 11 -0.5423 -0.0125
-2 6 12 -0.8290 0.0026
-2 6 13 -0.1740 -0.0951
-2 6 14 0.1728 -0.0697
-2 6 15 -0.1123 0.1314
-2 6 16 -0.1167 0.1706
-2 7 1 -1.0599 -0.2244
-2 7 2 -1.0315 -0.0737
-2 7 3 0.7248 0.0182
-2 7 4 1.5908 -0.0021
-2 7 5 0.7850 -0.0173
-2 7 6 -0.2657 0.0147
-2 7 7 -0.9944 0.0060
-2 7 8 -1.2154 -0.0158
-2 7 9 -0.3711 -0.0127
-2 7 10 0.6161 -0.0712
-2 7 11 0.2032 -0.1256
-2 7 12 -0.8797 -0.0601
-2 7 13 -0.8599 -0.0384
-2 7 14 0.0344 -0.1196
-2 7 15 0.3937 -0.0506
-2 7 16 0.0748 0.1450
-2 8 1 -0.8816 -0.0817
-2 8 2 -1.1836 -0.1285
-2 8 3 0.1378 -0.0410
-2 8 4 1.2761 -0.0113
-2 8 5 0.7769 -0.0563
-2 8 6 -0.2918 -0.0282
-2 8 7 -0.7358 0.0264
-2 8 8 -0.8382 0.0494
-2 8 9 -0.7188 0.0960
-2 8 10 -0.0123 0.0587
-2 8 11 0.6662 -0.0775
-2 8 12 0.3310 -0.0357
-2 8 13 -0.5168 0.1266
-2 8 14 -0.5588 0.0396
-2 8 15 0.1572 -0.1673
-2 9 1 -0.3594 0.1835
-2 9 2 -0.7858 0.0365
-2 9 3 -0.1649 -0.0074
-2 9 4 1.0425 0.0311
-2 9 5 1.0898 -0.0119
-2 9 6 -0.1732 -0.0511
-2 9 7 -0.7864 -0.0165
-2 9 8 -0.1852 0.0275
-2 9 9 0.1549 0.0908
-2 9 10 -0.0614 0.0954
-2 9 11 0.2426 -0.0251
-2 9 12 0.7575 0.0108
-2 9 13 0.3709 0.2757
-2 9 14 -0.3393 0.2987
-2 10 1 0.0324 0.0560
-2 10 2 -0.5549 0.0589
-2 10 3 -0.5405 0.0184
-2 10 4 0.7068 0.0312
-2 10 5 1.6728 0.0336
-2 10 6 0.6377 0.0144
-2 10 7 -0.7732 0.0087
-2 10 8 -0.4016 0.0009
-2 10 9 0.5712 0.0325
-2 10 10 0.4579 0.0584
-2 10 11 0.1113 -0.0362
-2 10 12 0.3487 -0.0368
-2 10 13 0.3352 0.2328
-2 11 1 0.5729 -0.0850
-2 11 2 -0.0265 -0.0822
-2 11 3 -0.7722 -0.0278
-2 11 4 -0.2447 -0.0053
-2 11 5 1.1870 -0.0005
-2 11 6 1.0975 0.0279
-2 11 7 -0.3398 0.0362
-2 11 8 -0.6672 -0.0280
-2 11 9 0.0721 -0.0501
-2 11 10 0.1712 0.0229
-2 11 11 -0.1196 0.0083
-2 11 12 0.0127 -0.0593
-2 12 1 0.4648 0.0487
-2 12 2 0.3864 -0.0436
-2 12 3 -0.1630 -0.0265
-2 12 4 -0.5297 -0.0326
-2 12 5 0.0721 -0.0603
-2 12 6 0.3254 -0.0399
-2 12 7 -0.4491 -0.0403
-2 12 8 -0.7293 -0.1497
-2 12 9 -0.1949 -0.2269
-2 12 10 -0.1662 -0.1045
-2 12 11 -0.5029 0.0490
-2 13 1 -0.1790 -0.0213
-2 13 2 -0.4692 0.0626
-2 13 3 -0.0608 0.0981
-2 13 4 0.0738 -0.0197
-2 13 5 0.0028 -0.1345
-2 13 6 -0.2212 -0.1241
-2 13 7 -0.7659 -0.1269
-2 13 8 -0.9046 -0.2607
-2 13 9 -0.3618 -0.3774
-2 14 1 -0.0009 -0.3102
-2 14 2 -1.2408 -0.0552
-2 14 3 -0.9696 0.1863
-2 14 4 0.0090 0.0689
-2 14 5 0.4006 -0.1696
-2 14 6 0.1580 -0.2025
-2 14 7 -0.2892 -0.1563
-2 15 1 0.5567 -0.3049
-2 15 2 -0.5528 -0.1623
-1 -16 1 0.3127 -0.0618
-1 -16 2 0.3777 0.1095
-1 -16 3 0.0261 0.0193
-1 -15 1 0.1559 -0.1526
-1 -15 2 0.5772 -0.0080
-1 -15 3 0.1996 0.0814
-1 -15 4 -0.0456 -0.0329
-1 -15 5 0.2158 -0.1627
-1 -15 6 0.3324 -0.0739
-1 -14 1 -0.0096 0.0249
-1 -14 2 0.4246 -0.0599
-1 -14 3 -0.1969 -0.0006
-1 -14 4 -0.5440 0.0271
-1 -14 5 0.0283 -0.0739
-1 -14 6 0.3649 -0.0856
-1 -14 7 0.1214 0.0584
-1 -14 8 0.0243 0.1114
-1 -13 1 -0.0915 0.0741
-1 -13 2 0.5839 0.0392
-1 -13 3 -0.4830 -0.0005
-1 -13 4 -1.5191 -0.0037
-1 -13 5 -0.7617 -0.0451
-1 -13 6 0.2368 -0.0543
-1 -13 7 0.0884 0.0239
-1 -13 8 -0.1366 0.0538
-1 -13 9 0.1522 -0.0255
-1 -13 10 0.2521 -0.0844
-1 -12 1 -0.5204 -0.1073
-1 -12 2 0.7452 -0.0365
-1 -12 3 0.2379 0.0479
-1 -12 4 -1.4598 0.0486
-1 -12 5 -1.5390 -0.0256
-1 -12 6 -0.2669 -0.0508
-1 -12 7 0.2162 0.0024
-1 -12 8 0.0965 0.0176
-1 -12 9 0.3052 -0.0312
-1 -12 10 0.3203 -0.0509
-1 -12 11 -0.0377 -0.0233
-1 -11 1 -1.2226 -0.0111
-1 -11 2 0.2087 -0.1199
-1 -11 3 0.8504 -0.0420
-1 -11 4 -0.2084 0.0566
-1 -11 5 -1.0245 0.0411
-1 -11 6 -0.5394 -0.0168
-1 -11 7 0.0855 -0.0290
-1 -11 8 0.4139 -0.0264
-1 -11 9 0.7307 -0.0301
-1 -11 10 0.4718 -0.0145
-1 -11 11 -0.3223 0.0132
-1 -11 12 -0.5550 0.0431
-1 -10 1 -1.7726 0.1244
-1 -10 2 -0.2951 0.0399
-1 -10 3 0.8200 -0.0413
-1 -10 4 0.5054 -0.0371
-1 -10 5 -0.0950 0.0109
-1 -10 6 -0.0866 0.0244
-1 -10 7 0.0156 -0.0197
-1 -10 8 0.2415 -0.0682
-1 -10 9 0.8207 -0.0524
-1 -10 10 0.7522 0.0005
-1 -10 11 -0.3028 0.0163
-1 -10 12 -0.9420 0.0265
-1 -10 13 -0.5462 0.0747
-1 -9 1 -2.3996 -0.1023
-1 -9 2 -0.6616 0.0502
-1 -9 3 1.0178 0.0745
-1 -9 4 0.7654 -0.0219
-1 -9 5 -0.0004 -0.0637
-1 -9 6 0.0952 -0.0085
-1 -9 7 0.2055 0.0144
-1 -9 8 -0.0122 -0.0381
-1 -9 9 0.2703 -0.0535
-1 -9 10 0.5889 -0.0039
-1 -9 11 0.0081 0.0147
-1 -9 12 -0.7322 0.0109
-1 -9 13 -0.7317 0.0475
-1 -9 14 -0.4019 0.0606
-1 -8 1 -2.9616 -0.1336
-1 -8 2 -1.8585 -0.1077
-1 -8 3 0.6403 0.0303
-1 -8 4 1.1365 0.0516
-1 -8 5 0.0367 -0.0315
-1 -8 6 -0.2542 -0.0459
-1 -8 7 0.1731 0.0183
-1 -8 8 0.0405 0.0361
-1 -8 9 -0.2069 0.0078
-1 -8 10 -0.0189 0.0049
-1 -8 11 -0.0130 0.0032
-1 -8 12 -0.2480 0.0045
-1 -8 13 -0.2958 0.0535
-1 -8 14 -0.3876 0.0710
-1 -8 15 -0.4978 0.0134
-1 -7 1 -2.2943 0.1635
-1 -7 2 -2.9874 -0.0109
-1 -7 3 -1.1193 -0.0545
-1 -7 4 0.3965 0.0321
-1 -7 5 0.0776 0.0428
-1 -7 6 -0.4733 -0.0247
-1 -7 7 -0.0949 -0.0069
-1 -7 8 0.1605 0.0666
-1 -7 9 -0.1868 0.0656
-1 -7 10 -0.3563 0.0226
-1 -7 11 -0.2800 -0.0031
-1 -7 12 -0.1769 -0.0180
-1 -7 13 0.1316 0.0166
-1 -7 14 0.2023 0.0778
-1 -7 15 -0.2633 0.0678
-1 -7 16 -0.4448 0.0412
-1 -6 1 0.3151 0.0800
-1 -6 2 -1.6563 0.1263
-1 -6 3 -2.3050 -0.0149
-1 -6 4 -1.5338 -0.0263
-1 -6 5 -0.8587 0.0619
-1 -6 6 -0.8791 0.0307
-1 -6 7 -0.5362 -0.0280
-1 -6 8 0.0762 0.0285
-1 -6 9 0.0098 0.0652
-1 -6 10 -0.2980 0.0138
-1 -6 11 -0.2924 -0.0067
-1 -6 12 -0.2507 -0.0027
-1 -6 13 0.0353 -0.0233
-1 -6 14 0.5648 0.0008
-1 -6 15 0.4820 0.0552
-1 -6 16 -0.0912 0.0672
-1 -5 1 1.6399 -0.2629
-1 -5 2 2.4398 -0.0181
-1 -5 3 -0.0929 0.0290
-1 -5 4 -2.3784 -0.0446
-1 -5 5 -2.4063 0.0056
-1 -5 6 -1.8417 0.0657
-1 -5 7 -1.2546 0.0047
-1 -5 8 -0.2381 -0.0233
-1 -5 9 0.1946 0.0184
-1 -5 10 -0.1697 0.0033
-1 -5 11 -0.2474 -0.0148
-1 -5 12 -0.1166 0.0213
-1 -5 13 -0.0910 0.0114
-1 -5 14 0.3643 -0.0273
-1 -5 15 0.8547 -0.0181
-1 -5 16 0.5496 -0.0259
-1 -5 17 -0.0071 -0.0383
-1 -4 1 -6.0420 -0.0598
-1 -4 2 3.3208 -0.1425
-1 -4 3 5.0844 0.0081
-1 -4 4 0.5706 0.0275
-1 -4 5 -2.6821 -0.0387
-1 -4 6 -2.9988 0.0150
-1 -4 7 -2.1982 0.0556
-1 -4 8 -0.6660 -0.0117
-1 -4 9 0.5300 -0.0384
-1 -4 10 0.2465 -0.0037
-1 -4 11 -0.2733 0.0080
-1 -4 12 -0.1095 0.0112
-1 -4 13 -0.0151 0.0126
-1 -4 14 0.1087 0.0093
-1 -4 15 0.6636 0.0003
-1 -4 16 0.8295 -0.1068
-1 -4 17 0.3046 -0.2582
-1 -3 1 -22.2048 0.4902
-1 -3 2 -7.6120 0.0534
-1 -3 3 5.6691 -0.0692
-1 -3 4 6.1612 0.0654
-1 -3 5 0.5047 0.0241
-1 -3 6 -2.9305 -0.0472
-1 -3 7 -3.1477 0.0279
-1 -3 8 -1.4418 0.0358
-1 -3 9 0.6120 -0.0457
-1 -3 10 0.9748 -0.0291
-1 -3 11 0.1108 0.0368
-1 -3 12 -0.1378 0.0190
-1 -3 13 0.0151 -0.0362
-1 -3 14 -0.0169 -0.0143
-1 -3 15 0.3163 0.0569
-1 -3 16 0.7384 -0.0363
-1 -3 17 0.5018 -0.3223
-1 -2 1 -28.2622 0.3293
-1 -2 2 -25.1861 0.3051
-1 -2 3 -5.3590 -0.0678
-1 -2 4 6.5805 -0.0632
-1 -2 5 5.0201 0.0483
-1 -2 6 -0.3253 -0.0195
-1 -2 7 -2.7934 -0.0287
-1 -2 8 -2.1606 0.0312
-1 -2 9 -0.1017 -0.0046
-1 -2 10 1.0617 -0.0286
-1 -2 11 0.5737 0.0303
-1 -2 12 0.0626 0.0392
-1 -2 13 0.1227 -0.0282
-1 -2 14 0.0179 -0.0377
-1 -2 15 0.0599 0.0629
-1 -2 16 0.4728 0.0865
-1 -2 17 0.4979 -0.1409
-1 -2 18 0.1672 -0.3757
-1 -1 1 -8.7803 -0.5156
-1 -1 2 -29.1950 0.1375
-1 -1 3 -19.3057 0.0900
-1 -1 4 -1.9047 -0.0867
-1 -1 5 4.3880 -0.0139
-1 -1 6 1.8861 0.0247
-1 -1 7 -0.9141 -0.0180
-1 -1 8 -1.4776 -0.0029
-1 -1 9 -0.5439 0.0146
-1 -1 10 0.5092 0.0087
-1 -1 11 0.4105 0.0225
-1 -1 12 -0.1355 0.0277
-1 -1 13 -0.0591 0.0091
-1 -1 14 0.1264 0.0005
-1 -1 15 0.1581 0.0433
-1 -1 16 0.3485 0.1160
-1 -1 17 0.2841 0.0754
-1 -1 18 -0.0348 -0.0957
-1 0 1 22.7571 -0.6534
-1 0 2 -11.7734 -0.2428
-1 0 3 -19.9999 0.1129
-1 0 4 -9.5858 0.0840
-1 0 5 -1.1008 0.0302
-1 0 6 -0.0250 0.0424
-1 0 7 -0.5727 0.0178
-1 0 8 -0.2849 -0.0077
-1 0 9 0.1535 0.0004
-1 0 10 0.6248 0.0239
-1 0 11 0.4310 0.0288
-1 0 12 -0.5738 0.0057
-1 0 13 -1.0449 0.0110
-1 0 14 -0.5565 0.0327
-1 0 15 0.1835 0.0057
-1 0 16 0.6636 0.0045
-1 0 17 0.3980 0.0794
-1 0 18 -0.3462 0.1018
-1 1 1 38.3203 0.1894
-1 1 2 9.8846 -0.1391
-1 1 3 -7.5928 -0.0313
-1 1 4 -7.5090 0.0822
-1 1 5 -3.4257 0.0781
-1 1 6 -3.0097 0.0399
-1 1 7 -2.7842 0.0054
-1 1 8 -0.9687 -0.0128
-1 1 9 0.4647 -0.0173
-1 1 10 1.1101 0.0029
-1 1 11 1.0521 0.0271
-1 1 12 -0.1990 0.0066
-1 1 13 -1.6447 -0.0031
-1 1 14 -1.8165 0.0324
-1 1 15 -0.7073 0.0015
-1 1 16 0.6494 -0.0850
-1 1 17 0.9577 -0.0674
-1 1 18 0.0289 0.0329
-1 2 1 29.1574 0.5141
-1 2 2 16.9247 0.2200
-1 2 3 3.4123 0.0062
-1 2 4 -0.4810 -0.0471
-1 2 5 -0.4184 -0.0228
-1 2 6 -2.4876 -0.0176
-1 2 7 -4.1833 -0.0410
-1 2 8 -2.8849 -0.0383
-1 2 9 -0.5477 -0.0284
-1 2 10 0.8932 -0.0253
-1 2 11 1.1388 0.0070
-1 2 12 0.1753 0.0260
-1 2 13 -1.2332 0.0004
-1 2 14 -1.9189 -0.0039
-1 2 15 -1.4696 0.0164
-1 2 16 -0.1839 0.0125
-1 2 17 0.8725 -0.0039
-1 2 18 0.6953 -0.0275
-1 3 1 11.1755 -0.0996
-1 3 2 9.6180 0.0557
-1 3 3 4.8331 0.0887
-1 3 4 3.2206 -0.0047
-1 3 5 2.8209 -0.0579
-1 3 6 0.1750 -0.0364
-1 3 7 -3.1123 -0.0297
-1 3 8 -3.8079 -0.0248
-1 3 9 -1.8458 -0.0072
-1 3 10 0.4329 -0.0177
-1 3 11 0.9910 -0.0179
-1 3 12 -0.1990 0.0185
-1 3 13 -1.3277 0.0177
-1 3 14 -1.2985 -0.0401
-1 3 15 -0.8229 -0.0552
-1 3 16 -0.4251 0.0629
-1 3 17 0.0973 0.2250
-1 3 18 0.4647 0.2024
-1 4 1 1.4471 -0.3073
-1 4 2 0.6323 -0.2999
-1 4 3 0.5510 -0.0593
-1 4 4 2.3850 0.0514
-1 4 5 3.5108 0.0193
-1 4 6 2.0090 0.0219
-1 4 7 -1.0705 0.0443
-1 4 8 -3.1716 0.0371
-1 4 9 -2.5667 0.0387
-1 4 10 -0.1113 0.0392
-1 4 11 1.2725 0.0087
-1 4 12 0.0951 -0.0182
-1 4 13 -1.6311 -0.0087
-1 4 14 -1.5382 -0.0088
-1 4 15 -0.2736 -0.0650
-1 4 16 0.3042 -0.0563
-1 4 17 0.0339 0.1493
-1 5 1 0.8889 0.2178
-1 5 2 -2.1216 -0.1088
-1 5 3 -2.4344 -0.1389
-1 5 4 0.2123 -0.0243
-1 5 5 2.4953 0.0134
-1 5 6 2.4382 0.0170
-1 5 7 0.5146 0.0373
-1 5 8 -1.6112 0.0353
-1 5 9 -2.1148 0.0299
-1 5 10 -0.6677 0.0602
-1 5 11 0.8921 0.0701
-1 5 12 0.7101 -0.0127
-1 5 13 -0.7380 -0.0894
-1 5 14 -1.4687 -0.0013
-1 5 15 -0.7227 0.1241
-1 5 16 0.3232 0.0567
-1 5 17 0.4634 -0.0494
-1 6 1 1.7222 0.3193
-1 6 2 -1.0829 0.2324
-1 6 3 -2.0660 0.0373
-1 6 4 -0.6051 -0.0512
-1 6 5 1.2187 -0.0431
-1 6 6 1.8119 -0.0218
-1 6 7 0.8672 -0.0268
-1 6 8 -0.6151 -0.0448
-1 6 9 -1.0237 -0.0391
-1 6 10 -0.2538 0.0059
-1 6 11 0.3552 0.0598
-1 6 12 0.2567 0.0192
-1 6 13 -0.0942 -0.1276
-1 6 14 -0.4296 -0.1100
-1 6 15 -0.5679 0.2050
-1 6 16 -0.2514 0.4056
-1 6 17 0.2118 0.1820
-1 7 1 1.3084 -0.1643
-1 7 2 -0.4853 0.0794
-1 7 3 -1.0214 0.1267
-1 7 4 -0.2179 0.0157
-1 7 5 0.6501 -0.0491
-1 7 6 0.9814 -0.0043
-1 7 7 0.3725 0.0129
-1 7 8 -0.8389 -0.0422
-1 7 9 -1.0222 -0.0549
-1 7 10 0.1601 -0.0170
-1 7 11 0.8621 0.0055
-1 7 12 0.2762 0.0098
-1 7 13 -0.3071 -0.0627
-1 7 14 -0.1481 -0.1604
-1 7 15 0.0609 0.0110
-1 7 16 -0.0771 0.4051
-1 8 1 1.2092 -0.2211
-1 8 2 -0.1793 -0.1739
-1 8 3 -0.7226 -0.0160
-1 8 4 -0.0998 0.0347
-1 8 5 0.5352 -0.0308
-1 8 6 0.5910 -0.0166
-1 8 7 0.0763 0.0629
-1 8 8 -0.8916 0.0492
-1 8 9 -1.4343 0.0122
-1 8 10 -0.6351 0.0275
-1 8 11 0.7866 0.0004
-1 8 12 1.2251 -0.0099
-1 8 13 0.4429 0.0612
-1 8 14 -0.2718 0.0224
-1 8 15 -0.1373 -0.0866
-1 8 16 0.1834 0.0516
-1 9 1 1.2442 0.1326
-1 9 2 0.4222 -0.0243
-1 9 3 -0.3474 -0.0881
-1 9 4 -0.1820 -0.0185
-1 9 5 0.5263 -0.0172
-1 9 6 0.5696 -0.0564
-1 9 7 -0.0472 0.0042
-1 9 8 -0.4612 0.0655
-1 9 9 -0.6616 0.0591
-1 9 10 -0.8431 0.0492
-1 9 11 -0.3179 -0.0096
-1 9 12 0.9201 -0.0435
-1 9 13 1.3399 0.1312
-1 9 14 0.4139 0.2820
-1 9 15 -0.3363 0.1105
-1 10 1 1.0916 0.0832
-1 10 2 0.6198 0.1149
-1 10 3 -0.0941 0.0063
-1 10 4 -0.2091 -0.0277
-1 10 5 0.6541 -0.0120
-1 10 6 0.8985 -0.0393
-1 10 7 -0.1166 -0.0323
-1 10 8 -0.5920 0.0163
-1 10 9 0.0326 0.0341
-1 10 10 0.0972 0.0231
-1 10 11 -0.5069 -0.0556
-1 10 12 -0.2143 -0.1327
-1 10 13 0.6712 0.0386
-1 10 14 0.6305 0.3220
-1 11 1 1.2960 -0.0922
-1 11 2 0.9338 -0.0584
-1 11 3 -0.0029 0.0055
-1 11 4 -0.5462 0.0259
-1 11 5 0.3065 0.0110
-1 11 6 1.0006 -0.0051
-1 11 7 0.0006 0.0016
-1 11 8 -0.9694 -0.0096
-1 11 9 -0.3453 -0.0537
-1 11 10 0.3384 -0.0623
-1 11 11 -0.0874 -0.0866
-1 11 12 -0.4687 -0.1800
-1 11 13 -0.2162 -0.1318
-1 12 1 1.1247 0.1395
-1 12 2 1.2785 -0.0876
-1 12 3 0.6028 -0.0790
-1 12 4 -0.3938 0.0298
-1 12 5 -0.2737 0.0362
-1 12 6 0.3600 -0.0048
-1 12 7 -0.2074 -0.0021
-1 12 8 -1.0975 -0.0495
-1 12 9 -0.7156 -0.1935
-1 12 10 -0.0219 -0.2545
-1 12 11 -0.1415 -0.1713
-1 12 12 -0.3269 -0.1384
-1 13 1 0.3171 0.2406
-1 13 2 0.3170 0.0857
-1 13 3 0.5143 -0.0098
-1 13 4 0.3576 0.0120
-1 13 5 0.1226 -0.0014
-1 13 6 0.0680 -0.0488
-1 13 7 -0.4843 -0.0562
-1 13 8 -1.1138 -0.1089
-1 13 9 -0.7285 -0.2876
-1 13 10 -0.0426 -0.4176
-1 14 1 0.3078 -0.0546
-1 14 2 -0.8125 0.0265
-1 14 3 -0.9499 0.1006
-1 14 4 0.0390 0.0811
-1 14 5 0.7798 -0.0368
-1 14 6 0.7141 -0.1145
-1 14 7 0.0267 -0.1038
-1 14 8 -0.6320 -0.1239
-1 15 1 0.9374 -0.1890
-1 15 2 -0.2449 -0.1336
-1 15 3 -1.4694 0.0839
-1 15 4 -0.9852 0.1684
-1 15 5 0.3338 0.0214
0 -15 1 -0.0534 -0.1321
0 -15 2 0.6505 -0.0449
0 -15 3 0.3987 0.0641
0 -15 4 -0.3263 0.0146
0 -15 5 -0.2988 -0.1080
0 -14 1 -0.5159 0.1053
0 -14 2 0.3944 -0.0179
0 -14 3 0.4953 -0.0155
0 -14 4 -0.3538 0.0393
0 -14 5 -0.6048 -0.0494
0 -14 6 -0.1990 -0.1378
0 -14 7 -0.0901 -0.0415
0 -14 8 -0.1452 0.0604
0 -13 1 -0.9367 0.1440
0 -13 2 0.0815 0.1276
0 -13 3 0.3179 0.0006
0 -13 4 -0.7221 -0.0115
0 -13 5 -1.1327 -0.0258
0 -13 6 -0.4427 -0.0908
0 -13 7 -0.1187 -0.0623
0 -13 8 -0.3232 0.0001
0 -13 9 -0.2231 -0.0615
0 -13 10 0.0422 -0.1504
0 -12 1 -1.2103 -0.1016
0 -12 2 -0.2444 0.0275
0 -12 3 0.5277 0.0597
0 -12 4 -0.4805 0.0359
0 -12 5 -1.4900 -0.0151
0 -12 6 -0.8694 -0.0521
0 -12 7 0.0184 -0.0155
0 -12 8 0.0962 0.0097
0 -12 9 0.1116 -0.0636
0 -12 10 0.2628 -0.1319
0 -12 11 0.1460 -0.1085
0 -11 1 -1.1592 -0.0136
0 -11 2 -0.7616 -0.1165
0 -11 3 0.5361 -0.0477
0 -11 4 0.5109 0.0574
0 -11 5 -0.6517 0.0493
0 -11 6 -0.8681 -0.0048
0 -11 7 -0.1041 0.0172
0 -11 8 0.4790 0.0396
0 -11 9 0.8527 -0.0241
0 -11 10 0.9518 -0.0698
0 -11 11 0.3619 -0.0347
0 -11 12 -0.2774 -0.0030
0 -10 1 -0.8685 0.1881
0 -10 2 -0.8988 0.0444
0 -10 3 0.2162 -0.0523
0 -10 4 0.9446 -0.0189
0 -10 5 0.4786 0.0259
0 -10 6 -0.0630 0.0254
0 -10 7 -0.0444 0.0333
0 -10 8 0.2335 0.0352
0 -10 9 0.8474 -0.0008
0 -10 10 1.3865 -0.0107
0 -10 11 0.8620 0.0195
0 -10 12 -0.2880 0.0244
0 -10 13 -0.7014 0.0220
0 -9 1 -0.8910 -0.0503
0 -9 2 -0.9209 0.0509
0 -9 3 0.3048 0.0777
0 -9 4 1.0587 0.0264
0 -9 5 0.7137 -0.0253
0 -9 6 0.3418 -0.0198
0 -9 7 0.2837 0.0200
0 -9 8 0.0162 0.0267
0 -9 9 0.0087 0.0039
0 -9 10 0.6412 0.0240
0 -9 11 0.8452 0.0636
0 -9 12 0.0843 0.0415
0 -9 13 -0.6482 0.0025
0 -9 14 -0.6986 0.0077
0 -8 1 -1.1854 -0.1050
0 -8 2 -1.7838 -0.1570
0 -8 3 -0.0664 -0.0214
0 -8 4 1.2998 0.0708
0 -8 5 0.8116 0.0288
0 -8 6 0.0416 -0.0286
0 -8 7 0.1745 -0.0111
0 -8 8 0.1476 0.0255
0 -8 9 -0.4539 0.0259
0 -8 10 -0.5456 0.0376
0 -8 11 -0.0660 0.0737
0 -8 12 0.0903 0.0682
0 -8 13 -0.1415 0.0283
0 -8 14 -0.4180 0.0032
0 -8 15 -0.5905 -0.0329
0 -7 1 -0.8641 0.2761
0 -7 2 -2.5265 0.0251
0 -7 3 -1.4131 -0.1127
0 -7 4 0.5229 -0.0508
0 -7 5 0.7676 0.0334
0 -7 6 -0.1952 0.0206
0 -7 7 -0.3197 -0.0088
0 -7 8 0.1587 0.0202
0 -7 9 -0.1815 0.0468
0 -7 10 -0.8517 0.0375
0 -7 11 -0.8073 0.0409
0 -7 12 -0.3597 0.0503
0 -7 13 0.0084 0.0409
0 -7 14 0.1609 0.0385
0 -7 15 -0.1058 0.0251
0 -7 16 -0.4208 -0.0192
0 -6 1 0.3258 0.1472
0 -6 2 -1.3221 0.2778
0 -6 3 -1.6906 0.0911
0 -6 4 -0.9204 -0.0740
0 -6 5 -0.2372 -0.0405
0 -6 6 -0.6172 0.0207
0 -6 7 -0.9210 0.0000
0 -6 8 -0.2376 0.0044
0 -6 9 0.1343 0.0422
0 -6 10 -0.3775 0.0190
0 -6 11 -0.6243 -0.0092
0 -6 12 -0.3771 0.0190
0 -6 13 -0.1460 0.0263
0 -6 14 0.1881 0.0168
0 -6 15 0.4169 0.0628
0 -6 16 0.1440 0.0969
0 -5 1 -0.6621 -0.3967
0 -5 2 0.8819 -0.0165
0 -5 3 0.8398 0.1680
0 -5 4 -0.6840 0.0650
0 -5 5 -1.3693 -0.0275
0 -5 6 -1.4264 0.0016
0 -5 7 -1.5620 0.0052
0 -5 8 -0.8621 -0.0162
0 -5 9 0.1383 0.0135
0 -5 10 0.0910 0.0067
0 -5 11 -0.1663 -0.0414
0 -5 12 0.1354 -0.0071
0 -5 13 0.1339 0.0408
0 -5 14 -0.0899 0.0096
0 -5 15 0.2056 0.0300
0 -5 16 0.4659 0.1179
0 -5 17 0.2111 0.0984
0 -4 1 -9.4761 -0.1767
0 -4 2 -2.1348 -0.2865
0 -4 3 3.8666 -0.0761
0 -4 4 2.8206 0.0951
0 -4 5 -0.5946 0.0519
0 -4 6 -2.0408 0.0029
0 -4 7 -2.1544 0.0234
0 -4 8 -1.3030 0.0016
0 -4 9 0.2352 -0.0217
0 -4 10 0.6313 -0.0041
0 -4 11 0.0994 -0.0163
0 -4 12 0.3515 -0.0210
0 -4 13 0.6776 0.0165
0 -4 14 0.0900 0.0181
0 -4 15 -0.2493 0.0245
0 -4 16 0.1280 0.0753
0 -4 17 0.2402 0.0211
0 -3 1 -22.5682 0.4905
0 -3 2 -16.5614 0.0943
0 -3 3 -0.6450 -0.1986
0 -3 4 6.8112 -0.0554
0 -3 5 3.7820 0.0731
0 -3 6 -0.8597 0.0037
0 -3 7 -2.6774 -0.0007
0 -3 8 -1.9386 0.0350
0 -3 9 0.2693 -0.0212
0 -3 10 1.4691 -0.0380
0 -3 11 0.7166 0.0184
0 -3 12 0.2916 0.0172
0 -3 13 0.8300 -0.0332
0 -3 14 0.5907 -0.0472
0 -3 15 -0.1945 0.0051
0 -3 16 -0.2150 0.0594
0 -3 17 0.0359 -0.0431
0 -3 18 -0.0858 -0.2459
0 -2 1 -20.3591 0.0998
0 -2 2 -33.3523 0.4515
0 -2 3 -17.4698 0.0427
0 -2 4 2.6874 -0.1726
0 -2 5 8.5032 -0.0138
0 -2 6 3.5990 0.0151
0 -2 7 -1.5410 -0.0410
0 -2 8 -2.7153 0.0100
0 -2 9 -0.6852 0.0015
0 -2 10 1.5138 -0.0538
0 -2 11 1.4554 0.0050
0 -2 12 0.5526 0.0567
0 -2 13 0.7594 -0.0176
0 -2 14 0.9514 -0.0856
0 -2 15 0.2672 -0.0336
0 -2 16 -0.1238 0.0513
0 -2 17 0.0100 -0.0191
0 -2 18 -0.0573 -0.2334
0 -1 1 9.9162 -1.0464
0 -1 2 -29.8951 -0.0256
0 -1 3 -33.6038 0.2659
0 -1 4 -12.0028 -0.0291
0 -1 5 5.4702 -0.0829
0 -1 6 7.3589 0.0166
0 -1 7 2.0061 -0.0100
0 -1 8 -1.6669 -0.0185
0 -1 9 -1.5999 0.0002
0 -1 10 0.3033 -0.0322
0 -1 11 1.1644 -0.0136
0 -1 12 0.6018 0.0389
0 -1 13 0.5222 0.0100
0 -1 14 0.9990 -0.0382
0 -1 15 0.7909 -0.0093
0 -1 16 0.2820 0.0550
0 -1 17 0.1140 0.0416
0 -1 18 -0.0484 -0.0879
0 0 1 48.9032 -0.9485
0 0 2 -0.4887 -0.6637
0 0 3 -29.3733 0.0566
0 0 4 -23.4076 0.1835
0 0 5 -4.7778 0.0212
0 0 6 4.4995 0.0145
0 0 7 3.6933 0.0366
0 0 8 0.7455 0.0134
0 0 9 -0.6339 0.0057
0 0 10 -0.2525 -0.0030
0 0 11 0.4791 -0.0029
0 0 12 0.1502 0.0055
0 0 13 -0.3462 -0.0057
0 0 14 0.1479 -0.0011
0 0 15 0.8182 0.0231
0 0 16 0.8625 0.0278
0 0 17 0.4661 0.0338
0 0 18 -0.1340 0.0361
0 1 0 54.8047 1.3882
0 1 1 62.9165 0.4882
0 1 2 30.3315 -0.3285
0 1 3 -7.0051 -0.2400
0 1 4 -18.9161 0.0799
0 1 5 -10.4371 0.0985
0 1 6 -1.6050 0.0197
0 1 7 0.7639 0.0086
0 1 8 0.7244 0.0190
0 1 9 0.5429 0.0251
0 1 10 0.4998 0.0274
0 1 11 0.8080 0.0260
0 1 12 0.3919 0.0053
0 1 13 -0.9494 -0.0215
0 1 14 -1.4247 0.0031
0 1 15 -0.3690 0.0318
0 1 16 0.9026 -0.0249
0 1 17 1.1374 -0.0727
0 1 18 0.2604 -0.0024
0 2 0 16.8369 0.8216
0 2 1 43.7954 1.0594
0 2 2 37.3369 0.4438
0 2 3 11.5490 -0.0797
0 2 4 -5.5243 -0.1226
0 2 5 -6.5370 -0.0284
0 2 6 -3.1006 -0.0233
0 2 7 -2.3008 -0.0540
0 2 8 -1.8536 -0.0437
0 2 9 -0.4520 -0.0010
0 2 10 0.6804 0.0291
0 2 11 1.3560 0.0431
0 2 12 1.2121 0.0369
0 2 13 -0.3410 0.0007
0 2 14 -1.9498 -0.0073
0 2 15 -1.7836 0.0247
0 2 16 -0.1136 0.0021
0 2 17 1.2264 -0.0668
0 2 18 1.0016 -0.0621
0 3 0 -7.3331 -0.3360
0 3 1 14.9712 0.1632
0 3 2 22.5471 0.3636
0 3 3 13.3829 0.1833
0 3 4 2.6864 -0.0320
0 3 5 -0.3592 -0.0856
0 3 6 -0.1411 -0.0469
0 3 7 -1.7098 -0.0399
0 3 8 -3.2884 -0.0556
0 3 9 -2.4266 -0.0354
0 3 10 -0.2494 -0.0081
0 3 11 1.3022 0.0079
0 3 12 1.3972 0.0390
0 3 13 0.1609 0.0456
0 3 14 -1.3054 -0.0077
0 3 15 -1.7476 -0.0517
0 3 16 -0.8899 -0.0171
0 3 17 0.4336 0.0632
0 3 18 0.9880 0.0924
0 4 0 -8.3191 -0.1793
0 4 1 0.0724 -0.3743
0 4 2 5.8153 -0.2284
0 4 3 4.9636 0.0278
0 4 4 2.3127 0.1051
0 4 5 2.0218 0.0357
0 4 6 2.4732 0.0162
0 4 7 0.7439 0.0470
0 4 8 -2.2556 0.0339
0 4 9 -3.2777 0.0025
0 4 10 -1.3676 -0.0139
0 4 11 1.0875 -0.0298
0 4 12 1.5070 -0.0139
0 4 13 0.0694 0.0402
0 4 14 -1.1370 0.0369
0 4 15 -1.1193 -0.0731
0 4 16 -0.5370 -0.1482
0 4 17 -0.0070 -0.0227
0 4 18 0.3185 0.1846
0 5 0 -0.9812 0.4988
0 5 1 -0.1479 0.1619
0 5 2 -0.5954 -0.1893
0 5 3 -1.7966 -0.1781
0 5 4 -1.2919 0.0130
0 5 5 1.0523 0.0703
0 5 6 3.0074 0.0351
0 5 7 2.5390 0.0501
0 5 8 -0.1635 0.0734
0 5 9 -2.4525 0.0494
0 5 10 -1.9469 0.0165
0 5 11 0.4369 -0.0074
0 5 12 1.6387 -0.0347
0 5 13 0.5254 -0.0272
0 5 14 -0.9837 0.0485
0 5 15 -1.0796 0.0843
0 5 16 -0.2761 -0.0395
0 5 17 0.1686 -0.1654
0 5 18 0.0801 -0.0664
0 6 0 2.3686 0.2374
0 6 1 2.6735 0.4290
0 6 2 0.1753 0.2424
0 6 3 -2.7568 -0.0136
0 6 4 -3.0923 -0.0693
0 6 5 -0.7640 -0.0205
0 6 6 1.9369 -0.0152
0 6 7 2.7232 -0.0290
0 6 8 1.1387 -0.0137
0 6 9 -0.9146 0.0092
0 6 10 -1.3126 0.0178
0 6 11 -0.1519 0.0184
0 6 12 0.8867 -0.0098
0 6 13 0.7475 -0.0750
0 6 14 -0.1378 -0.0397
0 6 15 -0.6734 0.1906
0 6 16 -0.4289 0.3416
0 6 17 0.0459 0.1345
0 7 0 2.1388 -0.3268
0 7 1 3.2891 -0.0840
0 7 2 1.4947 0.1635
0 7 3 -1.2072 0.1677
0 7 4 -2.4356 0.0261
0 7 5 -1.5581 -0.0481
0 7 6 0.4467 -0.0236
0 7 7 1.5871 -0.0151
0 7 8 0.7573 -0.0570
0 7 9 -0.5483 -0.0570
0 7 10 -0.5096 0.0021
0 7 11 0.2797 0.0301
0 7 12 0.4928 -0.0031
0 7 13 0.2555 -0.0795
0 7 14 0.1233 -0.1204
0 7 15 0.0166 0.0817
0 7 16 -0.1501 0.4811
0 7 17 -0.1694 0.5875
0 8 0 1.3686 -0.1374
0 8 1 2.9386 -0.2868
0 8 2 2.0287 -0.1764
0 8 3 -0.0161 0.0259
0 8 4 -1.3425 0.0828
0 8 5 -1.2761 0.0091
0 8 6 -0.1889 -0.0051
0 8 7 0.5841 0.0508
0 8 8 -0.0835 0.0193
0 8 9 -1.2052 -0.0516
0 8 10 -0.9878 -0.0058
0 8 11 0.2815 0.0620
0 8 12 0.9622 0.0252
0 8 13 0.6276 -0.0347
0 8 14 0.1024 -0.0630
0 8 15 -0.0353 -0.0076
0 8 16 0.0228 0.2658
0 9 0 0.5985 0.1194
0 9 1 2.0788 0.0606
0 9 2 2.1725 -0.0721
0 9 3 0.8233 -0.1085
0 9 4 -0.6601 -0.0222
0 9 5 -0.9025 0.0201
0 9 6 -0.0722 -0.0041
0 9 7 0.3973 0.0347
0 9 8 -0.2032 0.0689
0 9 9 -1.0920 0.0007
0 9 10 -1.3170 -0.0233
0 9 11 -0.6936 0.0429
0 9 12 0.4167 0.0556
0 9 13 1.1657 0.0572
0 9 14 0.8335 0.1160
0 9 15 0.0079 0.1136
0 9 16 -0.2497 0.1013
0 10 0 0.0612 -0.1513
0 10 1 0.9967 0.0524
0 10 2 1.5606 0.1342
0 10 3 1.1262 0.0121
0 10 4 -0.1661 -0.0708
0 10 5 -0.6596 -0.0303
0 10 6 0.0943 -0.0076
0 10 7 0.4235 0.0048
0 10 8 -0.2130 0.0539
0 10 9 -0.5669 0.0393
0 10 10 -0.4901 -0.0278
0 10 11 -0.7244 -0.0437
0 10 12 -0.6543 -0.0268
0 10 13 0.3027 0.0537
0 10 14 0.9360 0.2273
0 10 15 0.4476 0.2800
0 11 0 -0.1875 -0.1557
0 11 1 0.7745 -0.1735
0 11 2 1.1956 -0.0379
0 11 3 0.9125 0.0469
0 11 4 -0.0991 0.0226
0 11 5 -0.5659 -0.0018
0 11 6 0.0891 0.0028
0 11 7 0.2623 0.0196
0 11 8 -0.5792 0.0491
0 11 9 -0.7691 0.0315
0 11 10 -0.0613 -0.0484
0 11 11 0.0035 -0.1194
0 11 12 -0.5594 -0.1553
0 11 13 -0.5132 -0.0951
0 11 14 0.0099 0.1103
0 12 0 -0.5715 0.1899
0 12 1 0.8296 0.0694
0 12 2 1.5922 -0.1092
0 12 3 1.1981 -0.0992
0 12 4 -0.0143 0.0369
0 12 5 -0.6205 0.0888
0 12 6 -0.0750 0.0415
0 12 7 0.0132 0.0222
0 12 8 -0.9229 0.0360
0 12 9 -1.1718 -0.0350
0 12 10 -0.3380 -0.1747
0 12 11 0.0923 -0.2403
0 12 12 -0.1467 -0.2276
0 12 13 -0.2735 -0.1939
0 13 0 -0.8767 0.1075
0 13 1 0.2204 0.2781
0 13 2 1.1953 0.1134
0 13 3 1.3208 -0.0813
0 13 4 0.4882 -0.0289
0 13 5 -0.2433 0.0841
0 13 6 -0.0068 0.0535
0 13 7 0.0392 -0.0096
0 13 8 -0.8345 -0.0112
0 13 9 -1.1284 -0.0949
0 13 10 -0.3489 -0.3028
0 13 11 0.0503 -0.4056
0 14 0 -0.6231 -0.1205
0 14 1 -0.0635 0.0199
0 14 2 0.1438 0.0867
0 14 3 0.1766 0.0300
0 14 4 0.2659 0.0100
0 14 5 0.2926 0.0402
0 14 6 0.5014 0.0107
0 14 7 0.5305 -0.0502
0 14 8 -0.1479 -0.0564
0 14 9 -0.5943 -0.0890
0 14 10 -0.1179 -0.2469
0 15 0 -0.2024 0.0421
0 15 1 0.4057 -0.1164
0 15 2 0.2338 -0.1427
0 15 3 -0.5958 -0.0258
0 15 4 -0.6769 0.0779
0 15 5 0.0238 0.0705
0 15 6 0.6945 -0.0027
0 15 7 0.9063 -0.0573
0 16 0 -0.0373 0.2125
0 16 1 0.4176 0.0293
0 16 2 0.7207 -0.1520
1 -15 0 0.3836 0.0649
1 -15 1 -0.4530 -0.0189
1 -15 2 -0.0519 0.0219
1 -15 3 0.3188 0.0781
1 -15 4 -0.2209 0.0566
1 -14 0 0.4115 0.1172
1 -14 1 -0.4968 0.1176
1 -14 2 -0.4192 0.0399
1 -14 3 0.3569 0.0123
1 -14 4 0.1170 0.0722
1 -14 5 -0.6157 0.0539
1 -14 6 -0.5913 -0.0542
1 -14 7 -0.1979 -0.0684
1 -13 0 0.1686 -0.1597
1 -13 1 -0.5454 0.1043
1 -13 2 -0.6822 0.1543
1 -13 3 0.0442 -0.0085
1 -13 4 0.1319 -0.0396
1 -13 5 -0.5660 0.0381
1 -13 6 -0.7739 0.0044
1 -13 7 -0.4726 -0.0463
1 -13 8 -0.3048 -0.0097
1 -13 9 -0.1434 -0.0305
1 -12 0 0.5069 -0.3123
1 -12 1 -0.4137 -0.1573
1 -12 2 -0.7773 0.0668
1 -12 3 -0.1401 0.0503
1 -12 4 0.1707 -0.0518
1 -12 5 -0.4376 -0.0462
1 -12 6 -0.7359 -0.0088
1 -12 7 -0.3659 0.0181
1 -12 8 -0.1254 0.0468
1 -12 9 -0.0213 0.0066
1 -12 10 0.2352 -0.0698
1 -12 11 0.3472 -0.0713
1 -11 0 1.1151 0.0148
1 -11 1 0.2405 -0.0879
1 -11 2 -0.6432 -0.0905
1 -11 3 -0.3364 -0.0294
1 -11 4 0.4023 0.0019
1 -11 5 0.1836 -0.0196
1 -11 6 -0.3385 -0.0406
1 -11 7 -0.1781 0.0178
1 -11 8 0.2307 0.0953
1 -11 9 0.5205 0.0544
1 -11 10 0.7850 -0.0214
1 -11 11 0.7176 0.0213
1 -11 12 0.3057 0.0759
1 -10 0 1.3518 0.1061
1 -10 1 1.0097 0.1786
1 -10 2 -0.0086 0.0542
1 -10 3 -0.3787 -0.0529
1 -10 4 0.3014 -0.0261
1 -10 5 0.6924 0.0130
1 -10 6 0.3697 -0.0159
1 -10 7 0.1399 -0.0076
1 -10 8 0.2304 0.0646
1 -10 9 0.5547 0.0614
1 -10 10 1.0738 -0.0016
1 -10 11 1.1275 0.0278
1 -10 12 0.3959 0.0908
1 -10 13 -0.2441 0.0610
1 -9 0 1.4678 -0.1366
1 -9 1 1.0608 0.0054
1 -9 2 0.3376 0.0935
1 -9 3 0.0382 0.0694
1 -9 4 0.3987 0.0217
1 -9 5 0.6651 0.0006
1 -9 6 0.5284 -0.0143
1 -9 7 0.3927 -0.0159
1 -9 8 0.2052 0.0108
1 -9 9 -0.0015 0.0185
1 -9 10 0.3226 0.0025
1 -9 11 0.8102 0.0238
1 -9 12 0.4810 0.0393
1 -9 13 -0.3506 -0.0209
1 -9 14 -0.6489 -0.0617
1 -8 0 1.5986 0.0741
1 -8 1 0.4496 -0.1139
1 -8 2 -0.6239 -0.1421
1 -8 3 -0.2575 -0.0160
1 -8 4 0.8085 0.0745
1 -8 5 0.9985 0.0476
1 -8 6 0.3756 -0.0051
1 -8 7 0.1691 -0.0186
1 -8 8 0.2669 -0.0143
1 -8 9 -0.1845 -0.0149
1 -8 10 -0.6145 -0.0064
1 -8 11 -0.2762 0.0253
1 -8 12 0.0792 0.0321
1 -8 13 -0.2182 -0.0425
1 -8 14 -0.6414 -0.1398
1 -8 15 -0.6558 -0.1522
1 -7 0 1.8987 0.3511
1 -7 1 0.0886 0.2358
1 -7 2 -1.9091 -0.0369
1 -7 3 -1.6595 -0.1387
1 -7 4 0.2683 -0.0458
1 -7 5 1.3465 0.0357
1 -7 6 0.6570 0.0332
1 -7 7 -0.0932 0.0045
1 -7 8 0.1340 -0.0148
1 -7 9 0.1163 -0.0193
1 -7 10 -0.6244 -0.0124
1 -7 11 -0.8669 0.0021
1 -7 12 -0.3975 0.0153
1 -7 13 -0.1696 -0.0090
1 -7 14 -0.3442 -0.0889
1 -7 15 -0.4930 -0.1662
1 -7 16 -0.4345 -0.1645
1 -6 0 2.7641 -0.1019
1 -6 1 0.6695 0.2043
1 -6 2 -1.8769 0.2423
1 -6 3 -2.3317 0.0479
1 -6 4 -0.8391 -0.0889
1 -6 5 0.7412 -0.0664
1 -6 6 0.7438 0.0037
1 -6 7 -0.2014 0.0187
1 -6 8 -0.2506 -0.0068
1 -6 9 0.2410 -0.0142
1 -6 10 -0.0963 -0.0148
1 -6 11 -0.5430 -0.0303
1 -6 12 -0.1693 -0.0192
1 -6 13 0.1606 0.0063
1 -6 14 -0.0812 -0.0301
1 -6 15 -0.2872 -0.0938
1 -6 16 -0.2475 -0.0851
1 -5 0 2.3206 -0.4874
1 -5 1 0.6864 -0.3327
1 -5 2 -1.0334 0.0245
1 -5 3 -1.2307 0.1608
1 -5 4 -0.7853 0.0470
1 -5 5 -0.0677 -0.0639
1 -5 6 0.3137 -0.0483
1 -5 7 -0.3538 -0.0020
1 -5 8 -0.7550 -0.0055
1 -5 9 -0.0503 -0.0091
1 -5 10 0.2337 -0.0072
1 -5 11 -0.1260 -0.0442
1 -5 12 0.2831 -0.0433
1 -5 13 0.8794 0.0288
1 -5 14 0.4124 0.0267
1 -5 15 -0.2999 -0.0485
1 -5 16 -0.3288 -0.0086
1 -5 17 -0.0996 0.0990
1 -4 0 -0.4456 -0.0178
1 -4 1 -3.7267 -0.2961
1 -4 2 -3.5617 -0.2616
1 -4 3 -0.4343 -0.0530
1 -4 4 0.9838 0.0725
1 -4 5 0.3046 0.0331
1 -4 6 -0.0914 -0.0351
1 -4 7 -0.4538 -0.0199
1 -4 8 -0.9284 0.0071
1 -4 9 -0.2625 0.0000
1 -4 10 0.5277 0.0013
1 -4 11 0.1753 -0.0171
1 -4 12 0.2418 -0.0391
1 -4 13 1.1939 0.0188
1 -4 14 1.0722 0.0607
1 -4 15 -0.1285 0.0003
1 -4 16 -0.6521 0.0147
1 -4 17 -0.4052 0.1394
1 -3 0 2.6636 0.2306
1 -3 1 -10.0307 0.2116
1 -3 2 -13.4960 0.0088
1 -3 3 -5.7085 -0.1630
1 -3 4 2.0814 -0.0786
1 -3 5 2.9868 0.0613
1 -3 6 0.7823 0.0151
1 -3 7 -0.6254 -0.0443
1 -3 8 -1.0786 0.0105
1 -3 9 -0.2527 0.0263
1 -3 10 1.0757 -0.0076
1 -3 11 0.8973 0.0043
1 -3 12 0.2041 0.0118
1 -3 13 0.8652 -0.0026
1 -3 14 1.3765 -0.0014
1 -3 15 0.3598 -0.0123
1 -3 16 -0.6242 0.0121
1 -3 17 -0.6187 0.1016
1 -3 18 -0.4347 0.0953
1 -2 0 21.8096 -0.5135
1 -2 1 -3.5951 -0.0659
1 -2 2 -23.0109 0.2513
1 -2 3 -19.7930 0.0393
1 -2 4 -3.9790 -0.1736
1 -2 5 5.5545 -0.0278
1 -2 6 4.6290 0.0617
1 -2 7 0.5613 -0.0462
1 -2 8 -1.5618 -0.0406
1 -2 9 -0.9790 0.0307
1 -2 10 0.9650 -0.0084
1 -2 11 1.6195 -0.0186
1 -2 12 0.7211 0.0405
1 -2 13 0.6424 0.0211
1 -2 14 1.3326 -0.0493
1 -2 15 0.8778 -0.0642
1 -2 16 -0.1572 -0.0226
1 -2 17 -0.3661 0.0292
1 -2 18 -0.2466 0.0204
1 -1 0 48.5152 -0.8223
1 -1 1 24.1025 -0.8513
1 -1 2 -13.8823 -0.1762
1 -1 3 -30.7193 0.1767
1 -1 4 -18.4857 -0.0469
1 -1 5 0.9649 -0.1163
1 -1 6 8.2399 0.0495
1 -1 7 4.5514 0.0274
1 -1 8 -0.3963 -0.0604
1 -1 9 -1.8631 -0.0175
1 -1 10 -0.4481 -0.0061
1 -1 11 1.0556 -0.0311
1 -1 12 0.9751 0.0131
1 -1 13 0.6811 0.0221
1 -1 14 1.2196 -0.0357
1 -1 15 1.2516 -0.0390
1 -1 16 0.4211 0.0015
1 -1 17 0.0231 -0.0047
1 -1 18 0.1257 -0.0508
1 0 0 56.8189 0.2706
1 0 1 54.9172 -0.5320
1 0 2 16.5494 -0.5646
1 0 3 -21.4203 -0.0001
1 0 4 -28.1334 0.1490
1 0 5 -10.4953 -0.0435
1 0 6 5.1608 -0.0204
1 0 7 7.3517 0.0715
1 0 8 2.8025 0.0142
1 0 9 -0.7133 -0.0325
1 0 10 -1.3132 -0.0214
1 0 11 -0.2902 -0.0181
1 0 12 0.3638 -0.0032
1 0 13 0.3270 -0.0087
1 0 14 0.6807 -0.0411
1 0 15 1.1526 -0.0122
1 0 16 0.8769 0.0451
1 0 17 0.3724 0.0191
1 0 18 0.2044 -0.0545
1 1 0 33.8095 1.1287
1 1 1 59.8951 0.7037
1 1 2 43.8779 -0.0802
1 1 3 4.0678 -0.1530
1 1 4 -20.7734 0.1205
1 1 5 -16.8963 0.0772
1 1 6 -2.3243 -0.0567
1 1 7 4.8109 -0.0097
1 1 8 4.0158 0.0447
1 1 9 1.3813 0.0171
1 1 10 -0.3286 -0.0082
1 1 11 -0.5134 -0.0064
1 1 12 0.0525 0.0015
1 1 13 -0.0006 -0.0090
1 1 14 -0.2878 -0.0263
1 1 15 0.1400 -0.0063
1 1 16 0.7503 0.0140
1 1 17 0.7814 -0.0254
1 1 18 0.3501 -0.0641
1 2 0 -0.9745 0.4278
1 2 1 34.9504 0.9604
1 2 2 44.6990 0.5665
1 2 3 22.4615 0.0145
1 2 4 -4.3434 -0.0451
1 2 5 -12.2318 0.0342
1 2 6 -5.5230 -0.0447
1 2 7 0.6266 -0.0988
1 2 8 1.8441 -0.0385
1 2 9 1.3386 0.0223
1 2 10 0.6166 0.0286
1 2 11 0.2325 0.0111
1 2 12 0.6139 -0.0017
1 2 13 0.5565 -0.0037
1 2 14 -0.4954 0.0157
1 2 15 -1.0189 0.0495
1 2 16 -0.1987 0.0325
1 2 17 0.8042 -0.0569
1 2 18 0.8059 -0.1104
1 3 0 -17.8376 -0.5088
1 3 1 5.5202 0.0340
1 3 2 24.1506 0.3594
1 3 3 20.8720 0.1667
1 3 4 5.0502 -0.0577
1 3 5 -4.3124 -0.0522
1 3 6 -3.2154 -0.0121
1 3 7 -0.3255 -0.0496
1 3 8 -0.1244 -0.0700
1 3 9 -0.3972 -0.0218
1 3 10 0.0778 0.0259
1 3 11 0.6176 0.0170
1 3 12 1.1202 -0.0148
1 3 13 1.1769 -0.0206
1 3 14 0.1612 0.0057
1 3 15 -1.0372 0.0450
1 3 16 -0.9635 0.0637
1 3 17 0.1982 0.0384
1 3 18 0.9148 -0.0088
1 4 0 -11.8325 -0.2826
1 4 1 -5.7082 -0.4190
1 4 2 5.0803 -0.2034
1 4 3 8.4402 0.0156
1 4 4 3.5992 0.0288
1 4 5 -0.8540 -0.0146
1 4 6 -0.4978 0.0222
1 4 7 0.9869 0.0636
1 4 8 0.1234 0.0322
1 4 9 -1.4176 -0.0039
1 4 10 -1.1488 0.0073
1 4 11 0.4121 0.0100
1 4 12 1.4640 -0.0187
1 4 13 1.3036 -0.0303
1 4 14 0.3894 -0.0229
1 4 15 -0.5002 -0.0434
1 4 16 -0.7635 -0.0655
1 4 17 -0.2430 -0.0007
1 4 18 0.4622 0.1167
1 5 0 -1.0011 0.3347
1 5 1 -1.5746 0.0645
1 5 2 -0.4042 -0.1892
1 5 3 -0.3157 -0.1386
1 5 4 -1.4635 0.0261
1 5 5 -1.5887 0.0544
1 5 6 0.2525 0.0190
1 5 7 2.0596 0.0527
1 5 8 1.4271 0.0857
1 5 9 -0.9175 0.0460
1 5 10 -1.9142 0.0024
1 5 11 -0.4218 0.0049
1 5 12 1.4590 0.0141
1 5 13 1.5990 0.0078
1 5 14 0.4535 0.0010
1 5 15 -0.3521 -0.0392
1 5 16 -0.3910 -0.1466
1 5 17 -0.1577 -0.1967
1 5 18 0.1013 -0.0496
1 6 0 2.4672 0.1979
1 6 1 3.4425 0.3246
1 6 2 1.9506 0.1403
1 6 3 -1.3658 -0.0501
1 6 4 -3.7526 -0.0289
1 6 5 -3.2705 0.0407
1 6 6 -0.5517 0.0076
1 6 7 2.0180 -0.0329
1 6 8 2.2515 -0.0041
1 6 9 0.2895 0.0150
1 6 10 -1.4585 -0.0196
1 6 11 -1.1783 -0.0340
1 6 12 0.3955 0.0126
1 6 13 1.3064 0.0517
1 6 14 0.8562 0.0523
1 6 15 0.0486 0.0670
1 6 16 -0.1921 0.0405
1 6 17 -0.0620 -0.1152
1 6 18 0.0260 -0.2287
1 7 0 1.0944 -0.2157
1 7 1 4.0735 -0.0604
1 7 2 3.8114 0.0843
1 7 3 0.6589 0.0623
1 7 4 -2.6571 -0.0133
1 7 5 -3.6676 -0.0154
1 7 6 -1.8645 0.0085
1 7 7 0.8252 -0.0141
1 7 8 1.7455 -0.0508
1 7 9 0.6233 -0.0497
1 7 10 -0.5809 -0.0406
1 7 11 -0.7970 -0.0635
1 7 12 -0.4586 -0.0683
1 7 13 0.0437 -0.0224
1 7 14 0.4742 0.0286
1 7 15 0.5061 0.1221
1 7 16 0.2361 0.2761
1 7 17 0.0203 0.2640
1 8 0 -0.5773 -0.0523
1 8 1 2.7955 -0.2211
1 8 2 3.7668 -0.1669
1 8 3 2.0026 -0.0106
1 8 4 -0.7279 0.0369
1 8 5 -2.5730 -0.0106
1 8 6 -2.2442 -0.0117
1 8 7 -0.3719 0.0361
1 8 8 0.5878 0.0188
1 8 9 -0.1429 -0.0450
1 8 10 -0.7371 -0.0365
1 8 11 -0.3866 -0.0050
1 8 12 -0.1964 -0.0618
1 8 13 -0.4259 -0.1257
1 8 14 -0.3040 -0.0820
1 8 15 0.1430 0.0746
1 8 16 0.3195 0.3295
1 8 17 0.1307 0.5082
1 9 0 -1.6097 0.1791
1 9 1 1.0138 0.0774
1 9 2 2.7653 -0.0597
1 9 3 2.3468 -0.0730
1 9 4 0.4490 0.0009
1 9 5 -1.3355 0.0227
1 9 6 -1.5637 -0.0115
1 9 7 -0.4587 0.0103
1 9 8 0.1240 0.0510
1 9 9 -0.5397 0.0017
1 9 10 -1.1005 -0.0314
1 9 11 -0.7530 0.0484
1 9 12 -0.2512 0.0720
1 9 13 -0.1187 -0.0332
1 9 14 -0.1328 -0.0769
1 9 15 -0.1302 0.0386
1 9 16 -0.0763 0.2538
1 10 0 -1.8757 -0.0853
1 10 1 -0.5502 0.0601
1 10 2 1.1132 0.1319
1 10 3 1.8384 0.0476
1 10 4 0.8736 -0.0365
1 10 5 -0.7157 -0.0122
1 10 6 -0.9923 0.0149
1 10 7 -0.0801 0.0062
1 10 8 0.2408 0.0342
1 10 9 -0.3120 0.0430
1 10 10 -0.6254 -0.0002
1 10 11 -0.5657 0.0268
1 10 12 -0.5703 0.1110
1 10 13 -0.3542 0.1234
1 10 14 0.0954 0.1042
1 10 15 0.1638 0.1302
1 11 0 -1.4918 -0.1865
1 11 1 -0.7398 -0.2096
1 11 2 0.2233 -0.0341
1 11 3 0.9907 0.0767
1 11 4 0.7165 0.0193
1 11 5 -0.4601 -0.0248
1 11 6 -0.8416 0.0171
1 11 7 -0.1828 0.0447
1 11 8 -0.0270 0.0538
1 11 9 -0.4506 0.0713
1 11 10 -0.3044 0.0475
1 11 11 0.0876 0.0059
1 11 12 -0.1169 0.0188
1 11 13 -0.3860 0.0886
1 11 14 -0.1639 0.1871
1 11 15 0.0787 0.2338
1 12 0 -1.0956 0.0736
1 12 1 -0.2088 -0.0510
1 12 2 0.7754 -0.1268
1 12 3 1.0548 -0.0751
1 12 4 0.5198 0.0066
1 12 5 -0.3869 0.0309
1 12 6 -0.6367 0.0295
1 12 7 -0.3592 0.0404
1 12 8 -0.6340 0.0575
1 12 9 -1.0523 0.0519
1 12 10 -0.5923 -0.0001
1 12 11 0.1229 -0.0638
1 12 12 0.2210 -0.0819
1 12 13 0.0869 -0.0307
1 12 14 0.0228 0.0874
1 13 0 -0.9621 0.0340
1 13 1 -0.3338 0.1616
1 13 2 1.0115 0.0896
1 13 3 1.5674 -0.0691
1 13 4 0.8347 -0.0739
1 13 5 -0.2528 0.0251
1 13 6 -0.3533 0.0425
1 13 7 0.0091 -0.0046
1 13 8 -0.5836 -0.0013
1 13 9 -1.3254 0.0012
1 13 10 -0.7984 -0.1037
1 13 11 0.0327 -0.2281
1 13 12 0.0612 -0.2139
1 14 0 -0.7859 -0.1033
1 14 1 -0.6185 -0.0112
1 14 2 0.2813 0.0842
1 14 3 1.0245 0.0265
1 14 4 0.9089 -0.0410
1 14 5 0.0906 0.0014
1 14 6 -0.1168 0.0253
1 14 7 0.4820 -0.0444
1 14 8 0.2938 -0.0727
1 14 9 -0.6495 -0.0306
1 14 10 -0.5918 -0.0945
1 14 11 0.1696 -0.2719
1 15 0 -0.4467 0.1242
1 15 1 -0.2804 -0.0385
1 15 2 0.1145 -0.1270
1 15 3 0.2200 -0.0788
1 15 4 0.2809 0.0059
1 15 5 0.1876 0.0557
1 15 6 0.0843 0.0458
1 15 7 0.5064 -0.0333
1 15 8 0.8445 -0.0972
1 15 9 0.3833 -0.0590
1 16 0 -0.1303 0.2812
1 16 1 0.0119 0.1935
1 16 2 0.4733 -0.0937
1 16 3 0.3571 -0.1862
1 16 4 0.0269 -0.0404
1 16 5 0.0382 0.0848
1 16 6 0.1301 0.0809
2 -15 0 0.5587 0.1223
2 -15 1 -0.4819 -0.0230
2 -14 0 0.9328 0.2405
2 -14 1 0.0486 0.0355
2 -14 2 -0.9171 -0.0311
2 -14 3 -0.4509 0.0200
2 -14 4 0.1030 0.0746
2 -14 5 -0.2023 0.0695
2 -14 6 -0.4216 0.0029
2 -13 0 0.7307 0.0386
2 -13 1 0.5648 0.0502
2 -13 2 -0.5135 0.0361
2 -13 3 -0.6508 -0.0489
2 -13 4 -0.0363 -0.0537
2 -13 5 -0.0660 0.0532
2 -13 6 -0.4636 0.0596
2 -13 7 -0.4272 -0.0284
2 -13 8 -0.1585 -0.0134
2 -12 0 0.7167 -0.2020
2 -12 1 0.7932 -0.1647
2 -12 2 0.0877 0.0111
2 -12 3 -0.3950 0.0138
2 -12 4 -0.0760 -0.1031
2 -12 5 0.0752 -0.0732
2 -12 6 -0.2391 0.0208
2 -12 7 -0.3624 0.0134
2 -12 8 -0.2160 0.0027
2 -12 9 -0.0292 0.0451
2 -12 10 0.2042 0.0677
2 -11 0 0.9169 -0.0350
2 -11 1 1.1299 -0.1491
2 -11 2 0.6252 -0.1037
2 -11 3 -0.0609 -0.0116
2 -11 4 0.0281 -0.0236
2 -11 5 0.3382 -0.0652
2 -11 6 0.1760 -0.0521
2 -11 7 -0.0351 -0.0106
2 -11 8 0.0174 0.0293
2 -11 9 0.1670 0.0278
2 -11 10 0.3775 0.0191
2 -11 11 0.5373 0.1262
2 -11 12 0.4914 0.2581
2 -10 0 0.7627 0.0575
2 -10 1 1.4688 0.1138
2 -10 2 1.2579 0.0267
2 -10 3 0.2747 -0.0527
2 -10 4 -0.0766 -0.0308
2 -10 5 0.3184 0.0060
2 -10 6 0.4684 -0.0169
2 -10 7 0.2897 -0.0352
2 -10 8 0.2021 0.0083
2 -10 9 0.2623 0.0114
2 -10 10 0.4788 -0.0571
2 -10 11 0.6541 -0.0027
2 -10 12 0.4694 0.1909
2 -10 13 0.1754 0.2421
2 -9 0 0.4971 -0.1634
2 -9 1 1.2901 0.0364
2 -9 2 1.3740 0.1293
2 -9 3 0.6135 0.0472
2 -9 4 0.0105 -0.0284
2 -9 5 0.0853 -0.0158
2 -9 6 0.2579 0.0077
2 -9 7 0.2717 -0.0025
2 -9 8 0.2521 -0.0072
2 -9 9 0.1145 -0.0201
2 -9 10 0.0892 -0.0809
2 -9 11 0.3501 -0.0963
2 -9 12 0.3371 -0.0002
2 -9 13 -0.1289 0.0559
2 -9 14 -0.3561 -0.0047
2 -8 0 0.3259 -0.0631
2 -8 1 0.7983 -0.1228
2 -8 2 0.3901 -0.0639
2 -8 3 0.0002 0.0239
2 -8 4 0.1558 0.0453
2 -8 5 0.4426 -0.0059
2 -8 6 0.2832 -0.0300
2 -8 7 0.0525 0.0053
2 -8 8 0.2018 0.0161
2 -8 9 0.1608 -0.0270
2 -8 10 -0.2685 -0.0728
2 -8 11 -0.3099 -0.0881
2 -8 12 -0.0142 -0.0731
2 -8 13 -0.1970 -0.0750
2 -8 14 -0.6477 -0.1405
2 -8 15 -0.6077 -0.1869
2 -7 0 0.3956 0.2674
2 -7 1 0.6365 0.1185
2 -7 2 -0.7136 -0.0880
2 -7 3 -1.4898 -0.1133
2 -7 4 -0.5733 0.0144
2 -7 5 0.8064 0.0472
2 -7 6 1.0275 -0.0223
2 -7 7 0.3742 -0.0209
2 -7 8 0.2213 0.0201
2 -7 9 0.3997 -0.0040
2 -7 10 -0.0423 -0.0409
2 -7 11 -0.4981 -0.0514
2 -7 12 -0.1995 -0.0723
2 -7 13 0.0318 -0.0884
2 -7 14 -0.3994 -0.1096
2 -7 15 -0.7483 -0.1939
2 -7 16 -0.4973 -0.2478
2 -6 0 1.6156 0.1079
2 -6 1 1.5362 0.2213
2 -6 2 -0.7430 0.1167
2 -6 3 -2.2889 -0.0609
2 -6 4 -1.5445 -0.0605
2 -6 5 0.3796 0.0256
2 -6 6 1.4471 0.0147
2 -6 7 0.9770 -0.0229
2 -6 8 0.3668 -0.0113
2 -6 9 0.4669 -0.0067
2 -6 10 0.2830 -0.0105
2 -6 11 -0.2480 -0.0127
2 -6 12 0.0485 -0.0524
2 -6 13 0.6978 -0.0807
2 -6 14 0.3889 -0.0592
2 -6 15 -0.4153 -0.0987
2 -6 16 -0.5994 -0.2046
2 -5 0 2.9379 -0.2226
2 -5 1 3.3235 -0.1130
2 -5 2 0.4024 0.0625
2 -5 3 -1.8818 0.0470
2 -5 4 -1.7641 -0.0483
2 -5 5 -0.2277 -0.0357
2 -5 6 1.1920 0.0111
2 -5 7 1.2099 0.0018
2 -5 8 0.3584 -0.0261
2 -5 9 0.1970 -0.0332
2 -5 10 0.2885 -0.0109
2 -5 11 -0.1978 0.0064
2 -5 12 -0.0158 -0.0197
2 -5 13 1.1627 -0.0303
2 -5 14 1.4135 -0.0026
2 -5 15 0.3004 -0.0511
2 -5 16 -0.5279 -0.1572
2 -5 17 -0.4191 -0.1333
2 -4 0 2.0119 -0.0187
2 -4 1 3.2173 -0.2022
2 -4 2 0.8491 -0.1080
2 -4 3 -1.1852 0.0194
2 -4 4 -1.3713 -0.0101
2 -4 5 -0.6461 -0.0565
2 -4 6 0.5812 -0.0283
2 -4 7 1.2236 0.0078
2 -4 8 0.4861 0.0029
2 -4 9 -0.0558 -0.0237
2 -4 10 0.2430 -0.0198
2 -4 11 -0.0789 0.0059
2 -4 12 -0.4822 -0.0011
2 -4 13 0.5874 0.0117
2 -4 14 1.6757 0.0706
2 -4 15 0.9869 0.0238
2 -4 16 -0.2719 -0.1234
2 -4 17 -0.6070 -0.1170
2 -3 0 2.2657 0.2550
2 -3 1 0.8886 0.0838
2 -3 2 -2.4337 -0.0069
2 -3 3 -3.0159 0.0031
2 -3 4 -1.1752 -0.0018
2 -3 5 -0.1922 -0.0173
2 -3 6 0.1020 -0.0332
2 -3 7 0.7459 -0.0345
2 -3 8 0.6389 0.0101
2 -3 9 0.0896 0.0313
2 -3 10 0.4402 -0.0022
2 -3 11 0.5278 -0.0063
2 -3 12 -0.3495 0.0143
2 -3 13 -0.2534 0.0212
2 -3 14 0.9342 0.0550
2 -3 15 1.0242 0.0529
2 -3 16 0.0067 -0.0492
2 -3 17 -0.5217 -0.0833
2 -3 18 -0.4602 0.0260
2 -2 0 10.2581 -0.0450
2 -2 1 4.3233 0.0254
2 -2 2 -6.0002 0.0891
2 -2 3 -9.5635 0.0515
2 -2 4 -4.5635 -0.0346
2 -2 5 0.7629 0.0005
2 -2 6 1.6955 0.0424
2 -2 7 0.7406 -0.0379
2 -2 8 0.0871 -0.0514
2 -2 9 -0.1834 0.0450
2 -2 10 0.3645 0.0435
2 -2 11 0.9985 -0.0205
2 -2 12 0.4091 0.0033
2 -2 13 -0.2165 0.0389
2 -2 14 0.3562 0.0200
2 -2 15 0.7208 -0.0001
2 -2 16 0.1084 -0.0249
2 -2 17 -0.2534 -0.0386
2 -2 18 -0.1059 0.0073
2 -1 0 22.1688 -0.2897
2 -1 1 19.2261 -0.3121
2 -1 2 1.1891 -0.1005
2 -1 3 -14.0272 0.0618
2 -1 4 -13.0278 -0.0363
2 -1 5 -2.3063 -0.0666
2 -1 6 4.3224 0.0778
2 -1 7 3.4641 0.0611
2 -1 8 0.4346 -0.0696
2 -1 9 -1.0201 -0.0257
2 -1 10 -0.6603 0.0542
2 -1 11 0.3552 -0.0000
2 -1 12 0.5824 -0.0294
2 -1 13 0.2130 0.0127
2 -1 14 0.4494 0.0092
2 -1 15 0.7688 -0.0082
2 -1 16 0.2882 0.0094
2 -1 17 -0.0773 0.0030
2 -1 18 0.2579 -0.0276
2 0 0 23.3861 0.0947
2 0 1 34.5695 -0.1041
2 0 2 20.6790 -0.1610
2 0 3 -5.3505 0.0526
2 0 4 -18.1112 0.0870
2 0 5 -10.3527 -0.0651
2 0 6 2.6060 -0.0109
2 0 7 6.6600 0.1103
2 0 8 3.2189 0.0215
2 0 9 -0.4287 -0.0664
2 0 10 -1.5435 -0.0073
2 0 11 -1.0066 0.0231
2 0 12 -0.2418 -0.0121
2 0 13 0.0881 -0.0314
2 0 14 0.4413 -0.0476
2 0 15 0.8371 -0.0282
2 0 16 0.5773 0.0570
[truncated: 1,109,885 more chars]
